# Supplementary material for: Deciphering metabolic differentiation during Bacillus subtilis sporulation
Source: Nat Commun. 2025 Jan 2;16:129. doi: 10.1038/s41467-024-55586-z (PMC11695771; doi:10.1038/s41467-024-55586-z)
Supplement: Supplementary file 4 — Supplementary Dataset 1 [file 41467_2024_55586_MOESM4_ESM.xlsx]

## Sheet: Constraints
Reaction	Lower Bound	Upper Bound	Reaction formula	Flux
EX_cobalt2_e	-1000	0	cobalt2_e <--	-2.25891697561707e-09
EX_mn2_e	-1000	0	mn2_e <--	-3.597074008136874e-07
EX_zn2_e	-1000	0	zn2_e <--	-2.8633430106990376e-07
EX_cbl1_e	-1000	1000	cbl1_e <=>	-1.4172600968991252e-10
EX_4fe4s_e	-1000	0	4fe4s_e <--	-2.4976211549745978e-08
EX_2fe2s_e	-1000	0	2fe2s_e <--	0.0
EX_udcpp_e	-1000	0	udcpp_e <--	0.0
EX_pydx5p_e	-1000	0	pydx5p_e <--	-9.871479968807873e-09
EX_3fe4s_e	-1000	0	3fe4s_e <--	0.0
EX_cl_e	-1000	0	cl_e <--	0.0
EX_sheme_e	-1000	0	sheme_e <--	0.0
EX_cu_e	-1000	0	cu_e <--	0.0
EX_bmocogdp_e	-1000	0	bmocogdp_e <--	0.0
EX_dpm_e	-1000	0	dpm_e <--	0.0
EX_thmpp_e	-1000	0	thmpp_e <--	-1.7844444603196103e-09
EX_glu__L_e	-2	1000	glu__L_e <=>	-2.0
EX_nh4_e	-5.0	999999.0	nh4_e <=>	1.5980274322257477
EX_pi_e	-5.0	999999.0	pi_e <=>	-0.08512968946616833
EX_so4_e	-5.0	999999.0	so4_e <=>	-0.004006343590677123
EX_ca2_e	-999999.0	999999.0	ca2_e <=>	0.0
EX_co2_e	-999999.0	999999.0	co2_e <=>	8.368346710335752
EX_fe3_e	-999999.0	999999.0	fe3_e <=>	0.0
EX_h2o_e	-999999.0	999999.0	h2o_e <=>	5.514686740655968
EX_h_e	-999999.0	999999.0	h_e <=>	-3.7364722811474214
EX_k_e	-999999.0	999999.0	k_e <=>	-8.515842659913042e-08
EX_mg2_e	-999999.0	999999.0	mg2_e <=>	-0.00012315095702554826
EX_na1_e	-999999.0	999999.0	na1_e <=>	0.0
EX_o2_e	-999999.0	0.0	o2_e <--	-7.400134299441275

## Sheet: Flux distributions
Reaction	Lower Bound	Upper Bound	Reaction formula	Reaction subsystem	Flux
biomass_dilution	0.0	1000.0	biomass -->		0.012292616720696165
protein_biomass_to_biomass	0.0	1000.0	protein_biomass + 0.5625 unmodeled_protein_biomass --> 1.5625 biomass		0.007218815939178353
mRNA_biomass_to_biomass	0.0	1000.0	mRNA_biomass --> biomass		1.9832214031293166e-05
tRNA_biomass_to_biomass	0.0	1000.0	tRNA_biomass --> biomass		0.00011775731988390993
rRNA_biomass_to_biomass	0.0	1000.0	rRNA_biomass --> biomass		0.0008694565919319112
ncRNA_biomass_to_biomass	0.0	1000.0	ncRNA_biomass --> biomass		1.1443179778088456e-06
DNA_biomass_to_biomass	0.0	1000.0	DNA_biomass --> biomass		0.0
lipid_biomass_to_biomass	0.0	1000.0	lipid_biomass --> biomass		0.0
constituent_biomass_to_biomass	0.0	1000.0	constituent_biomass --> biomass		0.0
prosthetic_group_biomass_to_biomass	0.0	1000.0	prosthetic_group_biomass --> biomass		5.026371905065979e-06
peptidoglycan_biomass_to_biomass	0.0	1000.0	peptidoglycan_biomass --> biomass		0.0
EX_2ddglcn_e	0.0	999999.0	2ddglcn_e -->		0.0
EX_2hxmp_e	0.0	999999.0	2hxmp_e -->		0.0
EX_2pg_e	0.0	999999.0	2pg_e -->		0.0
EX_2pglyc_e	0.0	999999.0	2pglyc_e -->		0.0
EX_3amba_e	0.0	999999.0	3amba_e -->		0.0
EX_3amp_e	0.0	999999.0	3amp_e -->		0.0
EX_3cmp_e	0.0	999999.0	3cmp_e -->		0.0
EX_3gmp_e	0.0	999999.0	3gmp_e -->		0.0
EX_3pg_e	0.0	999999.0	3pg_e -->		0.0
EX_3ump_e	0.0	999999.0	3ump_e -->		0.0
EX_4abut_e	0.0	999999.0	4abut_e -->		0.0
EX_5mtr_e	0.0	999999.0	5mtr_e -->		0.0
EX_6pgc_e	0.0	999999.0	6pgc_e -->		0.0
EX_Larab_e	0.0	999999.0	Larab_e -->		0.0
EX_Lcyst_e	0.0	999999.0	Lcyst_e -->		0.0
EX_abt__L_e	0.0	999999.0	abt__L_e -->		0.0
EX_ac_e	0.0	999999.0	ac_e -->		0.0
EX_acac_e	0.0	999999.0	acac_e -->		0.0
EX_acgam_e	0.0	999999.0	acgam_e -->		0.0
EX_acmana_e	0.0	999999.0	acmana_e -->		0.0
EX_acnam_e	0.0	999999.0	acnam_e -->		0.0
EX_actn__R_e	0.0	999999.0	actn__R_e -->		0.0
EX_ade_e	0.0	999999.0	ade_e -->		0.0
EX_adn_e	0.0	999999.0	adn_e -->		0.0
EX_akg_e	0.0	999999.0	akg_e -->		0.0
EX_ala_B_e	0.0	999999.0	ala_B_e -->		0.0
EX_ala__D_e	0.0	999999.0	ala__D_e -->		0.0
EX_ala_L_Thr__L_e	0.0	999999.0	ala_L_Thr__L_e -->		0.0
EX_ala_L_asp__L_e	0.0	999999.0	ala_L_asp__L_e -->		0.0
EX_ala__L_e	0.0	999999.0	ala__L_e -->		0.0
EX_ala_L_gln__L_e	0.0	999999.0	ala_L_gln__L_e -->		0.0
EX_ala_L_glu__L_e	0.0	999999.0	ala_L_glu__L_e -->		0.0
EX_L_alagly_e	0.0	999999.0	L_alagly_e -->		0.0
EX_ala_L_his__L_e	0.0	999999.0	ala_L_his__L_e -->		0.0
EX_ala_L_leu__L_e	0.0	999999.0	ala_L_leu__L_e -->		0.0
EX_alaala_e	0.0	999999.0	alaala_e -->		0.0
EX_alltn_e	0.0	999999.0	alltn_e -->		0.0
EX_amp_e	0.0	999999.0	amp_e -->		0.0
EX_amylase_e	0.0	999999.0	amylase_e -->		0.0
EX_antim_e	0.0	999999.0	antim_e -->		0.0
EX_arab__D_e	0.0	999999.0	arab__D_e -->		0.0
EX_arab__L_e	0.0	999999.0	arab__L_e -->		0.0
EX_arbt_e	0.0	999999.0	arbt_e -->		0.0
EX_arg__L_e	0.0	999999.0	arg__L_e -->		0.0
EX_argp_e	0.0	999999.0	argp_e -->		0.0
EX_arsenb_e	0.0	999999.0	arsenb_e -->		0.0
EX_arsna_e	0.0	999999.0	arsna_e -->		0.0
EX_arsni2_e	0.0	999999.0	arsni2_e -->		0.0
EX_asn__L_e	0.0	999999.0	asn__L_e -->		0.0
EX_asp__L_e	0.0	999999.0	asp__L_e -->		0.0
EX_bilea_e	0.0	999999.0	bilea_e -->		0.0
EX_btd_RR_e	0.0	999999.0	btd_RR_e -->		0.0
EX_buts_e	0.0	999999.0	buts_e -->		0.0
EX_ca2_e	-999999.0	999999.0	ca2_e <=>		0.0
EX_cbl2_e	0.0	999999.0	cbl2_e -->		0.0
EX_cd2_e	0.0	999999.0	cd2_e -->		0.0
EX_cellb_e	0.0	999999.0	cellb_e -->		0.0
EX_cgly_e	0.0	999999.0	cgly_e -->		0.0
EX_chitob_e	0.0	999999.0	chitob_e -->		0.0
EX_chol_e	0.0	999999.0	chol_e -->		0.0
EX_chols_e	0.0	999999.0	chols_e -->		0.0
EX_chor_e	0.0	999999.0	chor_e -->		0.0
EX_cit_e	0.0	999999.0	cit_e -->		0.0
EX_citr__L_e	0.0	999999.0	citr__L_e -->		0.0
EX_cmp_e	0.0	999999.0	cmp_e -->		0.0
EX_co2_e	-999999.0	999999.0	co2_e <=>		8.368346710335752
EX_cobalt2_e	-1000	0	cobalt2_e <--		-2.25891697561707e-09
EX_crn_e	0.0	999999.0	crn_e -->		0.0
EX_cro4_e	0.0	999999.0	cro4_e -->		0.0
EX_csn_e	0.0	999999.0	csn_e -->		0.0
EX_ctbt_e	0.0	999999.0	ctbt_e -->		0.0
EX_cu2_e	0.0	999999.0	cu2_e -->		0.0
EX_cys__D_e	0.0	999999.0	cys__D_e -->		0.0
EX_cys__L_e	0.0	999999.0	cys__L_e -->		0.0
EX_cyst__L_e	0.0	999999.0	cyst__L_e -->		0.0
EX_cytd_e	0.0	999999.0	cytd_e -->		0.0
EX_dad_2_e	0.0	999999.0	dad_2_e -->		0.0
EX_dcyt_e	0.0	999999.0	dcyt_e -->		0.0
EX_dextrin_e	0.0	999999.0	dextrin_e -->		0.0
EX_dha_e	0.0	999999.0	dha_e -->		0.0
EX_diact_e	0.0	999999.0	diact_e -->		0.0
EX_djenk_e	0.0	999999.0	djenk_e -->		0.0
EX_drib_e	0.0	999999.0	drib_e -->		0.0
EX_dtmp_e	0.0	999999.0	dtmp_e -->		0.0
EX_ectoine_e	0.0	999999.0	ectoine_e -->		0.0
EX_etha_e	0.0	999999.0	etha_e -->		0.0
EX_eths_e	0.0	999999.0	eths_e -->		0.0
EX_etoh_e	0.0	999999.0	etoh_e -->		0.0
EX_fe2_e	0.0	999999.0	fe2_e -->		0.0
EX_fe3_e	-999999.0	999999.0	fe3_e <=>		0.0
EX_ferrich_e	0.0	999999.0	ferrich_e -->		0.0
EX_ferxa_e	0.0	999999.0	ferxa_e -->		0.0
EX_fol_e	0.0	999999.0	fol_e -->		0.0
EX_for_e	0.0	999999.0	for_e -->		0.0
EX_fru_e	0.0	999999.0	fru_e -->		0.0
EX_fum_e	0.0	999999.0	fum_e -->		0.0
EX_g1p_e	0.0	999999.0	g1p_e -->		0.0
EX_g6p_e	0.0	999999.0	g6p_e -->		0.0
EX_gal_e	0.0	999999.0	gal_e -->		0.0
EX_galctr__D_e	0.0	999999.0	galctr__D_e -->		0.0
EX_galt_e	0.0	999999.0	galt_e -->		0.0
EX_galur_e	0.0	999999.0	galur_e -->		0.0
EX_gam6p_e	0.0	999999.0	gam6p_e -->		0.0
EX_gam_e	0.0	999999.0	gam_e -->		0.0
EX_gbbtn_e	0.0	999999.0	gbbtn_e -->		0.0
EX_glc__D_e	0	1000	glc__D_e -->		0.0
EX_glcn__D_e	0.0	999999.0	glcn__D_e -->		0.0
EX_glcr_e	0.0	999999.0	glcr_e -->		0.0
EX_glcur_e	0.0	999999.0	glcur_e -->		0.0
EX_gln__L_e	0.0	999999.0	gln__L_e -->		0.0
EX_glu__D_e	0.0	999999.0	glu__D_e -->		0.0
EX_glu__L_e	-2	1000	glu__L_e <=>		-2.0
EX_glx_e	0.0	999999.0	glx_e -->		0.0
EX_gly_asn__L_e	0.0	999999.0	gly_asn__L_e -->		0.0
EX_gly_asp__L_e	0.0	999999.0	gly_asp__L_e -->		0.0
EX_gly_e	0.0	999999.0	gly_e -->		0.0
EX_gly_gln__L_e	0.0	999999.0	gly_gln__L_e -->		0.0
EX_gly_glu__L_e	0.0	999999.0	gly_glu__L_e -->		0.0
EX_gly_met__L_e	0.0	999999.0	gly_met__L_e -->		0.0
EX_gly_pro__L_e	0.0	999999.0	gly_pro__L_e -->		0.0
EX_glyb_e	0.0	999999.0	glyb_e -->		0.0
EX_glyc3p_e	0.0	999999.0	glyc3p_e -->		0.0
EX_glyc_e	0.0	999999.0	glyc_e -->		0.0
EX_glyclt_e	0.0	999999.0	glyclt_e -->		0.0
EX_glycogen_e	0.0	999999.0	glycogen_e -->		0.0
EX_gmp_e	0.0	999999.0	gmp_e -->		0.0
EX_gsn_e	0.0	999999.0	gsn_e -->		0.0
EX_gthox_e	0.0	999999.0	gthox_e -->		0.0
EX_gthrd_e	0.0	999999.0	gthrd_e -->		0.0
EX_gua_e	0.0	999999.0	gua_e -->		0.0
EX_h2o2_e	0.0	999999.0	h2o2_e -->		0.0
EX_h2o_e	-999999.0	999999.0	h2o_e <=>		5.514686740655968
EX_h_e	-999999.0	999999.0	h_e <=>		-3.7364722811474214
EX_hexs_e	0.0	999999.0	hexs_e -->		0.0
EX_hg2_e	0.0	999999.0	hg2_e -->		0.0
EX_his__L_e	0.0	999999.0	his__L_e -->		0.0
EX_hqn_e	0.0	999999.0	hqn_e -->		0.0
EX_hxan_e	0.0	999999.0	hxan_e -->		0.0
EX_icit_e	0.0	999999.0	icit_e -->		0.0
EX_ile__L_e	0.0	999999.0	ile__L_e -->		0.0
EX_inost_e	0.0	999999.0	inost_e -->		0.0
EX_ins_e	0.0	999999.0	ins_e -->		0.0
EX_istnt_e	0.0	999999.0	istnt_e -->		0.0
EX_k_e	-999999.0	999999.0	k_e <=>		-8.515842659913042e-08
EX_lac__L_e	0.0	999999.0	lac__L_e -->		0.0
EX_lanth_e	0.0	999999.0	lanth_e -->		0.0
EX_lcts_e	0.0	999999.0	lcts_e -->		0.0
EX_leu__L_e	0.0	999999.0	leu__L_e -->		0.0
EX_lipt_e	0.0	999999.0	lipt_e -->		0.0
EX_lys__L_e	0.0	999999.0	lys__L_e -->		0.0
EX_madg_e	0.0	999999.0	madg_e -->		0.0
EX_mal__D_e	0.0	999999.0	mal__D_e -->		0.0
EX_mal__L_e	0.0	999999.0	mal__L_e -->		0.0
EX_malt_e	0.0	999999.0	malt_e -->		0.0
EX_malttr_e	0.0	999999.0	malttr_e -->		0.0
EX_man1p_e	0.0	999999.0	man1p_e -->		0.0
EX_man6p_e	0.0	999999.0	man6p_e -->		0.0
EX_man_e	0.0	999999.0	man_e -->		0.0
EX_mbdg_e	0.0	999999.0	mbdg_e -->		0.0
EX_melib_e	0.0	999999.0	melib_e -->		0.0
EX_meoh_e	0.0	999999.0	meoh_e -->		0.0
EX_met__D_e	0.0	999999.0	met__D_e -->		0.0
EX_met_L_ala__L_e	0.0	999999.0	met_L_ala__L_e -->		0.0
EX_met__L_e	0.0	999999.0	met__L_e -->		0.0
EX_metox__R_e	0.0	999999.0	metox__R_e -->		0.0
EX_metox_e	0.0	999999.0	metox_e -->		0.0
EX_mg2_e	-999999.0	999999.0	mg2_e <=>		-0.00012315095702554826
EX_mn2_e	-1000	0	mn2_e <--		-3.597074008136874e-07
EX_mnl_e	0.0	999999.0	mnl_e -->		0.0
EX_mobd_e	0.0	999999.0	mobd_e -->		0.0
EX_mops_e	0.0	999999.0	mops_e -->		0.0
EX_mso3_e	0.0	999999.0	mso3_e -->		0.0
EX_na1_e	-999999.0	999999.0	na1_e <=>		0.0
EX_nac_e	0.0	999999.0	nac_e -->		0.0
EX_nh4_e	-5.0	999999.0	nh4_e <=>		1.5980274322257477
EX_ni2_e	0.0	999999.0	ni2_e -->		0.0
EX_no2_e	0.0	999999.0	no2_e -->		0.0
EX_no3_e	0.0	999999.0	no3_e -->		0.0
EX_o2_e	-999999.0	0.0	o2_e <--		-7.400134299441275
EX_orn__L_e	0.0	999999.0	orn__L_e -->		0.0
EX_pala_e	0.0	999999.0	pala_e -->		0.0
EX_pep_e	0.0	999999.0	pep_e -->		0.0
EX_phe__L_e	0.0	999999.0	phe__L_e -->		0.0
EX_pi_e	-5.0	999999.0	pi_e <=>		-0.08512968946616833
EX_pnto__R_e	0.0	999999.0	pnto__R_e -->		0.0
EX_ppa_e	0.0	999999.0	ppa_e -->		0.0
EX_ppi_e	0.0	999999.0	ppi_e -->		0.0
EX_pro__L_e	0.0	999999.0	pro__L_e -->		0.0
EX_prolb_e	0.0	999999.0	prolb_e -->		0.0
EX_pser__D_e	0.0	999999.0	pser__D_e -->		0.0
EX_pser__L_e	0.0	999999.0	pser__L_e -->		0.0
EX_pur_e	0.0	999999.0	pur_e -->		0.0
EX_pyr_e	0.0	999999.0	pyr_e -->		0.0
EX_raffin_e	0.0	999999.0	raffin_e -->		0.0
EX_rib__D_e	0.0	999999.0	rib__D_e -->		0.0
EX_ribflv_e	0.0	999999.0	ribflv_e -->		0.0
EX_rmn_e	0.0	999999.0	rmn_e -->		0.0
EX_salcn_e	0.0	999999.0	salcn_e -->		0.0
EX_sbt__D_e	0.0	999999.0	sbt__D_e -->		0.0
EX_ser__D_e	0.0	999999.0	ser__D_e -->		0.0
EX_ser__L_e	0.0	999999.0	ser__L_e -->		0.0
EX_so4_e	-5.0	999999.0	so4_e <=>		-0.004006343590677123
EX_spmd_e	0.0	999999.0	spmd_e -->		0.0
EX_srb__L_e	0.0	999999.0	srb__L_e -->		0.0
EX_starch_e	0.0	999999.0	starch_e -->		0.0
EX_subtilisin_e	0.0	999999.0	subtilisin_e -->		0.0
EX_succ_e	0.0	999999.0	succ_e -->		0.0
EX_sucr_e	0.0	999999.0	sucr_e -->		0.0
EX_sula_e	0.0	999999.0	sula_e -->		0.0
EX_taur_e	0.0	999999.0	taur_e -->		0.0
EX_thiog_e	0.0	999999.0	thiog_e -->		0.0
EX_thr__L_e	0.0	999999.0	thr__L_e -->		0.0
EX_thym_e	0.0	999999.0	thym_e -->		0.0
EX_thymd_e	0.0	999999.0	thymd_e -->		0.0
EX_tmp_e	0.0	999999.0	tmp_e -->		0.0
EX_tre_e	0.0	999999.0	tre_e -->		0.0
EX_trp__L_e	0.0	999999.0	trp__L_e -->		0.0
EX_tyr__L_e	0.0	999999.0	tyr__L_e -->		0.0
EX_ump_e	0.0	999999.0	ump_e -->		0.0
EX_ura_e	0.0	999999.0	ura_e -->		0.0
EX_urate_e	0.0	999999.0	urate_e -->		0.0
EX_urea_e	0.0	999999.0	urea_e -->		0.0
EX_uri_e	0.0	999999.0	uri_e -->		0.0
EX_val__L_e	0.0	999999.0	val__L_e -->		0.0
EX_xan_e	0.0	999999.0	xan_e -->		0.0
EX_xtsn_e	0.0	999999.0	xtsn_e -->		0.0
EX_xyl__D_e	0.0	999999.0	xyl__D_e -->		0.0
EX_zn2_e	-1000	0	zn2_e <--		-2.8633430106990376e-07
EX_f6p_e	0.0	999999.0	f6p_e -->		0.0
EX_cbl1_e	-1000	1000	cbl1_e <=>		-1.4172600968991252e-10
EX_4fe4s_e	-1000	0	4fe4s_e <--		-2.4976211549745978e-08
4FE4St	0.0	1000.0	4fe4s_e --> 4fe4s_c		2.3336263862142092e-08
EX_2fe2s_e	-1000	0	2fe2s_e <--		0.0
2FE2St	0.0	1000.0	2fe2s_e --> 2fe2s_c		0.0
EX_udcpp_e	-1000	0	udcpp_e <--		0.0
UDCPPt	0.0	1000.0	udcpp_e --> udcpp_c		0.0
EX_pydx5p_e	-1000	0	pydx5p_e <--		-9.871479968807873e-09
PYDX5Pt	0.0	1000.0	pydx5p_e --> pydx5p_c		9.536082193588419e-09
EX_3fe4s_e	-1000	0	3fe4s_e <--		0.0
3FE4St	0.0	1000.0	3fe4s_e --> 3fe4s_c		0.0
EX_cl_e	-1000	0	cl_e <--		0.0
CLt	0.0	1000.0	cl_e --> cl_c		0.0
EX_sheme_e	-1000	0	sheme_e <--		0.0
SHEMEt	0.0	1000.0	sheme_e --> sheme_c		0.0
EX_cu_e	-1000	0	cu_e <--		0.0
EX_bmocogdp_e	-1000	0	bmocogdp_e <--		0.0
BMOCOGDPt	0.0	1000.0	bmocogdp_e --> bmocogdp_c		0.0
EX_dpm_e	-1000	0	dpm_e <--		0.0
DPMt	0.0	1000.0	dpm_e --> dpm_c		0.0
EX_thmpp_e	-1000	0	thmpp_e <--		-1.7844444603196103e-09
THMPPt	0.0	1000.0	thmpp_e --> thmpp_c		1.7844286237480123e-09
transcription_TU8J2_1243_from_BSU25200-MONOMER	0.0	1000.0	189.0 atp_c + 122 ctp_c + 111 gtp_c + 3.0 h2o_c + 154 utp_c --> -4.27350427350427e-6*sigma BSU00550-MONOMER + -4.27350427350427e-6*sigma BSU01010-MONOMER + -4.27350427350427e-6*sigma BSU16600-MONOMER + -4.27350427350427e-6*sigma BSU27320-MONOMER + -4.27350427350427e-6*sigma BSU37080-MONOMER + -4.27350427350427e-6*sigma CPLX8J2-30 + -0.00273829471591344*sigma - 0.00107204238128011 CPLX8J2-52 + RNA…		0.0
transcription_TU8J2_569_from_BSU25200-MONOMER	0.0	1000.0	815.0 atp_c + 820 ctp_c + 641 gtp_c + 3.0 h2o_c + 963 utp_c --> -4.27350427350427e-6*sigma BSU00550-MONOMER + -4.27350427350427e-6*sigma BSU01010-MONOMER + -4.27350427350427e-6*sigma BSU16600-MONOMER + -4.27350427350427e-6*sigma BSU27320-MONOMER + -4.27350427350427e-6*sigma BSU37080-MONOMER + -4.27350427350427e-6*sigma CPLX8J2-30 + -0.0154644357778288*sigma - 0.00605432660701996 CPLX8J2-52 + RNA_…		5.615155622878456e-13
transcription_TU8J2_257_from_BSU25200-MONOMER	0.0	1000.0	2696.0 atp_c + 2933 ctp_c + 2445 gtp_c + 3.0 h2o_c + 3232 utp_c --> -4.27350427350427e-6*sigma BSU00550-MONOMER + -4.27350427350427e-6*sigma BSU01010-MONOMER + -4.27350427350427e-6*sigma BSU16600-MONOMER + -4.27350427350427e-6*sigma BSU27320-MONOMER + -4.27350427350427e-6*sigma BSU37080-MONOMER + -4.27350427350427e-6*sigma CPLX8J2-30 + -0.0540156111238561*sigma - 0.0211471117549897 CPLX8J2-52 + R…		0.0
transcription_TU8J2_677_from_BSU25200-MONOMER	0.0	1000.0	301.0 atp_c + 308 ctp_c + 253 gtp_c + 3.0 h2o_c + 400 utp_c --> -4.27350427350427e-6*sigma BSU00550-MONOMER + -4.27350427350427e-6*sigma BSU01010-MONOMER + -4.27350427350427e-6*sigma BSU16600-MONOMER + -4.27350427350427e-6*sigma BSU27320-MONOMER + -4.27350427350427e-6*sigma BSU37080-MONOMER + -4.27350427350427e-6*sigma CPLX8J2-30 + -0.00601660217684994*sigma - 0.00235549975223675 CPLX8J2-52 + RNA…		8.964389306068528e-10
transcription_TU8J2_1099_from_BSU15330-MONOMER	0.0	1000.0	453.0 atp_c + 425 ctp_c + 345 gtp_c + 3.0 h2o_c + 449 utp_c --> -4.27350427350427e-6*sigma BSU00550-MONOMER + -4.27350427350427e-6*sigma BSU01010-MONOMER + -4.27350427350427e-6*sigma BSU16600-MONOMER + -4.27350427350427e-6*sigma BSU27320-MONOMER + -4.27350427350427e-6*sigma BSU37080-MONOMER + -4.27350427350427e-6*sigma CPLX8J2-30 + -0.00797594045525222*sigma - 0.00312258068823125 CPLX8J2-60 + RNA…		0.0
transcription_TU8J2_1223_from_BSU25200-MONOMER	0.0	1000.0	369.0 atp_c + 432 ctp_c + 330 gtp_c + 3.0 h2o_c + 414 utp_c --> -4.27350427350427e-6*sigma BSU00550-MONOMER + -4.27350427350427e-6*sigma BSU01010-MONOMER + -4.27350427350427e-6*sigma BSU16600-MONOMER + -4.27350427350427e-6*sigma BSU27320-MONOMER + -4.27350427350427e-6*sigma BSU37080-MONOMER + -4.27350427350427e-6*sigma CPLX8J2-30 + -0.00736902347633249*sigma - 0.00288497269098417 CPLX8J2-52 + RNA…		0.0
transcription_TU8J2_885_from_BSU25200-MONOMER	0.0	1000.0	198.0 atp_c + 215 ctp_c + 167 gtp_c + 3.0 h2o_c + 242 utp_c --> -4.27350427350427e-6*sigma BSU00550-MONOMER + -4.27350427350427e-6*sigma BSU01010-MONOMER + -4.27350427350427e-6*sigma BSU16600-MONOMER + -4.27350427350427e-6*sigma BSU27320-MONOMER + -4.27350427350427e-6*sigma BSU37080-MONOMER + -4.27350427350427e-6*sigma CPLX8J2-30 + -0.00391389768295481*sigma - 0.00153229094287681 CPLX8J2-52 + RNA…		4.624561956296777e-11
transcription_TU8J2_1562_from_BSU25200-MONOMER	0.0	1000.0	290.0 atp_c + 297 ctp_c + 233 gtp_c + 3.0 h2o_c + 326 utp_c --> -4.27350427350427e-6*sigma BSU00550-MONOMER + -4.27350427350427e-6*sigma BSU01010-MONOMER + -4.27350427350427e-6*sigma BSU16600-MONOMER + -4.27350427350427e-6*sigma BSU27320-MONOMER + -4.27350427350427e-6*sigma BSU37080-MONOMER + -4.27350427350427e-6*sigma CPLX8J2-30 + -0.00546225281027759*sigma - 0.00213847197522367 CPLX8J2-52 + RNA…		0.0
transcription_TU8J2_1084_from_BSU04730-MONOMER	0.0	1000.0	370.0 atp_c + 467 ctp_c + 399 gtp_c + 3.0 h2o_c + 492 utp_c --> -4.27350427350427e-6*sigma BSU00550-MONOMER + -4.27350427350427e-6*sigma BSU01010-MONOMER + -4.27350427350427e-6*sigma BSU16600-MONOMER + -4.27350427350427e-6*sigma BSU27320-MONOMER + -4.27350427350427e-6*sigma BSU37080-MONOMER + -4.27350427350427e-6*sigma CPLX8J2-30 + -0.00824355739083888*sigma - 0.00322735271851342 CPLX8J2-56 + RNA…		0.0
transcription_TU8J2_54_from_BSU04730-MONOMER	0.0	1000.0	938.0 atp_c + 864 ctp_c + 682 gtp_c + 3.0 h2o_c + 1173 utp_c --> -4.27350427350427e-6*sigma BSU00550-MONOMER + -4.27350427350427e-6*sigma BSU01010-MONOMER + -4.27350427350427e-6*sigma BSU16600-MONOMER + -4.27350427350427e-6*sigma BSU27320-MONOMER + -4.27350427350427e-6*sigma BSU37080-MONOMER + -4.27350427350427e-6*sigma CPLX8J2-30 + -0.0174620050470291*sigma - 0.00683637497591191 CPLX8J2-56 + RNA…		5.452074628149207e-09
transcription_TU8J2_228_from_BSU34200-MONOMER	0.0	1000.0	981.0 atp_c + 994 ctp_c + 824 gtp_c + 3.0 h2o_c + 1000 utp_c --> -4.27350427350427e-6*sigma BSU00550-MONOMER + -4.27350427350427e-6*sigma BSU01010-MONOMER + -4.27350427350427e-6*sigma BSU16600-MONOMER + -4.27350427350427e-6*sigma BSU27320-MONOMER + -4.27350427350427e-6*sigma BSU37080-MONOMER + -4.27350427350427e-6*sigma CPLX8J2-30 + -0.0181406051336953*sigma - 0.00710204690984171 CPLX8J2-57 + RNA…		0.0
transcription_TU8J2_423_from_BSU16470-MONOMER	0.0	1000.0	1088.0 atp_c + 809 ctp_c + 699 gtp_c + 3.0 h2o_c + 1386 utp_c --> -4.27350427350427e-6*sigma BSU00550-MONOMER + -4.27350427350427e-6*sigma BSU01010-MONOMER + -4.27350427350427e-6*sigma BSU16600-MONOMER + -4.27350427350427e-6*sigma BSU27320-MONOMER + -4.27350427350427e-6*sigma BSU37080-MONOMER + -4.27350427350427e-6*sigma CPLX8J2-30 + -0.0190151390482017*sigma - 0.00744442693737095 CPLX8J2-54 + RN…		0.0
transcription_TU8J2_648_from_MONOMER8J2-6	0.0	1000.0	16053.0 atp_c + 8364 ctp_c + 10592 gtp_c + 3.0 h2o_c + 13756 utp_c --> -4.27350427350427e-6*sigma BSU00550-MONOMER + -4.27350427350427e-6*sigma BSU01010-MONOMER + -4.27350427350427e-6*sigma BSU16600-MONOMER + -4.27350427350427e-6*sigma BSU27320-MONOMER + -4.27350427350427e-6*sigma BSU37080-MONOMER + -4.27350427350427e-6*sigma CPLX8J2-30 + -0.233027446662078*sigma - 0.0912302453682037 CPLX8J2-60 +…		0.0
transcription_TU8J2_1304_from_BSU25200-MONOMER	0.0	1000.0	265 atp_c + 242 ctp_c + 234 gtp_c + 385 utp_c --> -4.27350427350427e-6*sigma BSU00550-MONOMER + -4.27350427350427e-6*sigma BSU01010-MONOMER + -4.27350427350427e-6*sigma BSU16600-MONOMER + -4.27350427350427e-6*sigma BSU27320-MONOMER + -4.27350427350427e-6*sigma CPLX8J2-30 + -0.00538101195483164*sigma - 0.00210666618031659 CPLX8J2-52 + RNA_BSU28850 + RNA_BSU28860 + RNA_BSU28870 + 345.10594406300004…		8.129475260383272e-08
transcription_TU8J2_981_from_BSU25200-MONOMER	0.0	1000.0	609.0 atp_c + 546 ctp_c + 469 gtp_c + 3.0 h2o_c + 409 utp_c --> -4.27350427350427e-6*sigma BSU00550-MONOMER + -4.27350427350427e-6*sigma BSU01010-MONOMER + -4.27350427350427e-6*sigma BSU16600-MONOMER + -4.27350427350427e-6*sigma BSU27320-MONOMER + -4.27350427350427e-6*sigma BSU37080-MONOMER + -4.27350427350427e-6*sigma CPLX8J2-30 + -0.00970111391501619*sigma - 0.00379798609772884 CPLX8J2-52 + RNA…		0.0
transcription_TU8J2_199_from_BSU25200-MONOMER	0.0	1000.0	31.0 atp_c + 29 ctp_c + 30 gtp_c + 3.0 h2o_c + 48 utp_c --> -4.27350427350427e-6*sigma BSU00550-MONOMER + -4.27350427350427e-6*sigma BSU01010-MONOMER + -4.27350427350427e-6*sigma BSU16600-MONOMER + -4.27350427350427e-6*sigma BSU27320-MONOMER + -4.27350427350427e-6*sigma BSU37080-MONOMER + -4.27350427350427e-6*sigma CPLX8J2-30 + -0.000645147969717825*sigma - 0.000252575430144529 CPLX8J2-52 + RNA_B…		8.129475260383272e-08
transcription_TU8J2_1040_from_BSU04730-MONOMER	0.0	1000.0	467.0 atp_c + 355 ctp_c + 327 gtp_c + 3.0 h2o_c + 333 utp_c --> -4.27350427350427e-6*sigma BSU00550-MONOMER + -4.27350427350427e-6*sigma BSU01010-MONOMER + -4.27350427350427e-6*sigma BSU16600-MONOMER + -4.27350427350427e-6*sigma BSU27320-MONOMER + -4.27350427350427e-6*sigma BSU37080-MONOMER + -4.27350427350427e-6*sigma CPLX8J2-30 + -0.00706795442379751*sigma - 0.00276710415691672 CPLX8J2-56 + RNA…		0.0
transcription_TU8J2_497_from_BSU25200-MONOMER	0.0	1000.0	629.0 atp_c + 530 ctp_c + 467 gtp_c + 3.0 h2o_c + 624 utp_c --> -4.27350427350427e-6*sigma BSU00550-MONOMER + -4.27350427350427e-6*sigma BSU01010-MONOMER + -4.27350427350427e-6*sigma BSU16600-MONOMER + -4.27350427350427e-6*sigma BSU27320-MONOMER + -4.27350427350427e-6*sigma BSU37080-MONOMER + -4.27350427350427e-6*sigma CPLX8J2-30 + -0.0107381295404145*sigma - 0.00420397771507226 CPLX8J2-52 + RNA_…		0.0
transcription_TU8J2_2986_from_BSU25200-MONOMER	0.0	1000.0	383.0 atp_c + 335 ctp_c + 289 gtp_c + 3.0 h2o_c + 494 utp_c --> -4.27350427350427e-6*sigma BSU00550-MONOMER + -4.27350427350427e-6*sigma BSU01010-MONOMER + -4.27350427350427e-6*sigma BSU16600-MONOMER + -4.27350427350427e-6*sigma BSU27320-MONOMER + -4.27350427350427e-6*sigma BSU37080-MONOMER + -4.27350427350427e-6*sigma CPLX8J2-30 + -0.00715875302694298*sigma - 0.00280265181004818 CPLX8J2-52 + RNA…		0.0
transcription_TU8J2_827_from_BSU25200-MONOMER	0.0	1000.0	134.0 atp_c + 110 ctp_c + 108 gtp_c + 3.0 h2o_c + 169 utp_c --> -4.27350427350427e-6*sigma BSU00550-MONOMER + -4.27350427350427e-6*sigma BSU01010-MONOMER + -4.27350427350427e-6*sigma BSU16600-MONOMER + -4.27350427350427e-6*sigma BSU27320-MONOMER + -4.27350427350427e-6*sigma BSU37080-MONOMER + -4.27350427350427e-6*sigma CPLX8J2-30 + -0.00247545665417654*sigma - 0.000969141280110117 CPLX8J2-52 + RN…		8.129475260383272e-08
transcription_TU8J2_721_from_BSU25200-MONOMER	0.0	1000.0	316.0 atp_c + 333 ctp_c + 238 gtp_c + 3.0 h2o_c + 400 utp_c --> -4.27350427350427e-6*sigma BSU00550-MONOMER + -4.27350427350427e-6*sigma BSU01010-MONOMER + -4.27350427350427e-6*sigma BSU16600-MONOMER + -4.27350427350427e-6*sigma BSU27320-MONOMER + -4.27350427350427e-6*sigma BSU37080-MONOMER + -4.27350427350427e-6*sigma CPLX8J2-30 + -0.00613607402309398*sigma - 0.00240227298004129 CPLX8J2-52 + RNA…		1.8154978518370898e-08
transcription_TU8J2_1166_from_BSU25200-MONOMER	0.0	1000.0	194.0 atp_c + 193 ctp_c + 168 gtp_c + 3.0 h2o_c + 252 utp_c --> -4.27350427350427e-6*sigma BSU00550-MONOMER + -4.27350427350427e-6*sigma BSU01010-MONOMER + -4.27350427350427e-6*sigma BSU16600-MONOMER + -4.27350427350427e-6*sigma BSU27320-MONOMER + -4.27350427350427e-6*sigma BSU37080-MONOMER + -4.27350427350427e-6*sigma CPLX8J2-30 + -0.00384221457520838*sigma - 0.00150422700619408 CPLX8J2-52 + RNA…		0.0
transcription_TU8J2_184_from_BSU25200-MONOMER	0.0	1000.0	565 atp_c + 540 ctp_c + 494 gtp_c + 670 utp_c --> -4.27350427350427e-6*sigma BSU00550-MONOMER + -4.27350427350427e-6*sigma BSU01010-MONOMER + -4.27350427350427e-6*sigma BSU16600-MONOMER + -4.27350427350427e-6*sigma BSU27320-MONOMER + -4.27350427350427e-6*sigma CPLX8J2-30 + -0.0108432647651092*sigma - 0.00424513815554026 CPLX8J2-52 + RNA_BSU13550 + RNA_BSU13560 + 719.9934664759999 mRNA_biomass + 2…		0.0
transcription_TU8J2_17_from_BSU25200-MONOMER	0.0	1000.0	223.0 atp_c + 198 ctp_c + 180 gtp_c + 3.0 h2o_c + 281 utp_c --> -4.27350427350427e-6*sigma BSU00550-MONOMER + -4.27350427350427e-6*sigma BSU01010-MONOMER + -4.27350427350427e-6*sigma BSU16600-MONOMER + -4.27350427350427e-6*sigma BSU27320-MONOMER + -4.27350427350427e-6*sigma BSU37080-MONOMER + -4.27350427350427e-6*sigma CPLX8J2-30 + -0.00420063011394051*sigma - 0.00164454668960771 CPLX8J2-52 + RNA…		0.0
transcription_TU8J2_1011_from_BSU25200-MONOMER	0.0	1000.0	165.0 atp_c + 155 ctp_c + 141 gtp_c + 3.0 h2o_c + 208 utp_c --> -4.27350427350427e-6*sigma BSU00550-MONOMER + -4.27350427350427e-6*sigma BSU01010-MONOMER + -4.27350427350427e-6*sigma BSU16600-MONOMER + -4.27350427350427e-6*sigma BSU27320-MONOMER + -4.27350427350427e-6*sigma BSU37080-MONOMER + -4.27350427350427e-6*sigma CPLX8J2-30 + -0.00318272998394127*sigma - 0.00124603878871301 CPLX8J2-52 + RNA…		0.0
transcription_TU8J2_692_from_BSU25200-MONOMER	0.0	1000.0	223.0 atp_c + 243 ctp_c + 183 gtp_c + 3.0 h2o_c + 278 utp_c --> -4.27350427350427e-6*sigma BSU00550-MONOMER + -4.27350427350427e-6*sigma BSU01010-MONOMER + -4.27350427350427e-6*sigma BSU16600-MONOMER + -4.27350427350427e-6*sigma BSU27320-MONOMER + -4.27350427350427e-6*sigma BSU37080-MONOMER + -4.27350427350427e-6*sigma CPLX8J2-30 + -0.00441567943717978*sigma - 0.00172873849965588 CPLX8J2-52 + RNA…		5.624461020011384e-15
transcription_TU8J2_468_from_BSU25200-MONOMER	0.0	1000.0	1574.0 atp_c + 1460 ctp_c + 1567 gtp_c + 3.0 h2o_c + 1631 utp_c --> -4.27350427350427e-6*sigma BSU00550-MONOMER + -4.27350427350427e-6*sigma BSU01010-MONOMER + -4.27350427350427e-6*sigma BSU16600-MONOMER + -4.27350427350427e-6*sigma BSU27320-MONOMER + -4.27350427350427e-6*sigma BSU37080-MONOMER + -4.27350427350427e-6*sigma CPLX8J2-30 + -0.0297676052101654*sigma - 0.0116540174397798 CPLX8J2-52 + R…		0.0
transcription_TU8J2_2948_from_BSU25200-MONOMER	0.0	1000.0	921.0 atp_c + 910 ctp_c + 662 gtp_c + 3.0 h2o_c + 1077 utp_c --> -4.27350427350427e-6*sigma BSU00550-MONOMER + -4.27350427350427e-6*sigma BSU01010-MONOMER + -4.27350427350427e-6*sigma BSU16600-MONOMER + -4.27350427350427e-6*sigma BSU27320-MONOMER + -4.27350427350427e-6*sigma BSU37080-MONOMER + -4.27350427350427e-6*sigma CPLX8J2-30 + -0.0170462430220999*sigma - 0.0066736041431521 CPLX8J2-52 + RNA_…		0.0
transcription_TU8J2_799_from_BSU25200-MONOMER	0.0	1000.0	524.0 atp_c + 480 ctp_c + 427 gtp_c + 3.0 h2o_c + 576 utp_c --> -4.27350427350427e-6*sigma BSU00550-MONOMER + -4.27350427350427e-6*sigma BSU01010-MONOMER + -4.27350427350427e-6*sigma BSU16600-MONOMER + -4.27350427350427e-6*sigma BSU27320-MONOMER + -4.27350427350427e-6*sigma BSU37080-MONOMER + -4.27350427350427e-6*sigma CPLX8J2-30 + -0.00957686319492238*sigma - 0.00374934194081211 CPLX8J2-52 + RNA…		4.878175763239442e-10
transcription_TU8J2_1137_from_BSU25200-MONOMER	0.0	1000.0	243.0 atp_c + 294 ctp_c + 296 gtp_c + 3.0 h2o_c + 322 utp_c --> -4.27350427350427e-6*sigma BSU00550-MONOMER + -4.27350427350427e-6*sigma BSU01010-MONOMER + -4.27350427350427e-6*sigma BSU16600-MONOMER + -4.27350427350427e-6*sigma BSU27320-MONOMER + -4.27350427350427e-6*sigma BSU37080-MONOMER + -4.27350427350427e-6*sigma CPLX8J2-30 + -0.00550526267492544*sigma - 0.00215531033723331 CPLX8J2-52 + RNA…		0.0
transcription_TU8J2_267_from_BSU25200-MONOMER	0.0	1000.0	1065.0 atp_c + 1106 ctp_c + 911 gtp_c + 3.0 h2o_c + 1233 utp_c --> -4.27350427350427e-6*sigma BSU00550-MONOMER + -4.27350427350427e-6*sigma BSU01010-MONOMER + -4.27350427350427e-6*sigma BSU16600-MONOMER + -4.27350427350427e-6*sigma BSU27320-MONOMER + -4.27350427350427e-6*sigma BSU37080-MONOMER + -4.27350427350427e-6*sigma CPLX8J2-30 + -0.0206065040401723*sigma - 0.00806744633172746 CPLX8J2-52 + R…		0.0
transcription_TU8J2_121_from_BSU25200-MONOMER	0.0	1000.0	1350.0 atp_c + 880 ctp_c + 688 gtp_c + 3.0 h2o_c + 1574 utp_c --> -4.27350427350427e-6*sigma BSU00550-MONOMER + -4.27350427350427e-6*sigma BSU01010-MONOMER + -4.27350427350427e-6*sigma BSU16600-MONOMER + -4.27350427350427e-6*sigma BSU27320-MONOMER + -4.27350427350427e-6*sigma BSU37080-MONOMER + -4.27350427350427e-6*sigma CPLX8J2-30 + -0.0214523647115801*sigma - 0.00839860078458362 CPLX8J2-52 + RN…		0.0
transcription_TU8J2_319_from_BSU25200-MONOMER	0.0	1000.0	615.0 atp_c + 705 ctp_c + 587 gtp_c + 3.0 h2o_c + 814 utp_c --> -4.27350427350427e-6*sigma BSU00550-MONOMER + -4.27350427350427e-6*sigma BSU01010-MONOMER + -4.27350427350427e-6*sigma BSU16600-MONOMER + -4.27350427350427e-6*sigma BSU27320-MONOMER + -4.27350427350427e-6*sigma BSU37080-MONOMER + -4.27350427350427e-6*sigma CPLX8J2-30 + -0.0129889791236522*sigma - 0.00508518532690984 CPLX8J2-52 + RNA_…		0.0
transcription_TU8J2_1305_from_BSU25200-MONOMER	0.0	1000.0	265 atp_c + 242 ctp_c + 234 gtp_c + 385 utp_c --> -4.27350427350427e-6*sigma BSU00550-MONOMER + -4.27350427350427e-6*sigma BSU01010-MONOMER + -4.27350427350427e-6*sigma BSU16600-MONOMER + -4.27350427350427e-6*sigma BSU27320-MONOMER + -4.27350427350427e-6*sigma CPLX8J2-30 + -0.00538101195483164*sigma - 0.00210666618031659 CPLX8J2-52 + RNA_BSU28850 + RNA_BSU28860 + RNA_BSU28870 + 345.10594406300004…		0.0
transcription_TU8J2_982_from_BSU25200-MONOMER	0.0	1000.0	242.0 atp_c + 223 ctp_c + 188 gtp_c + 3.0 h2o_c + 328 utp_c --> -4.27350427350427e-6*sigma BSU00550-MONOMER + -4.27350427350427e-6*sigma BSU01010-MONOMER + -4.27350427350427e-6*sigma BSU16600-MONOMER + -4.27350427350427e-6*sigma BSU27320-MONOMER + -4.27350427350427e-6*sigma BSU37080-MONOMER + -4.27350427350427e-6*sigma CPLX8J2-30 + -0.00467373862506691*sigma - 0.0018297686717137 CPLX8J2-52 + RNA_…		0.0
transcription_TU8J2_41_from_BSU25200-MONOMER	0.0	1000.0	534.0 atp_c + 705 ctp_c + 508 gtp_c + 3.0 h2o_c + 651 utp_c --> -4.27350427350427e-6*sigma BSU00550-MONOMER + -4.27350427350427e-6*sigma BSU01010-MONOMER + -4.27350427350427e-6*sigma BSU16600-MONOMER + -4.27350427350427e-6*sigma BSU27320-MONOMER + -4.27350427350427e-6*sigma BSU37080-MONOMER + -4.27350427350427e-6*sigma CPLX8J2-30 + -0.0114454028701792*sigma - 0.00448087522367515 CPLX8J2-52 + RNA_…		0.0
transcription_TU8J2_304_from_BSU25200-MONOMER	0.0	1000.0	784.0 atp_c + 890 ctp_c + 778 gtp_c + 3.0 h2o_c + 910 utp_c --> -4.27350427350427e-6*sigma BSU00550-MONOMER + -4.27350427350427e-6*sigma BSU01010-MONOMER + -4.27350427350427e-6*sigma BSU16600-MONOMER + -4.27350427350427e-6*sigma BSU27320-MONOMER + -4.27350427350427e-6*sigma BSU37080-MONOMER + -4.27350427350427e-6*sigma CPLX8J2-30 + -0.0160522372613494*sigma - 0.00628445088781831 CPLX8J2-52 + RNA_…		0.0
transcription_TU8J2_535_from_BSU25200-MONOMER	0.0	1000.0	385.0 atp_c + 316 ctp_c + 314 gtp_c + 3.0 h2o_c + 287 utp_c --> -4.27350427350427e-6*sigma BSU00550-MONOMER + -4.27350427350427e-6*sigma BSU01010-MONOMER + -4.27350427350427e-6*sigma BSU16600-MONOMER + -4.27350427350427e-6*sigma BSU27320-MONOMER + -4.27350427350427e-6*sigma BSU37080-MONOMER + -4.27350427350427e-6*sigma CPLX8J2-30 + -0.00620775713084041*sigma - 0.00243033691672402 CPLX8J2-52 + RNA…		0.0
transcription_TU8J2_1181_from_BSU15330-MONOMER	0.0	1000.0	314.0 atp_c + 293 ctp_c + 221 gtp_c + 3.0 h2o_c + 392 utp_c --> -4.27350427350427e-6*sigma BSU00550-MONOMER + -4.27350427350427e-6*sigma BSU01010-MONOMER + -4.27350427350427e-6*sigma BSU16600-MONOMER + -4.27350427350427e-6*sigma BSU27320-MONOMER + -4.27350427350427e-6*sigma BSU37080-MONOMER + -4.27350427350427e-6*sigma CPLX8J2-30 + -0.00581588947515995*sigma - 0.00227692072952512 CPLX8J2-60 + RNA…		0.0
transcription_TU8J2_520_from_BSU25200-MONOMER	0.0	1000.0	296.0 atp_c + 292 ctp_c + 261 gtp_c + 3.0 h2o_c + 357 utp_c --> -4.27350427350427e-6*sigma BSU00550-MONOMER + -4.27350427350427e-6*sigma BSU01010-MONOMER + -4.27350427350427e-6*sigma BSU16600-MONOMER + -4.27350427350427e-6*sigma BSU27320-MONOMER + -4.27350427350427e-6*sigma BSU37080-MONOMER + -4.27350427350427e-6*sigma CPLX8J2-30 + -0.00574898524126329*sigma - 0.00225072772195458 CPLX8J2-52 + RNA…		6.794183770614763e-14
transcription_TU8J2_953_from_BSU25200-MONOMER	0.0	1000.0	374 atp_c + 426 ctp_c + 332 gtp_c + 536 utp_c --> -4.27350427350427e-6*sigma BSU00550-MONOMER + -4.27350427350427e-6*sigma BSU01010-MONOMER + -4.27350427350427e-6*sigma BSU16600-MONOMER + -4.27350427350427e-6*sigma BSU27320-MONOMER + -4.27350427350427e-6*sigma CPLX8J2-30 + -0.00797116158140246*sigma - 0.00312070975911906 CPLX8J2-52 + RNA_BSU09300 + 530.162136428 mRNA_biomass + 1668 ppi_c		0.0
transcription_TU8J2_1050_from_BSU25200-MONOMER	0.0	1000.0	440.0 atp_c + 376 ctp_c + 276 gtp_c + 3.0 h2o_c + 333 utp_c --> -4.27350427350427e-6*sigma BSU00550-MONOMER + -4.27350427350427e-6*sigma BSU01010-MONOMER + -4.27350427350427e-6*sigma BSU16600-MONOMER + -4.27350427350427e-6*sigma BSU27320-MONOMER + -4.27350427350427e-6*sigma BSU37080-MONOMER + -4.27350427350427e-6*sigma CPLX8J2-30 + -0.00679555861436109*sigma - 0.00266046119752237 CPLX8J2-52 + RNA…		0.0
transcription_TU8J2_708_from_BSU25200-MONOMER	0.0	1000.0	514.0 atp_c + 511 ctp_c + 427 gtp_c + 3.0 h2o_c + 564 utp_c --> -4.27350427350427e-6*sigma BSU00550-MONOMER + -4.27350427350427e-6*sigma BSU01010-MONOMER + -4.27350427350427e-6*sigma BSU16600-MONOMER + -4.27350427350427e-6*sigma BSU27320-MONOMER + -4.27350427350427e-6*sigma BSU37080-MONOMER + -4.27350427350427e-6*sigma CPLX8J2-30 + -0.00961987305957024*sigma - 0.00376618030282175 CPLX8J2-52 + RNA…		0.0
transcription_TU8J2_506_from_BSU25200-MONOMER	0.0	1000.0	1611.0 atp_c + 2014 ctp_c + 1583 gtp_c + 648.0 h2o_c + 1686 utp_c --> -4.27350427350427e-6*sigma BSU00550-MONOMER + -4.27350427350427e-6*sigma BSU01010-MONOMER + -4.27350427350427e-6*sigma BSU16600-MONOMER + -4.27350427350427e-6*sigma BSU27320-MONOMER + -4.27350427350427e-6*sigma BSU37080-MONOMER + -4.27350427350427e-6*sigma CPLX8J2-30 + -0.0323147449720884*sigma - 0.0126512226565726 CPLX8J2-52 +…		0.0
transcription_TU8J2_126_from_BSU25200-MONOMER	0.0	1000.0	227 atp_c + 240 ctp_c + 210 gtp_c + 316 utp_c --> -4.27350427350427e-6*sigma BSU00550-MONOMER + -4.27350427350427e-6*sigma BSU01010-MONOMER + -4.27350427350427e-6*sigma BSU16600-MONOMER + -4.27350427350427e-6*sigma BSU27320-MONOMER + -4.27350427350427e-6*sigma CPLX8J2-30 + -0.00474542173281334*sigma - 0.00185783260839642 CPLX8J2-52 + RNA_BSU11420 + 316.2139399530001 mRNA_biomass + 993 ppi_c		1.2063401146352583e-11
transcription_TU8J2_364_from_BSU25200-MONOMER	0.0	1000.0	56.0 atp_c + 42 ctp_c + 38 gtp_c + 3.0 h2o_c + 68 utp_c --> -4.27350427350427e-6*sigma BSU00550-MONOMER + -4.27350427350427e-6*sigma BSU01010-MONOMER + -4.27350427350427e-6*sigma BSU16600-MONOMER + -4.27350427350427e-6*sigma BSU27320-MONOMER + -4.27350427350427e-6*sigma BSU37080-MONOMER + -4.27350427350427e-6*sigma CPLX8J2-30 + -0.000960553643802095*sigma - 0.00037605675154852 CPLX8J2-52 + RNA_BS…		8.129475260383272e-08
transcription_TU8J2_822_from_BSU16470-MONOMER	0.0	1000.0	7011.0 atp_c + 6192 ctp_c + 4798 gtp_c + 3.0 h2o_c + 8514 utp_c --> -4.27350427350427e-6*sigma BSU00550-MONOMER + -4.27350427350427e-6*sigma BSU01010-MONOMER + -4.27350427350427e-6*sigma BSU16600-MONOMER + -4.27350427350427e-6*sigma BSU27320-MONOMER + -4.27350427350427e-6*sigma BSU37080-MONOMER + -4.27350427350427e-6*sigma CPLX8J2-30 + -0.126697503504881*sigma - 0.049602072622161 CPLX8J2-54 + RNA…		0.0
transcription_TU8J2_591_from_BSU25200-MONOMER	0.0	1000.0	566.0 atp_c + 625 ctp_c + 507 gtp_c + 3.0 h2o_c + 720 utp_c --> -4.27350427350427e-6*sigma BSU00550-MONOMER + -4.27350427350427e-6*sigma BSU01010-MONOMER + -4.27350427350427e-6*sigma BSU16600-MONOMER + -4.27350427350427e-6*sigma BSU27320-MONOMER + -4.27350427350427e-6*sigma BSU37080-MONOMER + -4.27350427350427e-6*sigma CPLX8J2-30 + -0.0115409803471744*sigma - 0.00451829380591879 CPLX8J2-52 + RNA_…		0.0
transcription_TU8J2_35_from_BSU25200-MONOMER	0.0	1000.0	480.0 atp_c + 409 ctp_c + 366 gtp_c + 3.0 h2o_c + 584 utp_c --> -4.27350427350427e-6*sigma BSU00550-MONOMER + -4.27350427350427e-6*sigma BSU01010-MONOMER + -4.27350427350427e-6*sigma BSU16600-MONOMER + -4.27350427350427e-6*sigma BSU27320-MONOMER + -4.27350427350427e-6*sigma BSU37080-MONOMER + -4.27350427350427e-6*sigma CPLX8J2-30 + -0.00877401238816242*sigma - 0.00343502584996559 CPLX8J2-52 + RNA…		0.0
transcription_TU8J2_1138_from_BSU25200-MONOMER	0.0	1000.0	761.0 atp_c + 750 ctp_c + 598 gtp_c + 3.0 h2o_c + 882 utp_c --> -4.27350427350427e-6*sigma BSU00550-MONOMER + -4.27350427350427e-6*sigma BSU01010-MONOMER + -4.27350427350427e-6*sigma BSU16600-MONOMER + -4.27350427350427e-6*sigma BSU27320-MONOMER + -4.27350427350427e-6*sigma BSU37080-MONOMER + -4.27350427350427e-6*sigma CPLX8J2-30 + -0.0142792750630879*sigma - 0.0055903361871989 CPLX8J2-52 + RNA_B…		0.0
transcription_TU8J2_282_from_BSU15320-MONOMER	0.0	1000.0	900.0 atp_c + 1019 ctp_c + 770 gtp_c + 3.0 h2o_c + 910 utp_c --> -4.27350427350427e-6*sigma BSU00550-MONOMER + -4.27350427350427e-6*sigma BSU01010-MONOMER + -4.27350427350427e-6*sigma BSU16600-MONOMER + -4.27350427350427e-6*sigma BSU27320-MONOMER + -4.27350427350427e-6*sigma BSU37080-MONOMER + -4.27350427350427e-6*sigma CPLX8J2-30 + -0.017184830363743*sigma - 0.00672786108740537 CPLX8J2-61 + RNA_…		0.0
transcription_TU8J2_335_from_BSU34200-MONOMER	0.0	1000.0	289.0 atp_c + 354 ctp_c + 278 gtp_c + 3.0 h2o_c + 357 utp_c --> -4.27350427350427e-6*sigma BSU00550-MONOMER + -4.27350427350427e-6*sigma BSU01010-MONOMER + -4.27350427350427e-6*sigma BSU16600-MONOMER + -4.27350427350427e-6*sigma BSU27320-MONOMER + -4.27350427350427e-6*sigma BSU37080-MONOMER + -4.27350427350427e-6*sigma CPLX8J2-30 + -0.00609306415844613*sigma - 0.00238543461803166 CPLX8J2-57 + RNA…		0.0
transcription_TU8J2_1123_from_BSU25200-MONOMER	0.0	1000.0	370.0 atp_c + 345 ctp_c + 270 gtp_c + 3.0 h2o_c + 224 utp_c --> -4.27350427350427e-6*sigma BSU00550-MONOMER + -4.27350427350427e-6*sigma BSU01010-MONOMER + -4.27350427350427e-6*sigma BSU16600-MONOMER + -4.27350427350427e-6*sigma BSU27320-MONOMER + -4.27350427350427e-6*sigma BSU37080-MONOMER + -4.27350427350427e-6*sigma CPLX8J2-30 + -0.00576332186281257*sigma - 0.00225634050929112 CPLX8J2-52 + RNA…		0.0
transcription_TU8J2_664_from_BSU15320-MONOMER	0.0	1000.0	369.0 atp_c + 364 ctp_c + 327 gtp_c + 3.0 h2o_c + 499 utp_c --> -4.27350427350427e-6*sigma BSU00550-MONOMER + -4.27350427350427e-6*sigma BSU01010-MONOMER + -4.27350427350427e-6*sigma BSU16600-MONOMER + -4.27350427350427e-6*sigma BSU27320-MONOMER + -4.27350427350427e-6*sigma BSU37080-MONOMER + -4.27350427350427e-6*sigma CPLX8J2-30 + -0.00743592771022916*sigma - 0.00291116569855471 CPLX8J2-61 + RNA…		0.0
transcription_TU8J2_91_from_BSU25200-MONOMER	0.0	1000.0	1890.0 atp_c + 1701 ctp_c + 1478 gtp_c + 3.0 h2o_c + 2175 utp_c --> -4.27350427350427e-6*sigma BSU00550-MONOMER + -4.27350427350427e-6*sigma BSU01010-MONOMER + -4.27350427350427e-6*sigma BSU16600-MONOMER + -4.27350427350427e-6*sigma BSU27320-MONOMER + -4.27350427350427e-6*sigma BSU37080-MONOMER + -4.27350427350427e-6*sigma CPLX8J2-30 + -0.0346038255461242*sigma - 0.0135473977013076 CPLX8J2-52 + R…		0.0
transcription_TU8J2_1210_from_BSU25200-MONOMER	0.0	1000.0	353.0 atp_c + 261 ctp_c + 237 gtp_c + 3.0 h2o_c + 426 utp_c --> -4.27350427350427e-6*sigma BSU00550-MONOMER + -4.27350427350427e-6*sigma BSU01010-MONOMER + -4.27350427350427e-6*sigma BSU16600-MONOMER + -4.27350427350427e-6*sigma BSU27320-MONOMER + -4.27350427350427e-6*sigma BSU37080-MONOMER + -4.27350427350427e-6*sigma CPLX8J2-30 + -0.00608828528459636*sigma - 0.00238356368891948 CPLX8J2-52 + RNA…		0.0
transcription_TU8J2_1007_from_BSU25200-MONOMER	0.0	1000.0	526.0 atp_c + 487 ctp_c + 396 gtp_c + 3.0 h2o_c + 515 utp_c --> -4.27350427350427e-6*sigma BSU00550-MONOMER + -4.27350427350427e-6*sigma BSU01010-MONOMER + -4.27350427350427e-6*sigma BSU16600-MONOMER + -4.27350427350427e-6*sigma BSU27320-MONOMER + -4.27350427350427e-6*sigma BSU37080-MONOMER + -4.27350427350427e-6*sigma CPLX8J2-30 + -0.00918021666539216*sigma - 0.00359405482450103 CPLX8J2-52 + RNA…		0.0
transcription_TU8J2_268_from_BSU25200-MONOMER	0.0	1000.0	1845.0 atp_c + 1940 ctp_c + 1705 gtp_c + 3.0 h2o_c + 1996 utp_c --> -4.27350427350427e-6*sigma BSU00550-MONOMER + -4.27350427350427e-6*sigma BSU01010-MONOMER + -4.27350427350427e-6*sigma BSU16600-MONOMER + -4.27350427350427e-6*sigma BSU27320-MONOMER + -4.27350427350427e-6*sigma BSU37080-MONOMER + -4.27350427350427e-6*sigma CPLX8J2-30 + -0.0357603130177666*sigma - 0.0140001625464556 CPLX8J2-52 + R…		0.0
transcription_TU8J2_998_from_BSU34200-MONOMER	0.0	1000.0	994.0 atp_c + 1282 ctp_c + 1033 gtp_c + 3.0 h2o_c + 1335 utp_c --> -4.27350427350427e-6*sigma BSU00550-MONOMER + -4.27350427350427e-6*sigma BSU01010-MONOMER + -4.27350427350427e-6*sigma BSU16600-MONOMER + -4.27350427350427e-6*sigma BSU27320-MONOMER + -4.27350427350427e-6*sigma BSU37080-MONOMER + -4.27350427350427e-6*sigma CPLX8J2-30 + -0.0221787535367439*sigma - 0.00868298200963524 CPLX8J2-57 + R…		0.0
transcription_TU8J2_32_from_BSU25200-MONOMER	0.0	1000.0	1611.0 atp_c + 2014 ctp_c + 1583 gtp_c + 648.0 h2o_c + 1686 utp_c --> -4.27350427350427e-6*sigma BSU00550-MONOMER + -4.27350427350427e-6*sigma BSU01010-MONOMER + -4.27350427350427e-6*sigma BSU16600-MONOMER + -4.27350427350427e-6*sigma BSU27320-MONOMER + -4.27350427350427e-6*sigma BSU37080-MONOMER + -4.27350427350427e-6*sigma CPLX8J2-30 + -0.0323147449720884*sigma - 0.0126512226565726 CPLX8J2-52 +…		0.0
transcription_TU8J2_449_from_BSU25200-MONOMER	0.0	1000.0	825.0 atp_c + 959 ctp_c + 794 gtp_c + 3.0 h2o_c + 984 utp_c --> -4.27350427350427e-6*sigma BSU00550-MONOMER + -4.27350427350427e-6*sigma BSU01010-MONOMER + -4.27350427350427e-6*sigma BSU16600-MONOMER + -4.27350427350427e-6*sigma BSU27320-MONOMER + -4.27350427350427e-6*sigma BSU37080-MONOMER + -4.27350427350427e-6*sigma CPLX8J2-30 + -0.0170080120313018*sigma - 0.00665863671025464 CPLX8J2-52 + RNA_…		4.198871609149037e-11
transcription_TU8J2_1095_from_BSU25200-MONOMER	0.0	1000.0	254 atp_c + 292 ctp_c + 236 gtp_c + 283 utp_c --> -4.27350427350427e-6*sigma BSU00550-MONOMER + -4.27350427350427e-6*sigma BSU01010-MONOMER + -4.27350427350427e-6*sigma BSU16600-MONOMER + -4.27350427350427e-6*sigma BSU27320-MONOMER + -4.27350427350427e-6*sigma CPLX8J2-30 + -0.00508950064999618*sigma - 0.0019925395044735 CPLX8J2-52 + RNA_BSU04000 + 339.77121404499997 mRNA_biomass + 1065 ppi_c		0.0
transcription_TU8J2_305_from_BSU25200-MONOMER	0.0	1000.0	249.0 atp_c + 254 ctp_c + 248 gtp_c + 3.0 h2o_c + 344 utp_c --> -4.27350427350427e-6*sigma BSU00550-MONOMER + -4.27350427350427e-6*sigma BSU01010-MONOMER + -4.27350427350427e-6*sigma BSU16600-MONOMER + -4.27350427350427e-6*sigma BSU27320-MONOMER + -4.27350427350427e-6*sigma BSU37080-MONOMER + -4.27350427350427e-6*sigma CPLX8J2-30 + -0.00521853024393974*sigma - 0.00204305459050241 CPLX8J2-52 + RNA…		4.2435550259840843e-10
transcription_TU8J2_239_from_BSU25200-MONOMER	0.0	1000.0	1245.0 atp_c + 1217 ctp_c + 1154 gtp_c + 3.0 h2o_c + 1457 utp_c --> -4.27350427350427e-6*sigma BSU00550-MONOMER + -4.27350427350427e-6*sigma BSU01010-MONOMER + -4.27350427350427e-6*sigma BSU16600-MONOMER + -4.27350427350427e-6*sigma BSU27320-MONOMER + -4.27350427350427e-6*sigma BSU37080-MONOMER + -4.27350427350427e-6*sigma CPLX8J2-30 + -0.0242288904182917*sigma - 0.00948561059876118 CPLX8J2-52 + …		0.0
transcription_TU8J2_635_from_BSU25200-MONOMER	0.0	1000.0	806.0 atp_c + 658 ctp_c + 650 gtp_c + 3.0 h2o_c + 845 utp_c --> -4.27350427350427e-6*sigma BSU00550-MONOMER + -4.27350427350427e-6*sigma BSU01010-MONOMER + -4.27350427350427e-6*sigma BSU16600-MONOMER + -4.27350427350427e-6*sigma BSU27320-MONOMER + -4.27350427350427e-6*sigma BSU37080-MONOMER + -4.27350427350427e-6*sigma CPLX8J2-30 + -0.0141263510998955*sigma - 0.00553046645560908 CPLX8J2-52 + RNA_…		0.0
transcription_TU8J2_1182_from_BSU25200-MONOMER	0.0	1000.0	934.0 atp_c + 871 ctp_c + 752 gtp_c + 3.0 h2o_c + 1028 utp_c --> -4.27350427350427e-6*sigma BSU00550-MONOMER + -4.27350427350427e-6*sigma BSU01010-MONOMER + -4.27350427350427e-6*sigma BSU16600-MONOMER + -4.27350427350427e-6*sigma BSU27320-MONOMER + -4.27350427350427e-6*sigma BSU37080-MONOMER + -4.27350427350427e-6*sigma CPLX8J2-30 + -0.0171179261298463*sigma - 0.00670166807983482 CPLX8J2-52 + RNA…		1.8971407707700635e-08
transcription_TU8J2_1416_from_BSU25200-MONOMER	0.0	1000.0	391.0 atp_c + 317 ctp_c + 323 gtp_c + 3.0 h2o_c + 445 utp_c --> -4.27350427350427e-6*sigma BSU00550-MONOMER + -4.27350427350427e-6*sigma BSU01010-MONOMER + -4.27350427350427e-6*sigma BSU16600-MONOMER + -4.27350427350427e-6*sigma BSU27320-MONOMER + -4.27350427350427e-6*sigma BSU37080-MONOMER + -4.27350427350427e-6*sigma CPLX8J2-30 + -0.00703928118069894*sigma - 0.00275587858224363 CPLX8J2-52 + RNA…		0.0
transcription_TU8J2_299_from_BSU25200-MONOMER	0.0	1000.0	422.0 atp_c + 303 ctp_c + 322 gtp_c + 3.0 h2o_c + 330 utp_c --> -4.27350427350427e-6*sigma BSU00550-MONOMER + -4.27350427350427e-6*sigma BSU01010-MONOMER + -4.27350427350427e-6*sigma BSU16600-MONOMER + -4.27350427350427e-6*sigma BSU27320-MONOMER + -4.27350427350427e-6*sigma BSU37080-MONOMER + -4.27350427350427e-6*sigma CPLX8J2-30 + -0.00656617266957253*sigma - 0.00257065660013765 CPLX8J2-52 + RNA…		0.0
transcription_TU8J2_620_from_BSU25200-MONOMER	0.0	1000.0	75.0 atp_c + 69 ctp_c + 59 gtp_c + 3.0 h2o_c + 85 utp_c --> -4.27350427350427e-6*sigma BSU00550-MONOMER + -4.27350427350427e-6*sigma BSU01010-MONOMER + -4.27350427350427e-6*sigma BSU16600-MONOMER + -4.27350427350427e-6*sigma BSU27320-MONOMER + -4.27350427350427e-6*sigma BSU37080-MONOMER + -4.27350427350427e-6*sigma CPLX8J2-30 + -0.00136197904718208*sigma - 0.000533214796971782 CPLX8J2-52 + RNA_BS…		8.129475260383272e-08
transcription_TU8J2_521_from_BSU25200-MONOMER	0.0	1000.0	970.0 atp_c + 838 ctp_c + 671 gtp_c + 3.0 h2o_c + 950 utp_c --> -4.27350427350427e-6*sigma BSU00550-MONOMER + -4.27350427350427e-6*sigma BSU01010-MONOMER + -4.27350427350427e-6*sigma BSU16600-MONOMER + -4.27350427350427e-6*sigma BSU27320-MONOMER + -4.27350427350427e-6*sigma BSU37080-MONOMER + -4.27350427350427e-6*sigma CPLX8J2-30 + -0.0163724218092835*sigma - 0.00640980313833448 CPLX8J2-52 + RNA_…		0.0
transcription_TU8J2_852_from_BSU25200-MONOMER	0.0	1000.0	925.0 atp_c + 867 ctp_c + 747 gtp_c + 3.0 h2o_c + 1050 utp_c --> -4.27350427350427e-6*sigma BSU00550-MONOMER + -4.27350427350427e-6*sigma BSU01010-MONOMER + -4.27350427350427e-6*sigma BSU16600-MONOMER + -4.27350427350427e-6*sigma BSU27320-MONOMER + -4.27350427350427e-6*sigma BSU37080-MONOMER + -4.27350427350427e-6*sigma CPLX8J2-30 + -0.0171370416252453*sigma - 0.00670915179628355 CPLX8J2-52 + RNA…		0.0
transcription_TU8J2_954_from_BSU25200-MONOMER	0.0	1000.0	622 atp_c + 612 ctp_c + 470 gtp_c + 630 utp_c --> -4.27350427350427e-6*sigma BSU00550-MONOMER + -4.27350427350427e-6*sigma BSU01010-MONOMER + -4.27350427350427e-6*sigma BSU16600-MONOMER + -4.27350427350427e-6*sigma BSU27320-MONOMER + -4.27350427350427e-6*sigma CPLX8J2-30 + -0.0111538915653437*sigma - 0.00436674854783207 CPLX8J2-52 + RNA_BSU09280 + RNA_BSU09290 + 738.6183746559999 mRNA_biomass + 2…		0.0
transcription_TU8J2_507_from_BSU15320-MONOMER	0.0	1000.0	2126.0 atp_c + 1986 ctp_c + 1514 gtp_c + 3.0 h2o_c + 2289 utp_c --> -4.27350427350427e-6*sigma BSU00550-MONOMER + -4.27350427350427e-6*sigma BSU01010-MONOMER + -4.27350427350427e-6*sigma BSU16600-MONOMER + -4.27350427350427e-6*sigma BSU27320-MONOMER + -4.27350427350427e-6*sigma BSU37080-MONOMER + -4.27350427350427e-6*sigma CPLX8J2-30 + -0.0378104498993143*sigma - 0.0148027911355816 CPLX8J2-61 + R…		0.0
transcription_TU8J2_1287_from_BSU25200-MONOMER	0.0	1000.0	627.0 atp_c + 655 ctp_c + 617 gtp_c + 3.0 h2o_c + 769 utp_c --> -4.27350427350427e-6*sigma BSU00550-MONOMER + -4.27350427350427e-6*sigma BSU01010-MONOMER + -4.27350427350427e-6*sigma BSU16600-MONOMER + -4.27350427350427e-6*sigma BSU27320-MONOMER + -4.27350427350427e-6*sigma BSU37080-MONOMER + -4.27350427350427e-6*sigma CPLX8J2-30 + -0.0127356988096148*sigma - 0.00498602608396421 CPLX8J2-52 + RNA_…		0.0
transcription_TU8J2_838_from_BSU25200-MONOMER	0.0	1000.0	921.0 atp_c + 925 ctp_c + 776 gtp_c + 3.0 h2o_c + 1358 utp_c --> -4.27350427350427e-6*sigma BSU00550-MONOMER + -4.27350427350427e-6*sigma BSU01010-MONOMER + -4.27350427350427e-6*sigma BSU16600-MONOMER + -4.27350427350427e-6*sigma BSU27320-MONOMER + -4.27350427350427e-6*sigma BSU37080-MONOMER + -4.27350427350427e-6*sigma CPLX8J2-30 + -0.0190055813005022*sigma - 0.00744068507914659 CPLX8J2-52 + RNA…		6.2333088963967734e-15
transcription_TU8J2_718_from_BSU23100-MONOMER	0.0	1000.0	415.0 atp_c + 340 ctp_c + 322 gtp_c + 3.0 h2o_c + 553 utp_c --> -4.27350427350427e-6*sigma BSU00550-MONOMER + -4.27350427350427e-6*sigma BSU01010-MONOMER + -4.27350427350427e-6*sigma BSU16600-MONOMER + -4.27350427350427e-6*sigma BSU27320-MONOMER + -4.27350427350427e-6*sigma BSU37080-MONOMER + -4.27350427350427e-6*sigma CPLX8J2-30 + -0.00777522775356223*sigma - 0.00304400166551961 CPLX8J2-49 + RNA…		0.0
transcription_TU8J2_127_from_BSU25200-MONOMER	0.0	1000.0	315 atp_c + 330 ctp_c + 238 gtp_c + 395 utp_c --> -4.27350427350427e-6*sigma BSU00550-MONOMER + -4.27350427350427e-6*sigma BSU01010-MONOMER + -4.27350427350427e-6*sigma BSU16600-MONOMER + -4.27350427350427e-6*sigma BSU27320-MONOMER + -4.27350427350427e-6*sigma CPLX8J2-30 + -0.00610740077999541*sigma - 0.0023910474053682 CPLX8J2-52 + RNA_BSU00130 + 406.215975178 mRNA_biomass + 1278 ppi_c		6.462710398274324e-11
transcription_TU8J2_180_from_BSU25200-MONOMER	0.0	1000.0	1507.0 atp_c + 1747 ctp_c + 1421 gtp_c + 3.0 h2o_c + 1937 utp_c --> -4.27350427350427e-6*sigma BSU00550-MONOMER + -4.27350427350427e-6*sigma BSU01010-MONOMER + -4.27350427350427e-6*sigma BSU16600-MONOMER + -4.27350427350427e-6*sigma BSU27320-MONOMER + -4.27350427350427e-6*sigma BSU37080-MONOMER + -4.27350427350427e-6*sigma CPLX8J2-30 + -0.0315835772730749*sigma - 0.0123649705024088 CPLX8J2-52 + R…		0.0
transcription_TU8J2_1022_from_BSU25200-MONOMER	0.0	1000.0	989.0 atp_c + 928 ctp_c + 905 gtp_c + 3.0 h2o_c + 1013 utp_c --> -4.27350427350427e-6*sigma BSU00550-MONOMER + -4.27350427350427e-6*sigma BSU01010-MONOMER + -4.27350427350427e-6*sigma BSU16600-MONOMER + -4.27350427350427e-6*sigma BSU27320-MONOMER + -4.27350427350427e-6*sigma BSU37080-MONOMER + -4.27350427350427e-6*sigma CPLX8J2-30 + -0.0183126445922867*sigma - 0.00716940035788025 CPLX8J2-52 + RNA…		0.0
transcription_TU8J2_578_from_BSU25200-MONOMER	0.0	1000.0	427 atp_c + 482 ctp_c + 414 gtp_c + 609 utp_c --> -4.27350427350427e-6*sigma BSU00550-MONOMER + -4.27350427350427e-6*sigma BSU01010-MONOMER + -4.27350427350427e-6*sigma BSU16600-MONOMER + -4.27350427350427e-6*sigma BSU27320-MONOMER + -4.27350427350427e-6*sigma CPLX8J2-30 + -0.00923278427773954*sigma - 0.00361463504473503 CPLX8J2-52 + RNA_BSU28950 + 615.091060672 mRNA_biomass + 1932 ppi_c		6.356085581438239e-11
transcription_TU8J2_809_from_BSU25200-MONOMER	0.0	1000.0	441.0 atp_c + 387 ctp_c + 384 gtp_c + 3.0 h2o_c + 592 utp_c --> -4.27350427350427e-6*sigma BSU00550-MONOMER + -4.27350427350427e-6*sigma BSU01010-MONOMER + -4.27350427350427e-6*sigma BSU16600-MONOMER + -4.27350427350427e-6*sigma BSU27320-MONOMER + -4.27350427350427e-6*sigma BSU37080-MONOMER + -4.27350427350427e-6*sigma CPLX8J2-30 + -0.00860675180342076*sigma - 0.00336954333103923 CPLX8J2-52 + RNA…		1.5317262195109772e-09
transcription_TU8J2_1124_from_BSU25200-MONOMER	0.0	1000.0	1942.0 atp_c + 2165 ctp_c + 2133 gtp_c + 3.0 h2o_c + 2621 utp_c --> -4.27350427350427e-6*sigma BSU00550-MONOMER + -4.27350427350427e-6*sigma BSU01010-MONOMER + -4.27350427350427e-6*sigma BSU16600-MONOMER + -4.27350427350427e-6*sigma BSU27320-MONOMER + -4.27350427350427e-6*sigma BSU37080-MONOMER + -4.27350427350427e-6*sigma CPLX8J2-30 + -0.0423312645611889*sigma - 0.0165726900757054 CPLX8J2-52 + R…		0.0
transcription_TU8J2_36_from_BSU25200-MONOMER	0.0	1000.0	415.0 atp_c + 340 ctp_c + 322 gtp_c + 3.0 h2o_c + 553 utp_c --> -4.27350427350427e-6*sigma BSU00550-MONOMER + -4.27350427350427e-6*sigma BSU01010-MONOMER + -4.27350427350427e-6*sigma BSU16600-MONOMER + -4.27350427350427e-6*sigma BSU27320-MONOMER + -4.27350427350427e-6*sigma BSU37080-MONOMER + -4.27350427350427e-6*sigma CPLX8J2-30 + -0.00777522775356223*sigma - 0.00304400166551961 CPLX8J2-52 + RNA…		0.0
transcription_TU8J2_1220_from_BSU25200-MONOMER	0.0	1000.0	201.0 atp_c + 187 ctp_c + 187 gtp_c + 3.0 h2o_c + 205 utp_c --> -4.27350427350427e-6*sigma BSU00550-MONOMER + -4.27350427350427e-6*sigma BSU01010-MONOMER + -4.27350427350427e-6*sigma BSU16600-MONOMER + -4.27350427350427e-6*sigma BSU27320-MONOMER + -4.27350427350427e-6*sigma BSU37080-MONOMER + -4.27350427350427e-6*sigma CPLX8J2-30 + -0.00371318498126482*sigma - 0.00145371192016518 CPLX8J2-52 + RNA…		0.0
transcription_TU8J2_1096_from_BSU25200-MONOMER	0.0	1000.0	700.0 atp_c + 772 ctp_c + 655 gtp_c + 3.0 h2o_c + 892 utp_c --> -4.27350427350427e-6*sigma BSU00550-MONOMER + -4.27350427350427e-6*sigma BSU01010-MONOMER + -4.27350427350427e-6*sigma BSU16600-MONOMER + -4.27350427350427e-6*sigma BSU27320-MONOMER + -4.27350427350427e-6*sigma BSU37080-MONOMER + -4.27350427350427e-6*sigma CPLX8J2-30 + -0.0144130835308812*sigma - 0.00564272220233999 CPLX8J2-52 + RNA_…		0.0
transcription_TU8J2_24_from_BSU25200-MONOMER	0.0	1000.0	496.0 atp_c + 524 ctp_c + 370 gtp_c + 3.0 h2o_c + 538 utp_c --> -4.27350427350427e-6*sigma BSU00550-MONOMER + -4.27350427350427e-6*sigma BSU01010-MONOMER + -4.27350427350427e-6*sigma BSU16600-MONOMER + -4.27350427350427e-6*sigma BSU27320-MONOMER + -4.27350427350427e-6*sigma BSU37080-MONOMER + -4.27350427350427e-6*sigma CPLX8J2-30 + -0.00919933216079121*sigma - 0.00360153854094976 CPLX8J2-52 + RNA…		0.0
transcription_TU8J2_225_from_BSU25200-MONOMER	0.0	1000.0	313.0 atp_c + 336 ctp_c + 274 gtp_c + 3.0 h2o_c + 373 utp_c --> -4.27350427350427e-6*sigma BSU00550-MONOMER + -4.27350427350427e-6*sigma BSU01010-MONOMER + -4.27350427350427e-6*sigma BSU16600-MONOMER + -4.27350427350427e-6*sigma BSU27320-MONOMER + -4.27350427350427e-6*sigma BSU37080-MONOMER + -4.27350427350427e-6*sigma CPLX8J2-30 + -0.00617908388774184*sigma - 0.00241911134205093 CPLX8J2-52 + RNA…		4.579998853343849e-10
transcription_TU8J2_1545_from_BSU25200-MONOMER	0.0	1000.0	218.0 atp_c + 248 ctp_c + 183 gtp_c + 3.0 h2o_c + 281 utp_c --> -4.27350427350427e-6*sigma BSU00550-MONOMER + -4.27350427350427e-6*sigma BSU01010-MONOMER + -4.27350427350427e-6*sigma BSU16600-MONOMER + -4.27350427350427e-6*sigma BSU27320-MONOMER + -4.27350427350427e-6*sigma BSU37080-MONOMER + -4.27350427350427e-6*sigma CPLX8J2-30 + -0.00443001605872907*sigma - 0.00173435128699243 CPLX8J2-52 + RNA…		0.0
transcription_TU8J2_420_from_BSU25200-MONOMER	0.0	1000.0	1446.0 atp_c + 933 ctp_c + 682 gtp_c + 3.0 h2o_c + 1754 utp_c --> -4.27350427350427e-6*sigma BSU00550-MONOMER + -4.27350427350427e-6*sigma BSU01010-MONOMER + -4.27350427350427e-6*sigma BSU16600-MONOMER + -4.27350427350427e-6*sigma BSU27320-MONOMER + -4.27350427350427e-6*sigma BSU37080-MONOMER + -4.27350427350427e-6*sigma CPLX8J2-30 + -0.0229959409650531*sigma - 0.0090029108878183 CPLX8J2-52 + RNA…		0.0
transcription_TU8J2_1530_from_BSU25200-MONOMER	0.0	1000.0	219.0 atp_c + 246 ctp_c + 228 gtp_c + 3.0 h2o_c + 309 utp_c --> -4.27350427350427e-6*sigma BSU00550-MONOMER + -4.27350427350427e-6*sigma BSU01010-MONOMER + -4.27350427350427e-6*sigma BSU16600-MONOMER + -4.27350427350427e-6*sigma BSU27320-MONOMER + -4.27350427350427e-6*sigma BSU37080-MONOMER + -4.27350427350427e-6*sigma CPLX8J2-30 + -0.00477409497591191*sigma - 0.00186905818306951 CPLX8J2-52 + RNA…		0.0
transcription_TU8J2_1178_from_BSU25200-MONOMER	0.0	1000.0	994.0 atp_c + 819 ctp_c + 855 gtp_c + 3.0 h2o_c + 1064 utp_c --> -4.27350427350427e-6*sigma BSU00550-MONOMER + -4.27350427350427e-6*sigma BSU01010-MONOMER + -4.27350427350427e-6*sigma BSU16600-MONOMER + -4.27350427350427e-6*sigma BSU27320-MONOMER + -4.27350427350427e-6*sigma BSU37080-MONOMER + -4.27350427350427e-6*sigma CPLX8J2-30 + -0.0178204205857613*sigma - 0.00697669465932553 CPLX8J2-52 + RNA…		0.0
transcription_TU8J2_736_from_BSU25200-MONOMER	0.0	1000.0	584 atp_c + 476 ctp_c + 374 gtp_c + 464 utp_c --> -4.27350427350427e-6*sigma BSU00550-MONOMER + -4.27350427350427e-6*sigma BSU01010-MONOMER + -4.27350427350427e-6*sigma BSU16600-MONOMER + -4.27350427350427e-6*sigma BSU27320-MONOMER + -4.27350427350427e-6*sigma CPLX8J2-30 + -0.00907030256684765*sigma - 0.00355102345492085 CPLX8J2-52 + RNA_BSU22060 + RNA_BSU22070 + 608.0199795620001 mRNA_biomass + …		0.0
transcription_TU8J2_964_from_BSU25200-MONOMER	0.0	1000.0	343.0 atp_c + 318 ctp_c + 344 gtp_c + 3.0 h2o_c + 450 utp_c --> -4.27350427350427e-6*sigma BSU00550-MONOMER + -4.27350427350427e-6*sigma BSU01010-MONOMER + -4.27350427350427e-6*sigma BSU16600-MONOMER + -4.27350427350427e-6*sigma BSU27320-MONOMER + -4.27350427350427e-6*sigma BSU37080-MONOMER + -4.27350427350427e-6*sigma CPLX8J2-30 + -0.00693892482985394*sigma - 0.00271658907088782 CPLX8J2-52 + RNA…		6.440442513608359e-11
transcription_TU8J2_1288_from_BSU25200-MONOMER	0.0	1000.0	436.0 atp_c + 446 ctp_c + 402 gtp_c + 3.0 h2o_c + 522 utp_c --> -4.27350427350427e-6*sigma BSU00550-MONOMER + -4.27350427350427e-6*sigma BSU01010-MONOMER + -4.27350427350427e-6*sigma BSU16600-MONOMER + -4.27350427350427e-6*sigma BSU27320-MONOMER + -4.27350427350427e-6*sigma BSU37080-MONOMER + -4.27350427350427e-6*sigma CPLX8J2-30 + -0.00861630955112029*sigma - 0.00337328518926359 CPLX8J2-52 + RNA…		5.494772472284341e-10
transcription_TU8J2_719_from_BSU25200-MONOMER	0.0	1000.0	188.0 atp_c + 186 ctp_c + 143 gtp_c + 3.0 h2o_c + 254 utp_c --> -4.27350427350427e-6*sigma BSU00550-MONOMER + -4.27350427350427e-6*sigma BSU01010-MONOMER + -4.27350427350427e-6*sigma BSU16600-MONOMER + -4.27350427350427e-6*sigma BSU27320-MONOMER + -4.27350427350427e-6*sigma BSU37080-MONOMER + -4.27350427350427e-6*sigma CPLX8J2-30 + -0.00367017511661696*sigma - 0.00143687355815554 CPLX8J2-52 + RNA…		4.132422882076703e-10
transcription_TU8J2_296_from_BSU25200-MONOMER	0.0	1000.0	402.0 atp_c + 317 ctp_c + 327 gtp_c + 3.0 h2o_c + 310 utp_c --> -4.27350427350427e-6*sigma BSU00550-MONOMER + -4.27350427350427e-6*sigma BSU01010-MONOMER + -4.27350427350427e-6*sigma BSU16600-MONOMER + -4.27350427350427e-6*sigma BSU27320-MONOMER + -4.27350427350427e-6*sigma BSU37080-MONOMER + -4.27350427350427e-6*sigma CPLX8J2-30 + -0.00646581631872754*sigma - 0.00253136708878183 CPLX8J2-52 + RNA…		6.7708774820955e-15
transcription_TU8J2_1485_from_BSU25200-MONOMER	0.0	1000.0	310.0 atp_c + 206 ctp_c + 196 gtp_c + 3.0 h2o_c + 215 utp_c --> -4.27350427350427e-6*sigma BSU00550-MONOMER + -4.27350427350427e-6*sigma BSU01010-MONOMER + -4.27350427350427e-6*sigma BSU16600-MONOMER + -4.27350427350427e-6*sigma BSU27320-MONOMER + -4.27350427350427e-6*sigma BSU37080-MONOMER + -4.27350427350427e-6*sigma CPLX8J2-30 + -0.00441567943717978*sigma - 0.00172873849965588 CPLX8J2-52 + RNA…		0.0
transcription_TU8J2_69_from_BSU23450-MONOMER	0.0	1000.0	693.0 atp_c + 685 ctp_c + 526 gtp_c + 3.0 h2o_c + 934 utp_c --> -4.27350427350427e-6*sigma BSU00550-MONOMER + -4.27350427350427e-6*sigma BSU01010-MONOMER + -4.27350427350427e-6*sigma BSU16600-MONOMER + -4.27350427350427e-6*sigma BSU27320-MONOMER + -4.27350427350427e-6*sigma BSU37080-MONOMER + -4.27350427350427e-6*sigma CPLX8J2-30 + -0.0135481073640743*sigma - 0.0053040840330351 CPLX8J2-58 + RNA_B…		0.0
transcription_TU8J2_1134_from_BSU25200-MONOMER	0.0	1000.0	498.0 atp_c + 478 ctp_c + 404 gtp_c + 3.0 h2o_c + 603 utp_c --> -4.27350427350427e-6*sigma BSU00550-MONOMER + -4.27350427350427e-6*sigma BSU01010-MONOMER + -4.27350427350427e-6*sigma BSU16600-MONOMER + -4.27350427350427e-6*sigma BSU27320-MONOMER + -4.27350427350427e-6*sigma BSU37080-MONOMER + -4.27350427350427e-6*sigma CPLX8J2-30 + -0.0094621702225281*sigma - 0.00370443964211975 CPLX8J2-52 + RNA_…		0.0
transcription_TU8J2_279_from_BSU25200-MONOMER	0.0	1000.0	542.0 atp_c + 630 ctp_c + 540 gtp_c + 3.0 h2o_c + 692 utp_c --> -4.27350427350427e-6*sigma BSU00550-MONOMER + -4.27350427350427e-6*sigma BSU01010-MONOMER + -4.27350427350427e-6*sigma BSU16600-MONOMER + -4.27350427350427e-6*sigma BSU27320-MONOMER + -4.27350427350427e-6*sigma BSU37080-MONOMER + -4.27350427350427e-6*sigma CPLX8J2-30 + -0.0114740761132778*sigma - 0.00449210079834824 CPLX8J2-52 + RNA_…		0.0
transcription_TU8J2_675_from_BSU15320-MONOMER	0.0	1000.0	1400.0 atp_c + 1344 ctp_c + 1157 gtp_c + 3.0 h2o_c + 1720 utp_c --> -4.27350427350427e-6*sigma BSU00550-MONOMER + -4.27350427350427e-6*sigma BSU01010-MONOMER + -4.27350427350427e-6*sigma BSU16600-MONOMER + -4.27350427350427e-6*sigma BSU27320-MONOMER + -4.27350427350427e-6*sigma BSU37080-MONOMER + -4.27350427350427e-6*sigma CPLX8J2-30 + -0.026847713287961*sigma - 0.0105108797522367 CPLX8J2-61 + RN…		8.986617435314505e-06
transcription_TU8J2_1221_from_BSU25200-MONOMER	0.0	1000.0	238.0 atp_c + 255 ctp_c + 214 gtp_c + 3.0 h2o_c + 274 utp_c --> -4.27350427350427e-6*sigma BSU00550-MONOMER + -4.27350427350427e-6*sigma BSU01010-MONOMER + -4.27350427350427e-6*sigma BSU16600-MONOMER + -4.27350427350427e-6*sigma BSU27320-MONOMER + -4.27350427350427e-6*sigma BSU37080-MONOMER + -4.27350427350427e-6*sigma CPLX8J2-30 + -0.00467373862506691*sigma - 0.0018297686717137 CPLX8J2-52 + RNA_…		0.0
transcription_TU8J2_264_from_BSU25200-MONOMER	0.0	1000.0	321.0 atp_c + 289 ctp_c + 227 gtp_c + 3.0 h2o_c + 367 utp_c --> -4.27350427350427e-6*sigma BSU00550-MONOMER + -4.27350427350427e-6*sigma BSU01010-MONOMER + -4.27350427350427e-6*sigma BSU16600-MONOMER + -4.27350427350427e-6*sigma BSU27320-MONOMER + -4.27350427350427e-6*sigma BSU37080-MONOMER + -4.27350427350427e-6*sigma CPLX8J2-30 + -0.00573942749356376*sigma - 0.00224698586373021 CPLX8J2-52 + RNA…		0.0
transcription_TU8J2_1105_from_BSU25200-MONOMER	0.0	1000.0	1037.0 atp_c + 831 ctp_c + 731 gtp_c + 3.0 h2o_c + 1022 utp_c --> -4.27350427350427e-6*sigma BSU00550-MONOMER + -4.27350427350427e-6*sigma BSU01010-MONOMER + -4.27350427350427e-6*sigma BSU16600-MONOMER + -4.27350427350427e-6*sigma BSU27320-MONOMER + -4.27350427350427e-6*sigma BSU37080-MONOMER + -4.27350427350427e-6*sigma CPLX8J2-30 + -0.0172899655884377*sigma - 0.00676902152787336 CPLX8J2-52 + RN…		0.0
transcription_TU8J2_892_from_BSU25200-MONOMER	0.0	1000.0	3219.0 atp_c + 3195 ctp_c + 2531 gtp_c + 3.0 h2o_c + 3421 utp_c --> -4.27350427350427e-6*sigma BSU00550-MONOMER + -4.27350427350427e-6*sigma BSU01010-MONOMER + -4.27350427350427e-6*sigma BSU16600-MONOMER + -4.27350427350427e-6*sigma BSU27320-MONOMER + -4.27350427350427e-6*sigma BSU37080-MONOMER + -4.27350427350427e-6*sigma CPLX8J2-30 + -0.0590812174046035*sigma - 0.0231302966139023 CPLX8J2-52 + R…		0.0
transcription_TU8J2_25_from_BSU25200-MONOMER	0.0	1000.0	761.0 atp_c + 750 ctp_c + 598 gtp_c + 3.0 h2o_c + 882 utp_c --> -4.27350427350427e-6*sigma BSU00550-MONOMER + -4.27350427350427e-6*sigma BSU01010-MONOMER + -4.27350427350427e-6*sigma BSU16600-MONOMER + -4.27350427350427e-6*sigma BSU27320-MONOMER + -4.27350427350427e-6*sigma BSU37080-MONOMER + -4.27350427350427e-6*sigma CPLX8J2-30 + -0.0142792750630879*sigma - 0.0055903361871989 CPLX8J2-52 + RNA_B…		0.0
transcription_TU8J2_1546_from_BSU25200-MONOMER	0.0	1000.0	210.0 atp_c + 194 ctp_c + 148 gtp_c + 3.0 h2o_c + 282 utp_c --> -4.27350427350427e-6*sigma BSU00550-MONOMER + -4.27350427350427e-6*sigma BSU01010-MONOMER + -4.27350427350427e-6*sigma BSU16600-MONOMER + -4.27350427350427e-6*sigma BSU27320-MONOMER + -4.27350427350427e-6*sigma BSU37080-MONOMER + -4.27350427350427e-6*sigma CPLX8J2-30 + -0.00397124416915195*sigma - 0.00155474209222299 CPLX8J2-52 + RNA…		0.0
transcription_TU8J2_316_from_BSU25200-MONOMER	0.0	1000.0	575.0 atp_c + 638 ctp_c + 538 gtp_c + 3.0 h2o_c + 649 utp_c --> -4.27350427350427e-6*sigma BSU00550-MONOMER + -4.27350427350427e-6*sigma BSU01010-MONOMER + -4.27350427350427e-6*sigma BSU16600-MONOMER + -4.27350427350427e-6*sigma BSU27320-MONOMER + -4.27350427350427e-6*sigma BSU37080-MONOMER + -4.27350427350427e-6*sigma CPLX8J2-30 + -0.0114549606178787*sigma - 0.00448461708189952 CPLX8J2-52 + RNA_…		0.0
transcription_TU8J2_421_from_BSU04730-MONOMER	0.0	1000.0	223.0 atp_c + 198 ctp_c + 180 gtp_c + 3.0 h2o_c + 281 utp_c --> -4.27350427350427e-6*sigma BSU00550-MONOMER + -4.27350427350427e-6*sigma BSU01010-MONOMER + -4.27350427350427e-6*sigma BSU16600-MONOMER + -4.27350427350427e-6*sigma BSU27320-MONOMER + -4.27350427350427e-6*sigma BSU37080-MONOMER + -4.27350427350427e-6*sigma CPLX8J2-30 + -0.00420063011394051*sigma - 0.00164454668960771 CPLX8J2-56 + RNA…		0.0
transcription_TU8J2_547_from_BSU25200-MONOMER	0.0	1000.0	165.0 atp_c + 123 ctp_c + 144 gtp_c + 3.0 h2o_c + 174 utp_c --> -4.27350427350427e-6*sigma BSU00550-MONOMER + -4.27350427350427e-6*sigma BSU01010-MONOMER + -4.27350427350427e-6*sigma BSU16600-MONOMER + -4.27350427350427e-6*sigma BSU27320-MONOMER + -4.27350427350427e-6*sigma BSU37080-MONOMER + -4.27350427350427e-6*sigma CPLX8J2-30 + -0.00288166093140629*sigma - 0.00112817025464556 CPLX8J2-52 + RNA…		8.129475260383272e-08
transcription_TU8J2_646_from_BSU25200-MONOMER	0.0	1000.0	755.0 atp_c + 528 ctp_c + 304 gtp_c + 3.0 h2o_c + 729 utp_c --> -4.27350427350427e-6*sigma BSU00550-MONOMER + -4.27350427350427e-6*sigma BSU01010-MONOMER + -4.27350427350427e-6*sigma BSU16600-MONOMER + -4.27350427350427e-6*sigma BSU27320-MONOMER + -4.27350427350427e-6*sigma BSU37080-MONOMER + -4.27350427350427e-6*sigma CPLX8J2-30 + -0.0110535352144987*sigma - 0.00432745903647626 CPLX8J2-52 + RNA_…		0.0
transcription_TU8J2_878_from_BSU25200-MONOMER	0.0	1000.0	112.0 atp_c + 115 ctp_c + 109 gtp_c + 3.0 h2o_c + 138 utp_c --> -4.27350427350427e-6*sigma BSU00550-MONOMER + -4.27350427350427e-6*sigma BSU01010-MONOMER + -4.27350427350427e-6*sigma BSU16600-MONOMER + -4.27350427350427e-6*sigma BSU27320-MONOMER + -4.27350427350427e-6*sigma BSU37080-MONOMER + -4.27350427350427e-6*sigma CPLX8J2-30 + -0.00225084958323775*sigma - 0.000881207611837577 CPLX8J2-52 + RN…		0.0
transcription_TU8J2_98_from_BSU25200-MONOMER	0.0	1000.0	447.0 atp_c + 332 ctp_c + 348 gtp_c + 3.0 h2o_c + 508 utp_c --> -4.27350427350427e-6*sigma BSU00550-MONOMER + -4.27350427350427e-6*sigma BSU01010-MONOMER + -4.27350427350427e-6*sigma BSU16600-MONOMER + -4.27350427350427e-6*sigma BSU27320-MONOMER + -4.27350427350427e-6*sigma BSU37080-MONOMER + -4.27350427350427e-6*sigma CPLX8J2-30 + -0.00779912212281104*sigma - 0.00305335631108052 CPLX8J2-52 + RNA…		2.0684922410894076e-08
transcription_TU8J2_301_from_BSU23450-MONOMER	0.0	1000.0	343.0 atp_c + 413 ctp_c + 369 gtp_c + 3.0 h2o_c + 522 utp_c --> -4.27350427350427e-6*sigma BSU00550-MONOMER + -4.27350427350427e-6*sigma BSU01010-MONOMER + -4.27350427350427e-6*sigma BSU16600-MONOMER + -4.27350427350427e-6*sigma BSU27320-MONOMER + -4.27350427350427e-6*sigma BSU37080-MONOMER + -4.27350427350427e-6*sigma CPLX8J2-30 + -0.00785646860900818*sigma - 0.0030758074604267 CPLX8J2-58 + RNA_…		0.0
transcription_TU8J2_631_from_BSU04730-MONOMER	0.0	1000.0	643.0 atp_c + 654 ctp_c + 522 gtp_c + 3.0 h2o_c + 841 utp_c --> -4.27350427350427e-6*sigma BSU00550-MONOMER + -4.27350427350427e-6*sigma BSU01010-MONOMER + -4.27350427350427e-6*sigma BSU16600-MONOMER + -4.27350427350427e-6*sigma BSU27320-MONOMER + -4.27350427350427e-6*sigma BSU37080-MONOMER + -4.27350427350427e-6*sigma CPLX8J2-30 + -0.0126974678188168*sigma - 0.00497105865106676 CPLX8J2-56 + RNA_…		0.0
transcription_TU8J2_1289_from_BSU25200-MONOMER	0.0	1000.0	868.0 atp_c + 910 ctp_c + 710 gtp_c + 3.0 h2o_c + 972 utp_c --> -4.27350427350427e-6*sigma BSU00550-MONOMER + -4.27350427350427e-6*sigma BSU01010-MONOMER + -4.27350427350427e-6*sigma BSU16600-MONOMER + -4.27350427350427e-6*sigma BSU27320-MONOMER + -4.27350427350427e-6*sigma BSU37080-MONOMER + -4.27350427350427e-6*sigma CPLX8J2-30 + -0.0165205668986261*sigma - 0.00646780194081211 CPLX8J2-52 + RNA_…		0.0
transcription_TU8J2_390_from_BSU25200-MONOMER	0.0	1000.0	436.0 atp_c + 393 ctp_c + 318 gtp_c + 3.0 h2o_c + 329 utp_c --> -4.27350427350427e-6*sigma BSU00550-MONOMER + -4.27350427350427e-6*sigma BSU01010-MONOMER + -4.27350427350427e-6*sigma BSU16600-MONOMER + -4.27350427350427e-6*sigma BSU27320-MONOMER + -4.27350427350427e-6*sigma BSU37080-MONOMER + -4.27350427350427e-6*sigma CPLX8J2-30 + -0.00703928118069894*sigma - 0.00275587858224363 CPLX8J2-52 + RNA…		0.0
transcription_TU8J2_834_from_BSU25200-MONOMER	0.0	1000.0	737.0 atp_c + 612 ctp_c + 466 gtp_c + 3.0 h2o_c + 822 utp_c --> -4.27350427350427e-6*sigma BSU00550-MONOMER + -4.27350427350427e-6*sigma BSU01010-MONOMER + -4.27350427350427e-6*sigma BSU16600-MONOMER + -4.27350427350427e-6*sigma BSU27320-MONOMER + -4.27350427350427e-6*sigma BSU37080-MONOMER + -4.27350427350427e-6*sigma CPLX8J2-30 + -0.0125875537202722*sigma - 0.00492802728148658 CPLX8J2-52 + RNA_…		1.3502856729293e-08
transcription_TU8J2_1509_from_BSU25200-MONOMER	0.0	1000.0	215.0 atp_c + 175 ctp_c + 185 gtp_c + 3.0 h2o_c + 235 utp_c --> -4.27350427350427e-6*sigma BSU00550-MONOMER + -4.27350427350427e-6*sigma BSU01010-MONOMER + -4.27350427350427e-6*sigma BSU16600-MONOMER + -4.27350427350427e-6*sigma BSU27320-MONOMER + -4.27350427350427e-6*sigma BSU37080-MONOMER + -4.27350427350427e-6*sigma CPLX8J2-30 + -0.00385655119675767*sigma - 0.00150983979353063 CPLX8J2-52 + RNA…		9.410237254347953e-11
transcription_TU8J2_705_from_BSU25200-MONOMER	0.0	1000.0	593.0 atp_c + 595 ctp_c + 505 gtp_c + 3.0 h2o_c + 772 utp_c --> -4.27350427350427e-6*sigma BSU00550-MONOMER + -4.27350427350427e-6*sigma BSU01010-MONOMER + -4.27350427350427e-6*sigma BSU16600-MONOMER + -4.27350427350427e-6*sigma BSU27320-MONOMER + -4.27350427350427e-6*sigma BSU37080-MONOMER + -4.27350427350427e-6*sigma CPLX8J2-30 + -0.0117655874181132*sigma - 0.00460622747419133 CPLX8J2-52 + RNA_…		0.0
transcription_TU8J2_385_from_BSU23450-MONOMER	0.0	1000.0	198.0 atp_c + 196 ctp_c + 154 gtp_c + 3.0 h2o_c + 307 utp_c --> -4.27350427350427e-6*sigma BSU00550-MONOMER + -4.27350427350427e-6*sigma BSU01010-MONOMER + -4.27350427350427e-6*sigma BSU16600-MONOMER + -4.27350427350427e-6*sigma BSU27320-MONOMER + -4.27350427350427e-6*sigma BSU37080-MONOMER + -4.27350427350427e-6*sigma CPLX8J2-30 + -0.00407160051999694*sigma - 0.0015940316035788 CPLX8J2-58 + RNA_…		0.0
transcription_TU8J2_49_from_BSU04730-MONOMER	0.0	1000.0	542.0 atp_c + 630 ctp_c + 540 gtp_c + 3.0 h2o_c + 692 utp_c --> -4.27350427350427e-6*sigma BSU00550-MONOMER + -4.27350427350427e-6*sigma BSU01010-MONOMER + -4.27350427350427e-6*sigma BSU16600-MONOMER + -4.27350427350427e-6*sigma BSU27320-MONOMER + -4.27350427350427e-6*sigma BSU37080-MONOMER + -4.27350427350427e-6*sigma CPLX8J2-30 + -0.0114740761132778*sigma - 0.00449210079834824 CPLX8J2-56 + RNA_…		0.0
transcription_TU8J2_936_from_BSU25200-MONOMER	0.0	1000.0	354.0 atp_c + 375 ctp_c + 302 gtp_c + 3.0 h2o_c + 478 utp_c --> -4.27350427350427e-6*sigma BSU00550-MONOMER + -4.27350427350427e-6*sigma BSU01010-MONOMER + -4.27350427350427e-6*sigma BSU16600-MONOMER + -4.27350427350427e-6*sigma BSU27320-MONOMER + -4.27350427350427e-6*sigma BSU37080-MONOMER + -4.27350427350427e-6*sigma CPLX8J2-30 + -0.00719698401774107*sigma - 0.00281761924294563 CPLX8J2-52 + RNA…		0.0
transcription_TU8J2_690_from_BSU25200-MONOMER	0.0	1000.0	671.0 atp_c + 658 ctp_c + 562 gtp_c + 3.0 h2o_c + 876 utp_c --> -4.27350427350427e-6*sigma BSU00550-MONOMER + -4.27350427350427e-6*sigma BSU01010-MONOMER + -4.27350427350427e-6*sigma BSU16600-MONOMER + -4.27350427350427e-6*sigma BSU27320-MONOMER + -4.27350427350427e-6*sigma BSU37080-MONOMER + -4.27350427350427e-6*sigma CPLX8J2-30 + -0.0132088073207412*sigma - 0.0051712480660702 CPLX8J2-52 + RNA_B…		0.0
transcription_TU8J2_370_from_BSU25200-MONOMER	0.0	1000.0	310.0 atp_c + 296 ctp_c + 275 gtp_c + 3.0 h2o_c + 370 utp_c --> -4.27350427350427e-6*sigma BSU00550-MONOMER + -4.27350427350427e-6*sigma BSU01010-MONOMER + -4.27350427350427e-6*sigma BSU16600-MONOMER + -4.27350427350427e-6*sigma BSU27320-MONOMER + -4.27350427350427e-6*sigma BSU37080-MONOMER + -4.27350427350427e-6*sigma CPLX8J2-30 + -0.00596403456450256*sigma - 0.00233491953200275 CPLX8J2-52 + RNA…		1.3166373146815893e-09
transcription_TU8J2_1242_from_BSU25200-MONOMER	0.0	1000.0	938 atp_c + 954 ctp_c + 786 gtp_c + 1261 utp_c --> -4.27350427350427e-6*sigma BSU00550-MONOMER + -4.27350427350427e-6*sigma BSU01010-MONOMER + -4.27350427350427e-6*sigma BSU16600-MONOMER + -4.27350427350427e-6*sigma BSU27320-MONOMER + -4.27350427350427e-6*sigma CPLX8J2-30 + -0.0188239840942112*sigma - 0.00736958977288369 CPLX8J2-52 + RNA_BSU23250 + RNA_BSU23260 + RNA_BSU23270 + RNA_BSU23280 + 108…		4.3825631265314395e-15
transcription_TU8J2_1019_from_BSU25200-MONOMER	0.0	1000.0	427.0 atp_c + 343 ctp_c + 318 gtp_c + 3.0 h2o_c + 352 utp_c --> -4.27350427350427e-6*sigma BSU00550-MONOMER + -4.27350427350427e-6*sigma BSU01010-MONOMER + -4.27350427350427e-6*sigma BSU16600-MONOMER + -4.27350427350427e-6*sigma BSU27320-MONOMER + -4.27350427350427e-6*sigma BSU37080-MONOMER + -4.27350427350427e-6*sigma CPLX8J2-30 + -0.00686724172210752*sigma - 0.00268852513420509 CPLX8J2-52 + RNA…		0.0
transcription_TU8J2_475_from_BSU25200-MONOMER	0.0	1000.0	256.0 atp_c + 307 ctp_c + 258 gtp_c + 3.0 h2o_c + 319 utp_c --> -4.27350427350427e-6*sigma BSU00550-MONOMER + -4.27350427350427e-6*sigma BSU01010-MONOMER + -4.27350427350427e-6*sigma BSU16600-MONOMER + -4.27350427350427e-6*sigma BSU27320-MONOMER + -4.27350427350427e-6*sigma BSU37080-MONOMER + -4.27350427350427e-6*sigma CPLX8J2-30 + -0.00543357956717902*sigma - 0.00212724640055058 CPLX8J2-52 + RNA…		0.0
transcription_TU8J2_347_from_BSU25200-MONOMER	0.0	1000.0	418.0 atp_c + 459 ctp_c + 378 gtp_c + 3.0 h2o_c + 512 utp_c --> -4.27350427350427e-6*sigma BSU00550-MONOMER + -4.27350427350427e-6*sigma BSU01010-MONOMER + -4.27350427350427e-6*sigma BSU16600-MONOMER + -4.27350427350427e-6*sigma BSU27320-MONOMER + -4.27350427350427e-6*sigma BSU37080-MONOMER + -4.27350427350427e-6*sigma CPLX8J2-30 + -0.00842993347097958*sigma - 0.00330031895388851 CPLX8J2-52 + RNA…		0.0
transcription_TU8J2_805_from_BSU25200-MONOMER	0.0	1000.0	825.0 atp_c + 687 ctp_c + 529 gtp_c + 3.0 h2o_c + 950 utp_c --> -4.27350427350427e-6*sigma BSU00550-MONOMER + -4.27350427350427e-6*sigma BSU01010-MONOMER + -4.27350427350427e-6*sigma BSU16600-MONOMER + -4.27350427350427e-6*sigma BSU27320-MONOMER + -4.27350427350427e-6*sigma BSU37080-MONOMER + -4.27350427350427e-6*sigma CPLX8J2-30 + -0.0142792750630879*sigma - 0.0055903361871989 CPLX8J2-52 + RNA_B…		0.0
transcription_TU8J2_676_from_BSU25200-MONOMER	0.0	1000.0	523.0 atp_c + 561 ctp_c + 459 gtp_c + 3.0 h2o_c + 732 utp_c --> -4.27350427350427e-6*sigma BSU00550-MONOMER + -4.27350427350427e-6*sigma BSU01010-MONOMER + -4.27350427350427e-6*sigma BSU16600-MONOMER + -4.27350427350427e-6*sigma BSU27320-MONOMER + -4.27350427350427e-6*sigma BSU37080-MONOMER + -4.27350427350427e-6*sigma CPLX8J2-30 + -0.0108576013866585*sigma - 0.00425075094287681 CPLX8J2-52 + RNA_…		0.0
transcription_TU8J2_28_from_BSU25200-MONOMER	0.0	1000.0	542.0 atp_c + 442 ctp_c + 358 gtp_c + 3.0 h2o_c + 458 utp_c --> -4.27350427350427e-6*sigma BSU00550-MONOMER + -4.27350427350427e-6*sigma BSU01010-MONOMER + -4.27350427350427e-6*sigma BSU16600-MONOMER + -4.27350427350427e-6*sigma BSU27320-MONOMER + -4.27350427350427e-6*sigma BSU37080-MONOMER + -4.27350427350427e-6*sigma CPLX8J2-30 + -0.00858763630802172*sigma - 0.0033620596145905 CPLX8J2-52 + RNA_…		0.0
transcription_TU8J2_661_from_BSU25200-MONOMER	0.0	1000.0	938.0 atp_c + 864 ctp_c + 682 gtp_c + 3.0 h2o_c + 1173 utp_c --> -4.27350427350427e-6*sigma BSU00550-MONOMER + -4.27350427350427e-6*sigma BSU01010-MONOMER + -4.27350427350427e-6*sigma BSU16600-MONOMER + -4.27350427350427e-6*sigma BSU27320-MONOMER + -4.27350427350427e-6*sigma BSU37080-MONOMER + -4.27350427350427e-6*sigma CPLX8J2-30 + -0.0174620050470291*sigma - 0.00683637497591191 CPLX8J2-52 + RNA…		0.0
transcription_TU8J2_1106_from_BSU25200-MONOMER	0.0	1000.0	320.0 atp_c + 350 ctp_c + 320 gtp_c + 3.0 h2o_c + 378 utp_c --> -4.27350427350427e-6*sigma BSU00550-MONOMER + -4.27350427350427e-6*sigma BSU01010-MONOMER + -4.27350427350427e-6*sigma BSU16600-MONOMER + -4.27350427350427e-6*sigma BSU27320-MONOMER + -4.27350427350427e-6*sigma BSU37080-MONOMER + -4.27350427350427e-6*sigma CPLX8J2-30 + -0.00652316280492468*sigma - 0.00255381823812801 CPLX8J2-52 + RNA…		0.0
transcription_TU8J2_1208_from_BSU25200-MONOMER	0.0	1000.0	203.0 atp_c + 224 ctp_c + 142 gtp_c + 3.0 h2o_c + 218 utp_c --> -4.27350427350427e-6*sigma BSU00550-MONOMER + -4.27350427350427e-6*sigma BSU01010-MONOMER + -4.27350427350427e-6*sigma BSU16600-MONOMER + -4.27350427350427e-6*sigma BSU27320-MONOMER + -4.27350427350427e-6*sigma BSU37080-MONOMER + -4.27350427350427e-6*sigma CPLX8J2-30 + -0.00374663709821315*sigma - 0.00146680842395045 CPLX8J2-52 + RNA…		0.0
transcription_TU8J2_995_from_BSU25200-MONOMER	0.0	1000.0	998.0 atp_c + 947 ctp_c + 807 gtp_c + 3.0 h2o_c + 1028 utp_c --> -4.27350427350427e-6*sigma BSU00550-MONOMER + -4.27350427350427e-6*sigma BSU01010-MONOMER + -4.27350427350427e-6*sigma BSU16600-MONOMER + -4.27350427350427e-6*sigma BSU27320-MONOMER + -4.27350427350427e-6*sigma BSU37080-MONOMER + -4.27350427350427e-6*sigma CPLX8J2-30 + -0.0180498065305498*sigma - 0.00706649925671025 CPLX8J2-52 + RNA…		0.0
transcription_TU8J2_1217_from_BSU25200-MONOMER	0.0	1000.0	281.0 atp_c + 337 ctp_c + 231 gtp_c + 3.0 h2o_c + 309 utp_c --> -4.27350427350427e-6*sigma BSU00550-MONOMER + -4.27350427350427e-6*sigma BSU01010-MONOMER + -4.27350427350427e-6*sigma BSU16600-MONOMER + -4.27350427350427e-6*sigma BSU27320-MONOMER + -4.27350427350427e-6*sigma BSU37080-MONOMER + -4.27350427350427e-6*sigma CPLX8J2-30 + -0.00551959929647473*sigma - 0.00216092312456985 CPLX8J2-52 + RNA…		3.7697353920454615e-10
transcription_TU8J2_446_from_BSU25200-MONOMER	0.0	1000.0	1711.0 atp_c + 1724 ctp_c + 1592 gtp_c + 3.0 h2o_c + 2196 utp_c --> -4.27350427350427e-6*sigma BSU00550-MONOMER + -4.27350427350427e-6*sigma BSU01010-MONOMER + -4.27350427350427e-6*sigma BSU16600-MONOMER + -4.27350427350427e-6*sigma BSU27320-MONOMER + -4.27350427350427e-6*sigma BSU37080-MONOMER + -4.27350427350427e-6*sigma CPLX8J2-30 + -0.0345034691952792*sigma - 0.0135081081899518 CPLX8J2-52 + R…		4.11040176134326e-08
transcription_TU8J2_250_from_BSU25200-MONOMER	0.0	1000.0	289.0 atp_c + 323 ctp_c + 322 gtp_c + 3.0 h2o_c + 407 utp_c --> -4.27350427350427e-6*sigma BSU00550-MONOMER + -4.27350427350427e-6*sigma BSU01010-MONOMER + -4.27350427350427e-6*sigma BSU16600-MONOMER + -4.27350427350427e-6*sigma BSU27320-MONOMER + -4.27350427350427e-6*sigma BSU37080-MONOMER + -4.27350427350427e-6*sigma CPLX8J2-30 + -0.00639413321098111*sigma - 0.00250330315209911 CPLX8J2-52 + RNA…		1.288778381252955e-10
transcription_TU8J2_317_from_BSU25200-MONOMER	0.0	1000.0	890.0 atp_c + 962 ctp_c + 838 gtp_c + 3.0 h2o_c + 1182 utp_c --> -4.27350427350427e-6*sigma BSU00550-MONOMER + -4.27350427350427e-6*sigma BSU01010-MONOMER + -4.27350427350427e-6*sigma BSU16600-MONOMER + -4.27350427350427e-6*sigma BSU27320-MONOMER + -4.27350427350427e-6*sigma BSU37080-MONOMER + -4.27350427350427e-6*sigma CPLX8J2-30 + -0.0184894629247279*sigma - 0.00723862473503097 CPLX8J2-52 + RNA…		0.0
transcription_TU8J2_1092_from_BSU25200-MONOMER	0.0	1000.0	108.0 atp_c + 107 ctp_c + 79 gtp_c + 3.0 h2o_c + 102 utp_c --> -4.27350427350427e-6*sigma BSU00550-MONOMER + -4.27350427350427e-6*sigma BSU01010-MONOMER + -4.27350427350427e-6*sigma BSU16600-MONOMER + -4.27350427350427e-6*sigma BSU27320-MONOMER + -4.27350427350427e-6*sigma BSU37080-MONOMER + -4.27350427350427e-6*sigma CPLX8J2-30 + -0.00187809742295634*sigma - 0.000735275141087405 CPLX8J2-52 + RNA…		0.0
transcription_TU8J2_656_from_BSU25200-MONOMER	0.0	1000.0	2643.0 atp_c + 2648 ctp_c + 2257 gtp_c + 3.0 h2o_c + 3527 utp_c --> -4.27350427350427e-6*sigma BSU00550-MONOMER + -4.27350427350427e-6*sigma BSU01010-MONOMER + -4.27350427350427e-6*sigma BSU16600-MONOMER + -4.27350427350427e-6*sigma BSU27320-MONOMER + -4.27350427350427e-6*sigma BSU37080-MONOMER + -4.27350427350427e-6*sigma CPLX8J2-30 + -0.0529116912645612*sigma - 0.0207149271300757 CPLX8J2-52 + R…		0.0
transcription_TU8J2_1194_from_BSU25200-MONOMER	0.0	1000.0	779.0 atp_c + 737 ctp_c + 585 gtp_c + 3.0 h2o_c + 948 utp_c --> -4.27350427350427e-6*sigma BSU00550-MONOMER + -4.27350427350427e-6*sigma BSU01010-MONOMER + -4.27350427350427e-6*sigma BSU16600-MONOMER + -4.27350427350427e-6*sigma BSU27320-MONOMER + -4.27350427350427e-6*sigma BSU37080-MONOMER + -4.27350427350427e-6*sigma CPLX8J2-30 + -0.014556449746374*sigma - 0.00569885007570544 CPLX8J2-52 + RNA_B…		2.0283159112608318e-09
transcription_TU8J2_1202_from_BSU25200-MONOMER	0.0	1000.0	507.0 atp_c + 466 ctp_c + 374 gtp_c + 3.0 h2o_c + 651 utp_c --> -4.27350427350427e-6*sigma BSU00550-MONOMER + -4.27350427350427e-6*sigma BSU01010-MONOMER + -4.27350427350427e-6*sigma BSU16600-MONOMER + -4.27350427350427e-6*sigma BSU27320-MONOMER + -4.27350427350427e-6*sigma BSU37080-MONOMER + -4.27350427350427e-6*sigma CPLX8J2-30 + -0.00953385333027453*sigma - 0.00373250357880248 CPLX8J2-52 + RNA…		3.06358619475317e-11
transcription_TU8J2_1428_from_BSU25200-MONOMER	0.0	1000.0	225.0 atp_c + 186 ctp_c + 137 gtp_c + 3.0 h2o_c + 295 utp_c --> -4.27350427350427e-6*sigma BSU00550-MONOMER + -4.27350427350427e-6*sigma BSU01010-MONOMER + -4.27350427350427e-6*sigma BSU16600-MONOMER + -4.27350427350427e-6*sigma BSU27320-MONOMER + -4.27350427350427e-6*sigma BSU37080-MONOMER + -4.27350427350427e-6*sigma CPLX8J2-30 + -0.0040142540337998*sigma - 0.00157158045423262 CPLX8J2-52 + RNA_…		8.91189301708199e-12
transcription_TU8J2_1078_from_BSU25200-MONOMER	0.0	1000.0	914.0 atp_c + 933 ctp_c + 760 gtp_c + 3.0 h2o_c + 1060 utp_c --> -4.27350427350427e-6*sigma BSU00550-MONOMER + -4.27350427350427e-6*sigma BSU01010-MONOMER + -4.27350427350427e-6*sigma BSU16600-MONOMER + -4.27350427350427e-6*sigma BSU27320-MONOMER + -4.27350427350427e-6*sigma BSU37080-MONOMER + -4.27350427350427e-6*sigma CPLX8J2-30 + -0.0175097937855268*sigma - 0.00685508426703372 CPLX8J2-52 + RNA…		0.0
transcription_TU8J2_533_from_BSU25200-MONOMER	0.0	1000.0	467.0 atp_c + 352 ctp_c + 343 gtp_c + 3.0 h2o_c + 380 utp_c --> -4.27350427350427e-6*sigma BSU00550-MONOMER + -4.27350427350427e-6*sigma BSU01010-MONOMER + -4.27350427350427e-6*sigma BSU16600-MONOMER + -4.27350427350427e-6*sigma BSU27320-MONOMER + -4.27350427350427e-6*sigma BSU37080-MONOMER + -4.27350427350427e-6*sigma CPLX8J2-30 + -0.00735468685478321*sigma - 0.00287935990364763 CPLX8J2-52 + RNA…		0.0
transcription_TU8J2_641_from_BSU25200-MONOMER	0.0	1000.0	1103.0 atp_c + 708 ctp_c + 593 gtp_c + 3.0 h2o_c + 941 utp_c --> -4.27350427350427e-6*sigma BSU00550-MONOMER + -4.27350427350427e-6*sigma BSU01010-MONOMER + -4.27350427350427e-6*sigma BSU16600-MONOMER + -4.27350427350427e-6*sigma BSU27320-MONOMER + -4.27350427350427e-6*sigma BSU37080-MONOMER + -4.27350427350427e-6*sigma CPLX8J2-30 + -0.0159709964059035*sigma - 0.00625264509291122 CPLX8J2-52 + RNA…		0.0
transcription_TU8J2_864_from_BSU25200-MONOMER	0.0	1000.0	1122.0 atp_c + 998 ctp_c + 848 gtp_c + 3.0 h2o_c + 1211 utp_c --> -4.27350427350427e-6*sigma BSU00550-MONOMER + -4.27350427350427e-6*sigma BSU01010-MONOMER + -4.27350427350427e-6*sigma BSU16600-MONOMER + -4.27350427350427e-6*sigma BSU27320-MONOMER + -4.27350427350427e-6*sigma BSU37080-MONOMER + -4.27350427350427e-6*sigma CPLX8J2-30 + -0.0199565771966047*sigma - 0.00781299997247075 CPLX8J2-52 + RN…		0.0
transcription_TU8J2_417_from_BSU16470-MONOMER	0.0	1000.0	534.0 atp_c + 540 ctp_c + 632 gtp_c + 3.0 h2o_c + 940 utp_c --> -4.27350427350427e-6*sigma BSU00550-MONOMER + -4.27350427350427e-6*sigma BSU01010-MONOMER + -4.27350427350427e-6*sigma BSU16600-MONOMER + -4.27350427350427e-6*sigma BSU27320-MONOMER + -4.27350427350427e-6*sigma BSU37080-MONOMER + -4.27350427350427e-6*sigma CPLX8J2-30 + -0.0126305635849201*sigma - 0.00494486564349621 CPLX8J2-54 + RNA_…		0.0
transcription_TU8J2_221_from_BSU25200-MONOMER	0.0	1000.0	968.0 atp_c + 836 ctp_c + 632 gtp_c + 3.0 h2o_c + 959 utp_c --> -4.27350427350427e-6*sigma BSU00550-MONOMER + -4.27350427350427e-6*sigma BSU01010-MONOMER + -4.27350427350427e-6*sigma BSU16600-MONOMER + -4.27350427350427e-6*sigma BSU27320-MONOMER + -4.27350427350427e-6*sigma BSU37080-MONOMER + -4.27350427350427e-6*sigma CPLX8J2-30 + -0.0162099400983916*sigma - 0.0063461915485203 CPLX8J2-52 + RNA_B…		8.129475260383272e-08
transcription_TU8J2_519_from_BSU25200-MONOMER	0.0	1000.0	389.0 atp_c + 379 ctp_c + 369 gtp_c + 3.0 h2o_c + 450 utp_c --> -4.27350427350427e-6*sigma BSU00550-MONOMER + -4.27350427350427e-6*sigma BSU01010-MONOMER + -4.27350427350427e-6*sigma BSU16600-MONOMER + -4.27350427350427e-6*sigma BSU27320-MONOMER + -4.27350427350427e-6*sigma BSU37080-MONOMER + -4.27350427350427e-6*sigma CPLX8J2-30 + -0.00756973617802248*sigma - 0.0029635517136958 CPLX8J2-52 + RNA_…		3.4863169314357224e-08
transcription_TU8J2_1049_from_BSU25200-MONOMER	0.0	1000.0	245.0 atp_c + 263 ctp_c + 232 gtp_c + 3.0 h2o_c + 304 utp_c --> -4.27350427350427e-6*sigma BSU00550-MONOMER + -4.27350427350427e-6*sigma BSU01010-MONOMER + -4.27350427350427e-6*sigma BSU16600-MONOMER + -4.27350427350427e-6*sigma BSU27320-MONOMER + -4.27350427350427e-6*sigma BSU37080-MONOMER + -4.27350427350427e-6*sigma CPLX8J2-30 + -0.0049748076776019*sigma - 0.00194763720578114 CPLX8J2-52 + RNA_…		0.0
transcription_TU8J2_14_from_BSU25200-MONOMER	0.0	1000.0	7011.0 atp_c + 6192 ctp_c + 4798 gtp_c + 3.0 h2o_c + 8514 utp_c --> -4.27350427350427e-6*sigma BSU00550-MONOMER + -4.27350427350427e-6*sigma BSU01010-MONOMER + -4.27350427350427e-6*sigma BSU16600-MONOMER + -4.27350427350427e-6*sigma BSU27320-MONOMER + -4.27350427350427e-6*sigma BSU37080-MONOMER + -4.27350427350427e-6*sigma CPLX8J2-30 + -0.126697503504881*sigma - 0.049602072622161 CPLX8J2-52 + RNA…		0.0
transcription_TU8J2_2974_from_BSU25200-MONOMER	0.0	1000.0	690.0 atp_c + 637 ctp_c + 492 gtp_c + 3.0 h2o_c + 771 utp_c --> -4.27350427350427e-6*sigma BSU00550-MONOMER + -4.27350427350427e-6*sigma BSU01010-MONOMER + -4.27350427350427e-6*sigma BSU16600-MONOMER + -4.27350427350427e-6*sigma BSU27320-MONOMER + -4.27350427350427e-6*sigma BSU37080-MONOMER + -4.27350427350427e-6*sigma CPLX8J2-30 + -0.0123629466493334*sigma - 0.00484009361321404 CPLX8J2-52 + RNA_…		0.0
transcription_TU8J2_946_from_BSU25200-MONOMER	0.0	1000.0	255.0 atp_c + 277 ctp_c + 231 gtp_c + 3.0 h2o_c + 341 utp_c --> -4.27350427350427e-6*sigma BSU00550-MONOMER + -4.27350427350427e-6*sigma BSU01010-MONOMER + -4.27350427350427e-6*sigma BSU16600-MONOMER + -4.27350427350427e-6*sigma BSU27320-MONOMER + -4.27350427350427e-6*sigma BSU37080-MONOMER + -4.27350427350427e-6*sigma CPLX8J2-30 + -0.0052615401085876*sigma - 0.00205989295251204 CPLX8J2-52 + RNA_…		0.0
transcription_TU8J2_1267_from_BSU25200-MONOMER	0.0	1000.0	940.0 atp_c + 1067 ctp_c + 1017 gtp_c + 3.0 h2o_c + 1261 utp_c --> -4.27350427350427e-6*sigma BSU00550-MONOMER + -4.27350427350427e-6*sigma BSU01010-MONOMER + -4.27350427350427e-6*sigma BSU16600-MONOMER + -4.27350427350427e-6*sigma BSU27320-MONOMER + -4.27350427350427e-6*sigma BSU37080-MONOMER + -4.27350427350427e-6*sigma CPLX8J2-30 + -0.0204631378246795*sigma - 0.00801131845836201 CPLX8J2-52 + R…		0.0
transcription_TU8J2_2947_from_BSU25200-MONOMER	0.0	1000.0	852.0 atp_c + 904 ctp_c + 739 gtp_c + 3.0 h2o_c + 1139 utp_c --> -4.27350427350427e-6*sigma BSU00550-MONOMER + -4.27350427350427e-6*sigma BSU01010-MONOMER + -4.27350427350427e-6*sigma BSU16600-MONOMER + -4.27350427350427e-6*sigma BSU27320-MONOMER + -4.27350427350427e-6*sigma BSU37080-MONOMER + -4.27350427350427e-6*sigma CPLX8J2-30 + -0.0173520909484846*sigma - 0.00679334360633173 CPLX8J2-52 + RNA…		3.829187988649169e-11
transcription_TU8J2_2956_from_BSU25200-MONOMER	0.0	1000.0	432.0 atp_c + 377 ctp_c + 336 gtp_c + 3.0 h2o_c + 526 utp_c --> -4.27350427350427e-6*sigma BSU00550-MONOMER + -4.27350427350427e-6*sigma BSU01010-MONOMER + -4.27350427350427e-6*sigma BSU16600-MONOMER + -4.27350427350427e-6*sigma BSU27320-MONOMER + -4.27350427350427e-6*sigma BSU37080-MONOMER + -4.27350427350427e-6*sigma CPLX8J2-30 + -0.00797116158140246*sigma - 0.00312070975911906 CPLX8J2-52 + RNA…		5.615155622878456e-13
transcription_TU8J2_371_from_BSU25200-MONOMER	0.0	1000.0	166.0 atp_c + 162 ctp_c + 118 gtp_c + 3.0 h2o_c + 187 utp_c --> -4.27350427350427e-6*sigma BSU00550-MONOMER + -4.27350427350427e-6*sigma BSU01010-MONOMER + -4.27350427350427e-6*sigma BSU16600-MONOMER + -4.27350427350427e-6*sigma BSU27320-MONOMER + -4.27350427350427e-6*sigma BSU37080-MONOMER + -4.27350427350427e-6*sigma CPLX8J2-30 + -0.00301069052534985*sigma - 0.00117868534067447 CPLX8J2-52 + RNA…		0.0
transcription_TU8J2_931_from_BSU25200-MONOMER	0.0	1000.0	818.0 atp_c + 889 ctp_c + 757 gtp_c + 3.0 h2o_c + 1032 utp_c --> -4.27350427350427e-6*sigma BSU00550-MONOMER + -4.27350427350427e-6*sigma BSU01010-MONOMER + -4.27350427350427e-6*sigma BSU16600-MONOMER + -4.27350427350427e-6*sigma BSU27320-MONOMER + -4.27350427350427e-6*sigma BSU37080-MONOMER + -4.27350427350427e-6*sigma CPLX8J2-30 + -0.0166926063572175*sigma - 0.00653515538885065 CPLX8J2-52 + RNA…		0.0
transcription_TU8J2_280_from_BSU25200-MONOMER	0.0	1000.0	380.0 atp_c + 273 ctp_c + 261 gtp_c + 3.0 h2o_c + 283 utp_c --> -4.27350427350427e-6*sigma BSU00550-MONOMER + -4.27350427350427e-6*sigma BSU01010-MONOMER + -4.27350427350427e-6*sigma BSU16600-MONOMER + -4.27350427350427e-6*sigma BSU27320-MONOMER + -4.27350427350427e-6*sigma BSU37080-MONOMER + -4.27350427350427e-6*sigma CPLX8J2-30 + -0.00570597537661543*sigma - 0.00223388935994494 CPLX8J2-52 + RNA…		0.0
transcription_TU8J2_575_from_BSU25200-MONOMER	0.0	1000.0	427.0 atp_c + 406 ctp_c + 314 gtp_c + 3.0 h2o_c + 498 utp_c --> -4.27350427350427e-6*sigma BSU00550-MONOMER + -4.27350427350427e-6*sigma BSU01010-MONOMER + -4.27350427350427e-6*sigma BSU16600-MONOMER + -4.27350427350427e-6*sigma BSU27320-MONOMER + -4.27350427350427e-6*sigma BSU37080-MONOMER + -4.27350427350427e-6*sigma CPLX8J2-30 + -0.00784691086130866*sigma - 0.00307206560220234 CPLX8J2-52 + RNA…		9.43852884453273e-09
transcription_TU8J2_686_from_BSU34200-MONOMER	0.0	1000.0	1796.0 atp_c + 2064 ctp_c + 1659 gtp_c + 3.0 h2o_c + 2353 utp_c --> -4.27350427350427e-6*sigma BSU00550-MONOMER + -4.27350427350427e-6*sigma BSU01010-MONOMER + -4.27350427350427e-6*sigma BSU16600-MONOMER + -4.27350427350427e-6*sigma BSU27320-MONOMER + -4.27350427350427e-6*sigma BSU37080-MONOMER + -4.27350427350427e-6*sigma CPLX8J2-30 + -0.0376049583237746*sigma - 0.0147223411837577 CPLX8J2-57 + R…		0.0
transcription_TU8J2_266_from_BSU25200-MONOMER	0.0	1000.0	530.0 atp_c + 568 ctp_c + 438 gtp_c + 3.0 h2o_c + 480 utp_c --> -4.27350427350427e-6*sigma BSU00550-MONOMER + -4.27350427350427e-6*sigma BSU01010-MONOMER + -4.27350427350427e-6*sigma BSU16600-MONOMER + -4.27350427350427e-6*sigma BSU27320-MONOMER + -4.27350427350427e-6*sigma BSU37080-MONOMER + -4.27350427350427e-6*sigma CPLX8J2-30 + -0.00961987305957024*sigma - 0.00376618030282175 CPLX8J2-52 + RNA…		0.0
transcription_TU8J2_792_from_BSU25200-MONOMER	0.0	1000.0	688.0 atp_c + 654 ctp_c + 563 gtp_c + 3.0 h2o_c + 828 utp_c --> -4.27350427350427e-6*sigma BSU00550-MONOMER + -4.27350427350427e-6*sigma BSU01010-MONOMER + -4.27350427350427e-6*sigma BSU16600-MONOMER + -4.27350427350427e-6*sigma BSU27320-MONOMER + -4.27350427350427e-6*sigma BSU37080-MONOMER + -4.27350427350427e-6*sigma CPLX8J2-30 + -0.0130463256098494*sigma - 0.00510763647625602 CPLX8J2-52 + RNA_…		5.8065381464137075e-09
transcription_TU8J2_563_from_BSU25200-MONOMER	0.0	1000.0	2692.0 atp_c + 2497 ctp_c + 1912 gtp_c + 3.0 h2o_c + 2892 utp_c --> -4.27350427350427e-6*sigma BSU00550-MONOMER + -4.27350427350427e-6*sigma BSU01010-MONOMER + -4.27350427350427e-6*sigma BSU16600-MONOMER + -4.27350427350427e-6*sigma BSU27320-MONOMER + -4.27350427350427e-6*sigma BSU37080-MONOMER + -4.27350427350427e-6*sigma CPLX8J2-30 + -0.0477409497591191*sigma - 0.0186905818306951 CPLX8J2-52 + R…		0.0
transcription_TU8J2_572_from_BSU25200-MONOMER	0.0	1000.0	874.0 atp_c + 846 ctp_c + 727 gtp_c + 3.0 h2o_c + 1092 utp_c --> -4.27350427350427e-6*sigma BSU00550-MONOMER + -4.27350427350427e-6*sigma BSU01010-MONOMER + -4.27350427350427e-6*sigma BSU16600-MONOMER + -4.27350427350427e-6*sigma BSU27320-MONOMER + -4.27350427350427e-6*sigma BSU37080-MONOMER + -4.27350427350427e-6*sigma CPLX8J2-30 + -0.0168980979327573*sigma - 0.00661560534067447 CPLX8J2-52 + RNA…		3.294194077933623e-08
transcription_TU8J2_1218_from_BSU25200-MONOMER	0.0	1000.0	526.0 atp_c + 574 ctp_c + 450 gtp_c + 3.0 h2o_c + 656 utp_c --> -4.27350427350427e-6*sigma BSU00550-MONOMER + -4.27350427350427e-6*sigma BSU01010-MONOMER + -4.27350427350427e-6*sigma BSU16600-MONOMER + -4.27350427350427e-6*sigma BSU27320-MONOMER + -4.27350427350427e-6*sigma BSU37080-MONOMER + -4.27350427350427e-6*sigma CPLX8J2-30 + -0.010527859091025*sigma - 0.00412165683413627 CPLX8J2-52 + RNA_B…		0.0
transcription_TU8J2_447_from_BSU25200-MONOMER	0.0	1000.0	833.0 atp_c + 901 ctp_c + 767 gtp_c + 3.0 h2o_c + 947 utp_c --> -4.27350427350427e-6*sigma BSU00550-MONOMER + -4.27350427350427e-6*sigma BSU01010-MONOMER + -4.27350427350427e-6*sigma BSU16600-MONOMER + -4.27350427350427e-6*sigma BSU27320-MONOMER + -4.27350427350427e-6*sigma BSU37080-MONOMER + -4.27350427350427e-6*sigma CPLX8J2-30 + -0.0164632204124289*sigma - 0.00644535079146593 CPLX8J2-52 + RNA_…		0.0
transcription_TU8J2_327_from_BSU25200-MONOMER	0.0	1000.0	238.0 atp_c + 169 ctp_c + 183 gtp_c + 3.0 h2o_c + 184 utp_c --> -4.27350427350427e-6*sigma BSU00550-MONOMER + -4.27350427350427e-6*sigma BSU01010-MONOMER + -4.27350427350427e-6*sigma BSU16600-MONOMER + -4.27350427350427e-6*sigma BSU27320-MONOMER + -4.27350427350427e-6*sigma BSU37080-MONOMER + -4.27350427350427e-6*sigma CPLX8J2-30 + -0.00368451173816625*sigma - 0.00144248634549209 CPLX8J2-52 + RNA…		0.0
transcription_TU8J2_777_from_MONOMER8J2-6	0.0	1000.0	311.0 atp_c + 282 ctp_c + 258 gtp_c + 3.0 h2o_c + 331 utp_c --> -4.27350427350427e-6*sigma BSU00550-MONOMER + -4.27350427350427e-6*sigma BSU01010-MONOMER + -4.27350427350427e-6*sigma BSU16600-MONOMER + -4.27350427350427e-6*sigma BSU27320-MONOMER + -4.27350427350427e-6*sigma BSU37080-MONOMER + -4.27350427350427e-6*sigma CPLX8J2-30 + -0.00563429226886901*sigma - 0.00220582542326222 CPLX8J2-60 + RNA…		8.0642058777218e-11
transcription_TU8J2_237_from_BSU25200-MONOMER	0.0	1000.0	425.0 atp_c + 440 ctp_c + 322 gtp_c + 3.0 h2o_c + 500 utp_c --> -4.27350427350427e-6*sigma BSU00550-MONOMER + -4.27350427350427e-6*sigma BSU01010-MONOMER + -4.27350427350427e-6*sigma BSU16600-MONOMER + -4.27350427350427e-6*sigma BSU27320-MONOMER + -4.27350427350427e-6*sigma BSU37080-MONOMER + -4.27350427350427e-6*sigma CPLX8J2-30 + -0.00804762356299865*sigma - 0.00315064462491397 CPLX8J2-52 + RNA…		0.0
transcription_TU8J2_762_from_BSU25200-MONOMER	0.0	1000.0	474.0 atp_c + 333 ctp_c + 340 gtp_c + 3.0 h2o_c + 347 utp_c --> -4.27350427350427e-6*sigma BSU00550-MONOMER + -4.27350427350427e-6*sigma BSU01010-MONOMER + -4.27350427350427e-6*sigma BSU16600-MONOMER + -4.27350427350427e-6*sigma BSU27320-MONOMER + -4.27350427350427e-6*sigma BSU37080-MONOMER + -4.27350427350427e-6*sigma CPLX8J2-30 + -0.00712530090999465*sigma - 0.0027895553062629 CPLX8J2-52 + RNA_…		0.0
transcription_TU8J2_865_from_BSU25200-MONOMER	0.0	1000.0	466.0 atp_c + 497 ctp_c + 394 gtp_c + 3.0 h2o_c + 560 utp_c --> -4.27350427350427e-6*sigma BSU00550-MONOMER + -4.27350427350427e-6*sigma BSU01010-MONOMER + -4.27350427350427e-6*sigma BSU16600-MONOMER + -4.27350427350427e-6*sigma BSU27320-MONOMER + -4.27350427350427e-6*sigma BSU37080-MONOMER + -4.27350427350427e-6*sigma CPLX8J2-30 + -0.00914676454844383*sigma - 0.00358095832071576 CPLX8J2-52 + RNA…		0.0
transcription_TU8J2_13_from_BSU25200-MONOMER	0.0	1000.0	994.0 atp_c + 819 ctp_c + 855 gtp_c + 3.0 h2o_c + 1064 utp_c --> -4.27350427350427e-6*sigma BSU00550-MONOMER + -4.27350427350427e-6*sigma BSU01010-MONOMER + -4.27350427350427e-6*sigma BSU16600-MONOMER + -4.27350427350427e-6*sigma BSU27320-MONOMER + -4.27350427350427e-6*sigma BSU37080-MONOMER + -4.27350427350427e-6*sigma CPLX8J2-30 + -0.0178204205857613*sigma - 0.00697669465932553 CPLX8J2-52 + RNA…		0.0
transcription_TU8J2_30_from_BSU25200-MONOMER	0.0	1000.0	31.0 atp_c + 29 ctp_c + 30 gtp_c + 3.0 h2o_c + 48 utp_c --> -4.27350427350427e-6*sigma BSU00550-MONOMER + -4.27350427350427e-6*sigma BSU01010-MONOMER + -4.27350427350427e-6*sigma BSU16600-MONOMER + -4.27350427350427e-6*sigma BSU27320-MONOMER + -4.27350427350427e-6*sigma BSU37080-MONOMER + -4.27350427350427e-6*sigma CPLX8J2-30 + -0.000645147969717825*sigma - 0.000252575430144529 CPLX8J2-52 + RNA_B…		0.0
transcription_TU8J2_1175_from_BSU01730-MONOMER	0.0	1000.0	302.0 atp_c + 293 ctp_c + 225 gtp_c + 3.0 h2o_c + 387 utp_c --> -4.27350427350427e-6*sigma BSU00550-MONOMER + -4.27350427350427e-6*sigma BSU01010-MONOMER + -4.27350427350427e-6*sigma BSU16600-MONOMER + -4.27350427350427e-6*sigma BSU27320-MONOMER + -4.27350427350427e-6*sigma BSU37080-MONOMER + -4.27350427350427e-6*sigma CPLX8J2-30 + -0.00575376411511305*sigma - 0.00225259865106676 CPLX8J2-50 + RNA…		0.0
transcription_TU8J2_105_from_BSU25200-MONOMER	0.0	1000.0	579.0 atp_c + 617 ctp_c + 504 gtp_c + 3.0 h2o_c + 779 utp_c --> -4.27350427350427e-6*sigma BSU00550-MONOMER + -4.27350427350427e-6*sigma BSU01010-MONOMER + -4.27350427350427e-6*sigma BSU16600-MONOMER + -4.27350427350427e-6*sigma BSU27320-MONOMER + -4.27350427350427e-6*sigma BSU37080-MONOMER + -4.27350427350427e-6*sigma CPLX8J2-30 + -0.0118324916520099*sigma - 0.00463242048176187 CPLX8J2-52 + RNA_…		0.0
transcription_TU8J2_1059_from_BSU25200-MONOMER	0.0	1000.0	407.0 atp_c + 306 ctp_c + 286 gtp_c + 3.0 h2o_c + 333 utp_c --> -4.27350427350427e-6*sigma BSU00550-MONOMER + -4.27350427350427e-6*sigma BSU01010-MONOMER + -4.27350427350427e-6*sigma BSU16600-MONOMER + -4.27350427350427e-6*sigma BSU27320-MONOMER + -4.27350427350427e-6*sigma BSU37080-MONOMER + -4.27350427350427e-6*sigma CPLX8J2-30 + -0.00635112334633326*sigma - 0.00248646479008947 CPLX8J2-52 + RNA…		0.0
transcription_TU8J2_514_from_BSU25200-MONOMER	0.0	1000.0	1032.0 atp_c + 1064 ctp_c + 776 gtp_c + 3.0 h2o_c + 1013 utp_c --> -4.27350427350427e-6*sigma BSU00550-MONOMER + -4.27350427350427e-6*sigma BSU01010-MONOMER + -4.27350427350427e-6*sigma BSU16600-MONOMER + -4.27350427350427e-6*sigma BSU27320-MONOMER + -4.27350427350427e-6*sigma BSU37080-MONOMER + -4.27350427350427e-6*sigma CPLX8J2-30 + -0.0185515882847748*sigma - 0.00726294681348933 CPLX8J2-52 + R…		0.0
transcription_TU8J2_836_from_BSU25200-MONOMER	0.0	1000.0	2597.0 atp_c + 2431 ctp_c + 1906 gtp_c + 3.0 h2o_c + 3040 utp_c --> -4.27350427350427e-6*sigma BSU00550-MONOMER + -4.27350427350427e-6*sigma BSU01010-MONOMER + -4.27350427350427e-6*sigma BSU16600-MONOMER + -4.27350427350427e-6*sigma BSU27320-MONOMER + -4.27350427350427e-6*sigma BSU37080-MONOMER + -4.27350427350427e-6*sigma CPLX8J2-30 + -0.0476501511559736*sigma - 0.0186550341775637 CPLX8J2-52 + R…		4.6019247864922835e-10
transcription_TU8J2_613_from_BSU25200-MONOMER	0.0	1000.0	1657.0 atp_c + 1596 ctp_c + 1219 gtp_c + 3.0 h2o_c + 1785 utp_c --> -4.27350427350427e-6*sigma BSU00550-MONOMER + -4.27350427350427e-6*sigma BSU01010-MONOMER + -4.27350427350427e-6*sigma BSU16600-MONOMER + -4.27350427350427e-6*sigma BSU27320-MONOMER + -4.27350427350427e-6*sigma BSU37080-MONOMER + -4.27350427350427e-6*sigma CPLX8J2-30 + -0.0298870770564095*sigma - 0.0117007906675843 CPLX8J2-52 + R…		0.0
transcription_TU8J2_1044_from_BSU25200-MONOMER	0.0	1000.0	382 atp_c + 383 ctp_c + 327 gtp_c + 450 utp_c --> -4.27350427350427e-6*sigma BSU00550-MONOMER + -4.27350427350427e-6*sigma BSU01010-MONOMER + -4.27350427350427e-6*sigma BSU16600-MONOMER + -4.27350427350427e-6*sigma BSU27320-MONOMER + -4.27350427350427e-6*sigma CPLX8J2-30 + -0.00736902347633249*sigma - 0.00288497269098417 CPLX8J2-52 + RNA_BSU06360 + 491.743688242 mRNA_biomass + 1542 ppi_c		3.297602477794601e-10
transcription_TU8J2_50_from_BSU04730-MONOMER	0.0	1000.0	343.0 atp_c + 413 ctp_c + 369 gtp_c + 3.0 h2o_c + 522 utp_c --> -4.27350427350427e-6*sigma BSU00550-MONOMER + -4.27350427350427e-6*sigma BSU01010-MONOMER + -4.27350427350427e-6*sigma BSU16600-MONOMER + -4.27350427350427e-6*sigma BSU27320-MONOMER + -4.27350427350427e-6*sigma BSU37080-MONOMER + -4.27350427350427e-6*sigma CPLX8J2-30 + -0.00785646860900818*sigma - 0.0030758074604267 CPLX8J2-56 + RNA_…		0.0
transcription_TU8J2_1268_from_BSU25200-MONOMER	0.0	1000.0	519 atp_c + 618 ctp_c + 491 gtp_c + 729 utp_c --> -4.27350427350427e-6*sigma BSU00550-MONOMER + -4.27350427350427e-6*sigma BSU01010-MONOMER + -4.27350427350427e-6*sigma BSU16600-MONOMER + -4.27350427350427e-6*sigma BSU27320-MONOMER + -4.27350427350427e-6*sigma CPLX8J2-30 + -0.0112638056638882*sigma - 0.00440977991741225 CPLX8J2-52 + RNA_BSU13120 + RNA_BSU13130 + 746.384158686 mRNA_biomass + 2357 …		1.234870135280213e-10
transcription_TU8J2_821_from_BSU25200-MONOMER	0.0	1000.0	1183.0 atp_c + 1216 ctp_c + 950 gtp_c + 3.0 h2o_c + 1683 utp_c --> -4.27350427350427e-6*sigma BSU00550-MONOMER + -4.27350427350427e-6*sigma BSU01010-MONOMER + -4.27350427350427e-6*sigma BSU16600-MONOMER + -4.27350427350427e-6*sigma BSU27320-MONOMER + -4.27350427350427e-6*sigma BSU37080-MONOMER + -4.27350427350427e-6*sigma CPLX8J2-30 + -0.0240329565904514*sigma - 0.00940890250516173 CPLX8J2-52 + R…		8.145923168609146e-12
transcription_TU8J2_830_from_BSU25200-MONOMER	0.0	1000.0	1237.0 atp_c + 1339 ctp_c + 1054 gtp_c + 3.0 h2o_c + 1793 utp_c --> -4.27350427350427e-6*sigma BSU00550-MONOMER + -4.27350427350427e-6*sigma BSU01010-MONOMER + -4.27350427350427e-6*sigma BSU16600-MONOMER + -4.27350427350427e-6*sigma BSU27320-MONOMER + -4.27350427350427e-6*sigma BSU37080-MONOMER + -4.27350427350427e-6*sigma CPLX8J2-30 + -0.0259014962657082*sigma - 0.0101404357880248 CPLX8J2-52 + R…		0.0
transcription_TU8J2_2957_from_BSU25200-MONOMER	0.0	1000.0	18274.0 atp_c + 18887 ctp_c + 15353 gtp_c + 3.0 h2o_c + 22248 utp_c --> -4.27350427350427e-6*sigma BSU00550-MONOMER + -4.27350427350427e-6*sigma BSU01010-MONOMER + -4.27350427350427e-6*sigma BSU16600-MONOMER + -4.27350427350427e-6*sigma BSU27320-MONOMER + -4.27350427350427e-6*sigma BSU37080-MONOMER + -4.27350427350427e-6*sigma CPLX8J2-30 + -0.357263830134332*sigma - 0.139868789497591 CPLX8J2-52 +…		0.0
transcription_TU8J2_372_from_BSU25200-MONOMER	0.0	1000.0	1794.0 atp_c + 1712 ctp_c + 1464 gtp_c + 3.0 h2o_c + 1968 utp_c --> -4.27350427350427e-6*sigma BSU00550-MONOMER + -4.27350427350427e-6*sigma BSU01010-MONOMER + -4.27350427350427e-6*sigma BSU16600-MONOMER + -4.27350427350427e-6*sigma BSU27320-MONOMER + -4.27350427350427e-6*sigma BSU37080-MONOMER + -4.27350427350427e-6*sigma CPLX8J2-30 + -0.0331414901480972*sigma - 0.01297489339298 CPLX8J2-52 + RNA…		2.5755518010592673e-07
transcription_TU8J2_1146_from_BSU25200-MONOMER	0.0	1000.0	506.0 atp_c + 459 ctp_c + 411 gtp_c + 3.0 h2o_c + 529 utp_c --> -4.27350427350427e-6*sigma BSU00550-MONOMER + -4.27350427350427e-6*sigma BSU01010-MONOMER + -4.27350427350427e-6*sigma BSU16600-MONOMER + -4.27350427350427e-6*sigma BSU27320-MONOMER + -4.27350427350427e-6*sigma BSU37080-MONOMER + -4.27350427350427e-6*sigma CPLX8J2-30 + -0.00908941806224669*sigma - 0.00355850717136958 CPLX8J2-52 + RNA…		0.0
transcription_TU8J2_477_from_BSU25200-MONOMER	0.0	1000.0	369.0 atp_c + 378 ctp_c + 290 gtp_c + 3.0 h2o_c + 439 utp_c --> -4.27350427350427e-6*sigma BSU00550-MONOMER + -4.27350427350427e-6*sigma BSU01010-MONOMER + -4.27350427350427e-6*sigma BSU16600-MONOMER + -4.27350427350427e-6*sigma BSU27320-MONOMER + -4.27350427350427e-6*sigma BSU37080-MONOMER + -4.27350427350427e-6*sigma CPLX8J2-30 + -0.00703928118069894*sigma - 0.00275587858224363 CPLX8J2-52 + RNA…		8.168952631803082e-20
transcription_TU8J2_358_from_BSU25200-MONOMER	0.0	1000.0	953.0 atp_c + 1034 ctp_c + 828 gtp_c + 3.0 h2o_c + 1146 utp_c --> -4.27350427350427e-6*sigma BSU00550-MONOMER + -4.27350427350427e-6*sigma BSU01010-MONOMER + -4.27350427350427e-6*sigma BSU16600-MONOMER + -4.27350427350427e-6*sigma BSU27320-MONOMER + -4.27350427350427e-6*sigma BSU37080-MONOMER + -4.27350427350427e-6*sigma CPLX8J2-30 + -0.0189147826973567*sigma - 0.00740513742601514 CPLX8J2-52 + RN…		0.0
transcription_TU8J2_173_from_BSU25200-MONOMER	0.0	1000.0	418.0 atp_c + 344 ctp_c + 295 gtp_c + 3.0 h2o_c + 338 utp_c --> -4.27350427350427e-6*sigma BSU00550-MONOMER + -4.27350427350427e-6*sigma BSU01010-MONOMER + -4.27350427350427e-6*sigma BSU16600-MONOMER + -4.27350427350427e-6*sigma BSU27320-MONOMER + -4.27350427350427e-6*sigma BSU37080-MONOMER + -4.27350427350427e-6*sigma CPLX8J2-30 + -0.00665219239886824*sigma - 0.00260433332415692 CPLX8J2-52 + RNA…		0.0
transcription_TU8J2_1239_from_BSU25200-MONOMER	0.0	1000.0	395 atp_c + 367 ctp_c + 275 gtp_c + 322 utp_c --> -4.27350427350427e-6*sigma BSU00550-MONOMER + -4.27350427350427e-6*sigma BSU01010-MONOMER + -4.27350427350427e-6*sigma BSU16600-MONOMER + -4.27350427350427e-6*sigma BSU27320-MONOMER + -4.27350427350427e-6*sigma CPLX8J2-30 + -0.00649448956182611*sigma - 0.00254259266345492 CPLX8J2-52 + RNA_BSU07700 + 434.184992779 mRNA_biomass + 1359 ppi_c		0.0
transcription_TU8J2_471_from_BSU25200-MONOMER	0.0	1000.0	236.0 atp_c + 238 ctp_c + 205 gtp_c + 3.0 h2o_c + 305 utp_c --> -4.27350427350427e-6*sigma BSU00550-MONOMER + -4.27350427350427e-6*sigma BSU01010-MONOMER + -4.27350427350427e-6*sigma BSU16600-MONOMER + -4.27350427350427e-6*sigma BSU27320-MONOMER + -4.27350427350427e-6*sigma BSU37080-MONOMER + -4.27350427350427e-6*sigma CPLX8J2-30 + -0.0046880752466162*sigma - 0.00183538145905024 CPLX8J2-52 + RNA_…		0.0
transcription_TU8J2_1219_from_BSU25200-MONOMER	0.0	1000.0	790.0 atp_c + 829 ctp_c + 649 gtp_c + 3.0 h2o_c + 1022 utp_c --> -4.27350427350427e-6*sigma BSU00550-MONOMER + -4.27350427350427e-6*sigma BSU01010-MONOMER + -4.27350427350427e-6*sigma BSU16600-MONOMER + -4.27350427350427e-6*sigma BSU27320-MONOMER + -4.27350427350427e-6*sigma BSU37080-MONOMER + -4.27350427350427e-6*sigma CPLX8J2-30 + -0.0157081583441666*sigma - 0.00614974399174122 CPLX8J2-52 + RNA…		0.0
transcription_TU8J2_1000_from_BSU25200-MONOMER	0.0	1000.0	245.0 atp_c + 262 ctp_c + 183 gtp_c + 3.0 h2o_c + 291 utp_c --> -4.27350427350427e-6*sigma BSU00550-MONOMER + -4.27350427350427e-6*sigma BSU01010-MONOMER + -4.27350427350427e-6*sigma BSU16600-MONOMER + -4.27350427350427e-6*sigma BSU27320-MONOMER + -4.27350427350427e-6*sigma BSU37080-MONOMER + -4.27350427350427e-6*sigma CPLX8J2-30 + -0.00467373862506691*sigma - 0.0018297686717137 CPLX8J2-52 + RNA_…		0.0
transcription_TU8J2_903_from_BSU25200-MONOMER	0.0	1000.0	1261 atp_c + 1468 ctp_c + 1080 gtp_c + 1395 utp_c --> -4.27350427350427e-6*sigma BSU00550-MONOMER + -4.27350427350427e-6*sigma BSU01010-MONOMER + -4.27350427350427e-6*sigma BSU16600-MONOMER + -4.27350427350427e-6*sigma BSU27320-MONOMER + -4.27350427350427e-6*sigma CPLX8J2-30 + -0.0248692595141597*sigma - 0.00973631509979353 CPLX8J2-52 + RNA_BSU11650 + RNA_BSU11670 + RNA_BSU11710 + 839.778915257 m…		1.2873981480975543e-10
transcription_TU8J2_328_from_BSU25200-MONOMER	0.0	1000.0	839 atp_c + 832 ctp_c + 648 gtp_c + 845 utp_c --> -4.27350427350427e-6*sigma BSU00550-MONOMER + -4.27350427350427e-6*sigma BSU01010-MONOMER + -4.27350427350427e-6*sigma BSU16600-MONOMER + -4.27350427350427e-6*sigma BSU27320-MONOMER + -4.27350427350427e-6*sigma CPLX8J2-30 + -0.0151203568606459*sigma - 0.00591961971094288 CPLX8J2-52 + RNA_BSU38040 + RNA_BSU38050 + 901.8763436260001 mRNA_biomass + 3…		0.0
transcription_TU8J2_787_from_BSU15320-MONOMER	0.0	1000.0	1714.0 atp_c + 1894 ctp_c + 1724 gtp_c + 3.0 h2o_c + 2350 utp_c --> -4.27350427350427e-6*sigma BSU00550-MONOMER + -4.27350427350427e-6*sigma BSU01010-MONOMER + -4.27350427350427e-6*sigma BSU16600-MONOMER + -4.27350427350427e-6*sigma BSU27320-MONOMER + -4.27350427350427e-6*sigma BSU37080-MONOMER + -4.27350427350427e-6*sigma CPLX8J2-30 + -0.0366969722923198*sigma - 0.0143668646524432 CPLX8J2-61 + R…		0.0
transcription_TU8J2_559_from_BSU25200-MONOMER	0.0	1000.0	305.0 atp_c + 276 ctp_c + 259 gtp_c + 3.0 h2o_c + 351 utp_c --> -4.27350427350427e-6*sigma BSU00550-MONOMER + -4.27350427350427e-6*sigma BSU01010-MONOMER + -4.27350427350427e-6*sigma BSU16600-MONOMER + -4.27350427350427e-6*sigma BSU27320-MONOMER + -4.27350427350427e-6*sigma BSU37080-MONOMER + -4.27350427350427e-6*sigma CPLX8J2-30 + -0.00567730213351686*sigma - 0.00222266378527185 CPLX8J2-52 + RNA…		0.0
transcription_TU8J2_89_from_BSU25200-MONOMER	0.0	1000.0	768.0 atp_c + 770 ctp_c + 610 gtp_c + 3.0 h2o_c + 942 utp_c --> -4.27350427350427e-6*sigma BSU00550-MONOMER + -4.27350427350427e-6*sigma BSU01010-MONOMER + -4.27350427350427e-6*sigma BSU16600-MONOMER + -4.27350427350427e-6*sigma BSU27320-MONOMER + -4.27350427350427e-6*sigma BSU37080-MONOMER + -4.27350427350427e-6*sigma CPLX8J2-30 + -0.0147523835742143*sigma - 0.00577555816930489 CPLX8J2-52 + RNA_…		0.0
transcription_TU8J2_1439_from_BSU25200-MONOMER	0.0	1000.0	230.0 atp_c + 194 ctp_c + 199 gtp_c + 3.0 h2o_c + 301 utp_c --> -4.27350427350427e-6*sigma BSU00550-MONOMER + -4.27350427350427e-6*sigma BSU01010-MONOMER + -4.27350427350427e-6*sigma BSU16600-MONOMER + -4.27350427350427e-6*sigma BSU27320-MONOMER + -4.27350427350427e-6*sigma BSU37080-MONOMER + -4.27350427350427e-6*sigma CPLX8J2-30 + -0.0044013428156305*sigma - 0.00172312571231934 CPLX8J2-52 + RNA_…		0.0
transcription_TU8J2_763_from_BSU25200-MONOMER	0.0	1000.0	945.0 atp_c + 1024 ctp_c + 859 gtp_c + 3.0 h2o_c + 1279 utp_c --> -4.27350427350427e-6*sigma BSU00550-MONOMER + -4.27350427350427e-6*sigma BSU01010-MONOMER + -4.27350427350427e-6*sigma BSU16600-MONOMER + -4.27350427350427e-6*sigma BSU27320-MONOMER + -4.27350427350427e-6*sigma BSU37080-MONOMER + -4.27350427350427e-6*sigma CPLX8J2-30 + -0.0196124982794219*sigma - 0.00767829307639367 CPLX8J2-52 + RN…		0.0
transcription_TU8J2_643_from_BSU25200-MONOMER	0.0	1000.0	623.0 atp_c + 379 ctp_c + 306 gtp_c + 3.0 h2o_c + 525 utp_c --> -4.27350427350427e-6*sigma BSU00550-MONOMER + -4.27350427350427e-6*sigma BSU01010-MONOMER + -4.27350427350427e-6*sigma BSU16600-MONOMER + -4.27350427350427e-6*sigma BSU27320-MONOMER + -4.27350427350427e-6*sigma BSU37080-MONOMER + -4.27350427350427e-6*sigma CPLX8J2-30 + -0.00874533914506385*sigma - 0.0034238002752925 CPLX8J2-52 + RNA_…		0.0
transcription_TU8J2_419_from_BSU25200-MONOMER	0.0	1000.0	590.0 atp_c + 314 ctp_c + 342 gtp_c + 3.0 h2o_c + 706 utp_c --> -4.27350427350427e-6*sigma BSU00550-MONOMER + -4.27350427350427e-6*sigma BSU01010-MONOMER + -4.27350427350427e-6*sigma BSU16600-MONOMER + -4.27350427350427e-6*sigma BSU27320-MONOMER + -4.27350427350427e-6*sigma BSU37080-MONOMER + -4.27350427350427e-6*sigma CPLX8J2-30 + -0.00931402513318549*sigma - 0.00364644083964212 CPLX8J2-52 + RNA…		0.0
transcription_TU8J2_875_from_BSU13450-MONOMER	0.0	1000.0	429.0 atp_c + 415 ctp_c + 323 gtp_c + 3.0 h2o_c + 734 utp_c --> -4.27350427350427e-6*sigma BSU00550-MONOMER + -4.27350427350427e-6*sigma BSU01010-MONOMER + -4.27350427350427e-6*sigma BSU16600-MONOMER + -4.27350427350427e-6*sigma BSU27320-MONOMER + -4.27350427350427e-6*sigma BSU37080-MONOMER + -4.27350427350427e-6*sigma CPLX8J2-30 + -0.00907030256684765*sigma - 0.00355102345492085 CPLX8J2-53 + RNA…		0.0
transcription_TU8J2_1424_from_BSU25200-MONOMER	0.0	1000.0	49.0 atp_c + 43 ctp_c + 37 gtp_c + 3.0 h2o_c + 63 utp_c --> -4.27350427350427e-6*sigma BSU00550-MONOMER + -4.27350427350427e-6*sigma BSU01010-MONOMER + -4.27350427350427e-6*sigma BSU16600-MONOMER + -4.27350427350427e-6*sigma BSU27320-MONOMER + -4.27350427350427e-6*sigma BSU37080-MONOMER + -4.27350427350427e-6*sigma CPLX8J2-30 + -0.000903207157604955*sigma - 0.00035360560220234 CPLX8J2-52 + RNA_BS…		8.129475260383272e-08
transcription_TU8J2_130_from_BSU25200-MONOMER	0.0	1000.0	796 atp_c + 906 ctp_c + 719 gtp_c + 1044 utp_c --> -4.27350427350427e-6*sigma BSU00550-MONOMER + -4.27350427350427e-6*sigma BSU01010-MONOMER + -4.27350427350427e-6*sigma BSU16600-MONOMER + -4.27350427350427e-6*sigma BSU27320-MONOMER + -4.27350427350427e-6*sigma CPLX8J2-30 + -0.0165587978894242*sigma - 0.00648276937370957 CPLX8J2-52 + RNA_BSU28630 + RNA_BSU28640 + 1098.25799439 mRNA_biomass + 3465…		4.7006343875194586e-11
transcription_TU8J2_300_from_BSU38700-MONOMER	0.0	1000.0	761 atp_c + 766 ctp_c + 604 gtp_c + 774 utp_c --> -4.27350427350427e-6*sigma BSU00550-MONOMER + -4.27350427350427e-6*sigma BSU01010-MONOMER + -4.27350427350427e-6*sigma BSU16600-MONOMER + -4.27350427350427e-6*sigma BSU27320-MONOMER + -4.27350427350427e-6*sigma CPLX8J2-30 + -0.0138826285335576*sigma - 0.00543504907088782 CPLX8J2-46 + RNA_BSU38700 + 171.11427963700004 mRNA_biomass + 2905 ppi_c		0.0
transcription_TU8J2_629_from_BSU25200-MONOMER	0.0	1000.0	710.0 atp_c + 733 ctp_c + 588 gtp_c + 3.0 h2o_c + 851 utp_c --> -4.27350427350427e-6*sigma BSU00550-MONOMER + -4.27350427350427e-6*sigma BSU01010-MONOMER + -4.27350427350427e-6*sigma BSU16600-MONOMER + -4.27350427350427e-6*sigma BSU27320-MONOMER + -4.27350427350427e-6*sigma BSU37080-MONOMER + -4.27350427350427e-6*sigma CPLX8J2-30 + -0.0137583778134638*sigma - 0.00538640491397109 CPLX8J2-52 + RNA_…		1.842271786716179e-13
transcription_TU8J2_1176_from_BSU25200-MONOMER	0.0	1000.0	113.25 atp_c + 118 ctp_c + 111 gtp_c + 44.25 h2o_c + 86 utp_c --> -4.27350427350427e-6*sigma BSU00550-MONOMER + -4.27350427350427e-6*sigma BSU01010-MONOMER + -4.27350427350427e-6*sigma BSU16600-MONOMER + -4.27350427350427e-6*sigma BSU27320-MONOMER + -4.27350427350427e-6*sigma BSU37080-MONOMER + -4.27350427350427e-6*sigma CPLX8J2-30 + -0.00199279039535062*sigma - 0.000780177439779766 CPLX8J2-52 + …		0.0
transcription_TU8J2_734_from_BSU25200-MONOMER	0.0	1000.0	934.0 atp_c + 981 ctp_c + 738 gtp_c + 3.0 h2o_c + 1011 utp_c --> -4.27350427350427e-6*sigma BSU00550-MONOMER + -4.27350427350427e-6*sigma BSU01010-MONOMER + -4.27350427350427e-6*sigma BSU16600-MONOMER + -4.27350427350427e-6*sigma BSU27320-MONOMER + -4.27350427350427e-6*sigma BSU37080-MONOMER + -4.27350427350427e-6*sigma CPLX8J2-30 + -0.0174954571639775*sigma - 0.00684947147969718 CPLX8J2-52 + RNA…		0.0
transcription_TU8J2_218_from_BSU25200-MONOMER	0.0	1000.0	224.0 atp_c + 201 ctp_c + 198 gtp_c + 3.0 h2o_c + 310 utp_c --> -4.27350427350427e-6*sigma BSU00550-MONOMER + -4.27350427350427e-6*sigma BSU01010-MONOMER + -4.27350427350427e-6*sigma BSU16600-MONOMER + -4.27350427350427e-6*sigma BSU27320-MONOMER + -4.27350427350427e-6*sigma BSU37080-MONOMER + -4.27350427350427e-6*sigma CPLX8J2-30 + -0.00444435268027835*sigma - 0.00173996407432897 CPLX8J2-52 + RNA…		7.343133967946641e-08
transcription_TU8J2_1295_from_BSU25200-MONOMER	0.0	1000.0	131.0 atp_c + 130 ctp_c + 82 gtp_c + 3.0 h2o_c + 182 utp_c --> -4.27350427350427e-6*sigma BSU00550-MONOMER + -4.27350427350427e-6*sigma BSU01010-MONOMER + -4.27350427350427e-6*sigma BSU16600-MONOMER + -4.27350427350427e-6*sigma BSU27320-MONOMER + -4.27350427350427e-6*sigma BSU37080-MONOMER + -4.27350427350427e-6*sigma CPLX8J2-30 + -0.00249457214957559*sigma - 0.000976624996558844 CPLX8J2-52 + RNA…		1.8971407707700635e-08
transcription_TU8J2_388_from_BSU25200-MONOMER	0.0	1000.0	426.0 atp_c + 415 ctp_c + 359 gtp_c + 3.0 h2o_c + 380 utp_c --> -4.27350427350427e-6*sigma BSU00550-MONOMER + -4.27350427350427e-6*sigma BSU01010-MONOMER + -4.27350427350427e-6*sigma BSU16600-MONOMER + -4.27350427350427e-6*sigma BSU27320-MONOMER + -4.27350427350427e-6*sigma BSU37080-MONOMER + -4.27350427350427e-6*sigma CPLX8J2-30 + -0.00753628406107415*sigma - 0.00295045520991053 CPLX8J2-52 + RNA…		3.36067946676595e-07
transcription_TU8J2_4_from_BSU25200-MONOMER	0.0	1000.0	317.0 atp_c + 314 ctp_c + 255 gtp_c + 3.0 h2o_c + 414 utp_c --> -4.27350427350427e-6*sigma BSU00550-MONOMER + -4.27350427350427e-6*sigma BSU01010-MONOMER + -4.27350427350427e-6*sigma BSU16600-MONOMER + -4.27350427350427e-6*sigma BSU27320-MONOMER + -4.27350427350427e-6*sigma BSU37080-MONOMER + -4.27350427350427e-6*sigma CPLX8J2-30 + -0.00619819938314088*sigma - 0.00242659505849966 CPLX8J2-52 + RNA…		0.0
transcription_TU8J2_1161_from_BSU23100-MONOMER	0.0	1000.0	542.0 atp_c + 442 ctp_c + 358 gtp_c + 3.0 h2o_c + 458 utp_c --> -4.27350427350427e-6*sigma BSU00550-MONOMER + -4.27350427350427e-6*sigma BSU01010-MONOMER + -4.27350427350427e-6*sigma BSU16600-MONOMER + -4.27350427350427e-6*sigma BSU27320-MONOMER + -4.27350427350427e-6*sigma BSU37080-MONOMER + -4.27350427350427e-6*sigma CPLX8J2-30 + -0.00858763630802172*sigma - 0.0033620596145905 CPLX8J2-49 + RNA_…		0.0
transcription_TU8J2_1269_from_CPLX8J2-36	0.0	1000.0	420.0 atp_c + 366 ctp_c + 369 gtp_c + 3.0 h2o_c + 477 utp_c --> -4.27350427350427e-6*sigma BSU00550-MONOMER + -4.27350427350427e-6*sigma BSU01010-MONOMER + -4.27350427350427e-6*sigma BSU16600-MONOMER + -4.27350427350427e-6*sigma BSU27320-MONOMER + -4.27350427350427e-6*sigma BSU37080-MONOMER + -0.00778905900553526*sigma - 0.00304774352374398 CPLX8J2-30 + RNA_BSU33240 + 3.0 adp_c + 3.0 h_c + 369.33…		0.0
transcription_TU8J2_1045_from_BSU25200-MONOMER	0.0	1000.0	420.0 atp_c + 323 ctp_c + 338 gtp_c + 3.0 h2o_c + 332 utp_c --> -4.27350427350427e-6*sigma BSU00550-MONOMER + -4.27350427350427e-6*sigma BSU01010-MONOMER + -4.27350427350427e-6*sigma BSU16600-MONOMER + -4.27350427350427e-6*sigma BSU27320-MONOMER + -4.27350427350427e-6*sigma BSU37080-MONOMER + -4.27350427350427e-6*sigma CPLX8J2-30 + -0.00673821212816395*sigma - 0.00263801004817619 CPLX8J2-52 + RNA…		0.0
transcription_TU8J2_373_from_BSU25200-MONOMER	0.0	1000.0	330.0 atp_c + 333 ctp_c + 266 gtp_c + 3.0 h2o_c + 385 utp_c --> -4.27350427350427e-6*sigma BSU00550-MONOMER + -4.27350427350427e-6*sigma BSU01010-MONOMER + -4.27350427350427e-6*sigma BSU16600-MONOMER + -4.27350427350427e-6*sigma BSU27320-MONOMER + -4.27350427350427e-6*sigma BSU37080-MONOMER + -4.27350427350427e-6*sigma CPLX8J2-30 + -0.00626510361703755*sigma - 0.0024527880660702 CPLX8J2-52 + RNA_…		1.9145939943245844e-11
transcription_TU8J2_60_from_BSU15320-MONOMER	0.0	1000.0	16053.0 atp_c + 8364 ctp_c + 10592 gtp_c + 3.0 h2o_c + 13756 utp_c --> -4.27350427350427e-6*sigma BSU00550-MONOMER + -4.27350427350427e-6*sigma BSU01010-MONOMER + -4.27350427350427e-6*sigma BSU16600-MONOMER + -4.27350427350427e-6*sigma BSU27320-MONOMER + -4.27350427350427e-6*sigma BSU37080-MONOMER + -4.27350427350427e-6*sigma CPLX8J2-30 + -0.233027446662078*sigma - 0.0912302453682037 CPLX8J2-61 +…		1.4266299600517152e-12
transcription_TU8J2_1254_from_BSU25200-MONOMER	0.0	1000.0	1373.0 atp_c + 1371 ctp_c + 1109 gtp_c + 3.0 h2o_c + 1723 utp_c --> -4.27350427350427e-6*sigma BSU00550-MONOMER + -4.27350427350427e-6*sigma BSU01010-MONOMER + -4.27350427350427e-6*sigma BSU16600-MONOMER + -4.27350427350427e-6*sigma BSU27320-MONOMER + -4.27350427350427e-6*sigma BSU37080-MONOMER + -4.27350427350427e-6*sigma CPLX8J2-30 + -0.0266326639647218*sigma - 0.0104266879421886 CPLX8J2-52 + R…		6.569161756748295e-10
transcription_TU8J2_359_from_BSU25200-MONOMER	0.0	1000.0	369.0 atp_c + 391 ctp_c + 365 gtp_c + 3.0 h2o_c + 486 utp_c --> -4.27350427350427e-6*sigma BSU00550-MONOMER + -4.27350427350427e-6*sigma BSU01010-MONOMER + -4.27350427350427e-6*sigma BSU16600-MONOMER + -4.27350427350427e-6*sigma BSU27320-MONOMER + -4.27350427350427e-6*sigma BSU37080-MONOMER + -4.27350427350427e-6*sigma CPLX8J2-30 + -0.00768442915041676*sigma - 0.00300845401238816 CPLX8J2-52 + RNA…		4.509437878969926e-10
transcription_TU8J2_697_from_BSU25200-MONOMER	0.0	1000.0	1213.0 atp_c + 1231 ctp_c + 903 gtp_c + 3.0 h2o_c + 1244 utp_c --> -4.27350427350427e-6*sigma BSU00550-MONOMER + -4.27350427350427e-6*sigma BSU01010-MONOMER + -4.27350427350427e-6*sigma BSU16600-MONOMER + -4.27350427350427e-6*sigma BSU27320-MONOMER + -4.27350427350427e-6*sigma BSU37080-MONOMER + -4.27350427350427e-6*sigma CPLX8J2-30 + -0.0219254732227065*sigma - 0.00858382276668961 CPLX8J2-52 + R…		0.0
transcription_TU8J2_291_from_BSU04730-MONOMER	0.0	1000.0	326.0 atp_c + 366 ctp_c + 348 gtp_c + 3.0 h2o_c + 421 utp_c --> -4.27350427350427e-6*sigma BSU00550-MONOMER + -4.27350427350427e-6*sigma BSU01010-MONOMER + -4.27350427350427e-6*sigma BSU16600-MONOMER + -4.27350427350427e-6*sigma BSU27320-MONOMER + -4.27350427350427e-6*sigma BSU37080-MONOMER + -4.27350427350427e-6*sigma CPLX8J2-30 + -0.00696759807295251*sigma - 0.00272781464556091 CPLX8J2-56 + RNA…		0.0
transcription_TU8J2_174_from_BSU25200-MONOMER	0.0	1000.0	1063.0 atp_c + 1181 ctp_c + 886 gtp_c + 3.0 h2o_c + 1277 utp_c --> -4.27350427350427e-6*sigma BSU00550-MONOMER + -4.27350427350427e-6*sigma BSU01010-MONOMER + -4.27350427350427e-6*sigma BSU16600-MONOMER + -4.27350427350427e-6*sigma BSU27320-MONOMER + -4.27350427350427e-6*sigma BSU37080-MONOMER + -4.27350427350427e-6*sigma CPLX8J2-30 + -0.0210461604343504*sigma - 0.00823957181004817 CPLX8J2-52 + R…		0.0
transcription_TU8J2_586_from_BSU25200-MONOMER	0.0	1000.0	2687.0 atp_c + 2678 ctp_c + 2210 gtp_c + 3.0 h2o_c + 2974 utp_c --> -4.27350427350427e-6*sigma BSU00550-MONOMER + -4.27350427350427e-6*sigma BSU01010-MONOMER + -4.27350427350427e-6*sigma BSU16600-MONOMER + -4.27350427350427e-6*sigma BSU27320-MONOMER + -4.27350427350427e-6*sigma BSU37080-MONOMER + -4.27350427350427e-6*sigma CPLX8J2-30 + -0.0503980036195865*sigma - 0.0197308184170681 CPLX8J2-52 + R…		0.0
transcription_TU8J2_1132_from_BSU25200-MONOMER	0.0	1000.0	460.0 atp_c + 373 ctp_c + 350 gtp_c + 3.0 h2o_c + 359 utp_c --> -4.27350427350427e-6*sigma BSU00550-MONOMER + -4.27350427350427e-6*sigma BSU01010-MONOMER + -4.27350427350427e-6*sigma BSU16600-MONOMER + -4.27350427350427e-6*sigma BSU27320-MONOMER + -4.27350427350427e-6*sigma BSU37080-MONOMER + -4.27350427350427e-6*sigma CPLX8J2-30 + -0.00735468685478321*sigma - 0.00287935990364763 CPLX8J2-52 + RNA…		0.0
transcription_TU8J2_16_from_BSU25200-MONOMER	0.0	1000.0	420.0 atp_c + 323 ctp_c + 338 gtp_c + 3.0 h2o_c + 332 utp_c --> -4.27350427350427e-6*sigma BSU00550-MONOMER + -4.27350427350427e-6*sigma BSU01010-MONOMER + -4.27350427350427e-6*sigma BSU16600-MONOMER + -4.27350427350427e-6*sigma BSU27320-MONOMER + -4.27350427350427e-6*sigma BSU37080-MONOMER + -4.27350427350427e-6*sigma CPLX8J2-30 + -0.00673821212816395*sigma - 0.00263801004817619 CPLX8J2-52 + RNA…		0.0
transcription_TU8J2_574_from_BSU25200-MONOMER	0.0	1000.0	136.0 atp_c + 147 ctp_c + 110 gtp_c + 3.0 h2o_c + 204 utp_c --> -4.27350427350427e-6*sigma BSU00550-MONOMER + -4.27350427350427e-6*sigma BSU01010-MONOMER + -4.27350427350427e-6*sigma BSU16600-MONOMER + -4.27350427350427e-6*sigma BSU27320-MONOMER + -4.27350427350427e-6*sigma BSU37080-MONOMER + -4.27350427350427e-6*sigma CPLX8J2-30 + -0.00283865106675843*sigma - 0.00111133189263593 CPLX8J2-52 + RNA…		0.0
transcription_TU8J2_339_from_BSU25200-MONOMER	0.0	1000.0	219.0 atp_c + 236 ctp_c + 202 gtp_c + 3.0 h2o_c + 318 utp_c --> -4.27350427350427e-6*sigma BSU00550-MONOMER + -4.27350427350427e-6*sigma BSU01010-MONOMER + -4.27350427350427e-6*sigma BSU16600-MONOMER + -4.27350427350427e-6*sigma BSU27320-MONOMER + -4.27350427350427e-6*sigma BSU37080-MONOMER + -4.27350427350427e-6*sigma CPLX8J2-30 + -0.00464506538196834*sigma - 0.00181854309704061 CPLX8J2-52 + RNA…		0.0
transcription_TU8J2_659_from_BSU04730-MONOMER	0.0	1000.0	317.0 atp_c + 314 ctp_c + 255 gtp_c + 3.0 h2o_c + 414 utp_c --> -4.27350427350427e-6*sigma BSU00550-MONOMER + -4.27350427350427e-6*sigma BSU01010-MONOMER + -4.27350427350427e-6*sigma BSU16600-MONOMER + -4.27350427350427e-6*sigma BSU27320-MONOMER + -4.27350427350427e-6*sigma BSU37080-MONOMER + -4.27350427350427e-6*sigma CPLX8J2-30 + -0.00619819938314088*sigma - 0.00242659505849966 CPLX8J2-56 + RNA…		6.2333088963967734e-15
transcription_TU8J2_668_from_BSU04730-MONOMER	0.0	1000.0	264.0 atp_c + 221 ctp_c + 154 gtp_c + 3.0 h2o_c + 318 utp_c --> -4.27350427350427e-6*sigma BSU00550-MONOMER + -4.27350427350427e-6*sigma BSU01010-MONOMER + -4.27350427350427e-6*sigma BSU16600-MONOMER + -4.27350427350427e-6*sigma BSU27320-MONOMER + -4.27350427350427e-6*sigma BSU37080-MONOMER + -4.27350427350427e-6*sigma CPLX8J2-30 + -0.00455904565267263*sigma - 0.00178486637302133 CPLX8J2-56 + RNA…		0.0
transcription_TU8J2_458_from_BSU00980-MONOMER	0.0	1000.0	303.0 atp_c + 355 ctp_c + 307 gtp_c + 3.0 h2o_c + 427 utp_c --> -4.27350427350427e-6*sigma BSU00550-MONOMER + -4.27350427350427e-6*sigma BSU01010-MONOMER + -4.27350427350427e-6*sigma BSU16600-MONOMER + -4.27350427350427e-6*sigma BSU27320-MONOMER + -4.27350427350427e-6*sigma BSU37080-MONOMER + -4.27350427350427e-6*sigma CPLX8J2-30 + -0.00663785577731896*sigma - 0.00259872053682037 CPLX8J2-55 + RNA…		2.0593183731913262e-08
transcription_TU8J2_789_from_BSU25200-MONOMER	0.0	1000.0	437.0 atp_c + 332 ctp_c + 265 gtp_c + 3.0 h2o_c + 367 utp_c --> -4.27350427350427e-6*sigma BSU00550-MONOMER + -4.27350427350427e-6*sigma BSU01010-MONOMER + -4.27350427350427e-6*sigma BSU16600-MONOMER + -4.27350427350427e-6*sigma BSU27320-MONOMER + -4.27350427350427e-6*sigma BSU37080-MONOMER + -4.27350427350427e-6*sigma CPLX8J2-30 + -0.00668086564196681*sigma - 0.00261555889883001 CPLX8J2-52 + RNA…		0.0
transcription_TU8J2_1103_from_BSU25200-MONOMER	0.0	1000.0	239.0 atp_c + 249 ctp_c + 239 gtp_c + 3.0 h2o_c + 330 utp_c --> -4.27350427350427e-6*sigma BSU00550-MONOMER + -4.27350427350427e-6*sigma BSU01010-MONOMER + -4.27350427350427e-6*sigma BSU16600-MONOMER + -4.27350427350427e-6*sigma BSU27320-MONOMER + -4.27350427350427e-6*sigma BSU37080-MONOMER + -4.27350427350427e-6*sigma CPLX8J2-30 + -0.0050369330376488*sigma - 0.0019719592842395 CPLX8J2-52 + RNA_B…		0.0
transcription_TU8J2_653_from_BSU25200-MONOMER	0.0	1000.0	998.0 atp_c + 878 ctp_c + 719 gtp_c + 3.0 h2o_c + 996 utp_c --> -4.27350427350427e-6*sigma BSU00550-MONOMER + -4.27350427350427e-6*sigma BSU01010-MONOMER + -4.27350427350427e-6*sigma BSU16600-MONOMER + -4.27350427350427e-6*sigma BSU27320-MONOMER + -4.27350427350427e-6*sigma BSU37080-MONOMER + -4.27350427350427e-6*sigma CPLX8J2-30 + -0.0171465993729449*sigma - 0.00671289365450791 CPLX8J2-52 + RNA_…		0.0
transcription_TU8J2_443_from_BSU25200-MONOMER	0.0	1000.0	1783.0 atp_c + 1717 ctp_c + 1449 gtp_c + 3.0 h2o_c + 1922 utp_c --> -4.27350427350427e-6*sigma BSU00550-MONOMER + -4.27350427350427e-6*sigma BSU01010-MONOMER + -4.27350427350427e-6*sigma BSU16600-MONOMER + -4.27350427350427e-6*sigma BSU27320-MONOMER + -4.27350427350427e-6*sigma BSU37080-MONOMER + -4.27350427350427e-6*sigma CPLX8J2-30 + -0.0328213056001631*sigma - 0.0128495411424639 CPLX8J2-52 + R…		0.0
transcription_TU8J2_248_from_BSU25200-MONOMER	0.0	1000.0	1483.0 atp_c + 999 ctp_c + 928 gtp_c + 3.0 h2o_c + 1543 utp_c --> -4.27350427350427e-6*sigma BSU00550-MONOMER + -4.27350427350427e-6*sigma BSU01010-MONOMER + -4.27350427350427e-6*sigma BSU16600-MONOMER + -4.27350427350427e-6*sigma BSU27320-MONOMER + -4.27350427350427e-6*sigma BSU37080-MONOMER + -4.27350427350427e-6*sigma CPLX8J2-30 + -0.0236554255563203*sigma - 0.00926109910529938 CPLX8J2-52 + RN…		0.0
transcription_TU8J2_1191_from_BSU25200-MONOMER	0.0	1000.0	17.0 atp_c + 22 ctp_c + 22 gtp_c + 3.0 h2o_c + 14 utp_c --> -4.27350427350427e-6*sigma BSU00550-MONOMER + -4.27350427350427e-6*sigma BSU01010-MONOMER + -4.27350427350427e-6*sigma BSU16600-MONOMER + -4.27350427350427e-6*sigma BSU27320-MONOMER + -4.27350427350427e-6*sigma BSU37080-MONOMER + -4.27350427350427e-6*sigma CPLX8J2-30 + -0.00034407891718284*sigma - 0.000134706896077082 CPLX8J2-52 + RNA_BS…		0.0
transcription_TU8J2_545_from_BSU25200-MONOMER	0.0	1000.0	390.0 atp_c + 486 ctp_c + 343 gtp_c + 3.0 h2o_c + 503 utp_c --> -4.27350427350427e-6*sigma BSU00550-MONOMER + -4.27350427350427e-6*sigma BSU01010-MONOMER + -4.27350427350427e-6*sigma BSU16600-MONOMER + -4.27350427350427e-6*sigma BSU27320-MONOMER + -4.27350427350427e-6*sigma BSU37080-MONOMER + -4.27350427350427e-6*sigma CPLX8J2-30 + -0.00821488414774031*sigma - 0.00321612714384033 CPLX8J2-52 + RNA…		1.261565538518862e-10
transcription_TU8J2_3001_from_BSU25200-MONOMER	0.0	1000.0	446.0 atp_c + 412 ctp_c + 351 gtp_c + 3.0 h2o_c + 484 utp_c --> -4.27350427350427e-6*sigma BSU00550-MONOMER + -4.27350427350427e-6*sigma BSU01010-MONOMER + -4.27350427350427e-6*sigma BSU16600-MONOMER + -4.27350427350427e-6*sigma BSU27320-MONOMER + -4.27350427350427e-6*sigma BSU37080-MONOMER + -4.27350427350427e-6*sigma CPLX8J2-30 + -0.00807629680609722*sigma - 0.00316187019958706 CPLX8J2-52 + RNA…		0.0
transcription_TU8J2_639_from_BSU34200-MONOMER	0.0	1000.0	1242.0 atp_c + 1230 ctp_c + 908 gtp_c + 3.0 h2o_c + 1416 utp_c --> -4.27350427350427e-6*sigma BSU00550-MONOMER + -4.27350427350427e-6*sigma BSU01010-MONOMER + -4.27350427350427e-6*sigma BSU16600-MONOMER + -4.27350427350427e-6*sigma BSU27320-MONOMER + -4.27350427350427e-6*sigma BSU37080-MONOMER + -4.27350427350427e-6*sigma CPLX8J2-30 + -0.0229051423619077*sigma - 0.00896736323468685 CPLX8J2-57 + R…		0.0
transcription_TU8J2_759_from_BSU25200-MONOMER	0.0	1000.0	276.0 atp_c + 294 ctp_c + 212 gtp_c + 3.0 h2o_c + 370 utp_c --> -4.27350427350427e-6*sigma BSU00550-MONOMER + -4.27350427350427e-6*sigma BSU01010-MONOMER + -4.27350427350427e-6*sigma BSU16600-MONOMER + -4.27350427350427e-6*sigma BSU27320-MONOMER + -4.27350427350427e-6*sigma BSU37080-MONOMER + -4.27350427350427e-6*sigma CPLX8J2-30 + -0.00549092605337616*sigma - 0.00214969754989676 CPLX8J2-52 + RNA…		0.0
transcription_TU8J2_131_from_BSU25200-MONOMER	0.0	1000.0	1059.0 atp_c + 938 ctp_c + 815 gtp_c + 3.0 h2o_c + 1323 utp_c --> -4.27350427350427e-6*sigma BSU00550-MONOMER + -4.27350427350427e-6*sigma BSU01010-MONOMER + -4.27350427350427e-6*sigma BSU16600-MONOMER + -4.27350427350427e-6*sigma BSU27320-MONOMER + -4.27350427350427e-6*sigma BSU37080-MONOMER + -4.27350427350427e-6*sigma CPLX8J2-30 + -0.0197463067472152*sigma - 0.00773067909153475 CPLX8J2-52 + RN…		1.3696854253343737e-11
transcription_TU8J2_530_from_BSU25200-MONOMER	0.0	1000.0	1770.0 atp_c + 1768 ctp_c + 1450 gtp_c + 3.0 h2o_c + 2083 utp_c --> -4.27350427350427e-6*sigma BSU00550-MONOMER + -4.27350427350427e-6*sigma BSU01010-MONOMER + -4.27350427350427e-6*sigma BSU16600-MONOMER + -4.27350427350427e-6*sigma BSU27320-MONOMER + -4.27350427350427e-6*sigma BSU37080-MONOMER + -4.27350427350427e-6*sigma CPLX8J2-30 + -0.0337770803701155*sigma - 0.0132237269649002 CPLX8J2-52 + R…		0.0
transcription_TU8J2_744_from_BSU25200-MONOMER	0.0	1000.0	244.0 atp_c + 187 ctp_c + 183 gtp_c + 3.0 h2o_c + 295 utp_c --> -4.27350427350427e-6*sigma BSU00550-MONOMER + -4.27350427350427e-6*sigma BSU01010-MONOMER + -4.27350427350427e-6*sigma BSU16600-MONOMER + -4.27350427350427e-6*sigma BSU27320-MONOMER + -4.27350427350427e-6*sigma BSU37080-MONOMER + -4.27350427350427e-6*sigma CPLX8J2-30 + -0.00432965970788407*sigma - 0.00169506177563661 CPLX8J2-52 + RNA…		3.4549431465021955e-10
transcription_TU8J2_624_from_BSU25200-MONOMER	0.0	1000.0	866.0 atp_c + 909 ctp_c + 692 gtp_c + 3.0 h2o_c + 1048 utp_c --> -4.27350427350427e-6*sigma BSU00550-MONOMER + -4.27350427350427e-6*sigma BSU01010-MONOMER + -4.27350427350427e-6*sigma BSU16600-MONOMER + -4.27350427350427e-6*sigma BSU27320-MONOMER + -4.27350427350427e-6*sigma BSU37080-MONOMER + -4.27350427350427e-6*sigma CPLX8J2-30 + -0.016783404960363*sigma - 0.00657070304198211 CPLX8J2-52 + RNA_…		2.7538474496374718e-17
transcription_TU8J2_615_from_BSU25200-MONOMER	0.0	1000.0	1006 atp_c + 1006 ctp_c + 810 gtp_c + 1173 utp_c --> -4.27350427350427e-6*sigma BSU00550-MONOMER + -4.27350427350427e-6*sigma BSU01010-MONOMER + -4.27350427350427e-6*sigma BSU16600-MONOMER + -4.27350427350427e-6*sigma BSU27320-MONOMER + -4.27350427350427e-6*sigma CPLX8J2-30 + -0.0190916010297979*sigma - 0.00747436180316586 CPLX8J2-52 + RNA_BSU28080 + RNA_BSU28090 + 1254.215292936 mRNA_biomass + 3…		8.596688189553373e-11
transcription_TU8J2_847_from_BSU14730-MONOMER	0.0	1000.0	875.0 atp_c + 695 ctp_c + 529 gtp_c + 3.0 h2o_c + 915 utp_c --> -4.27350427350427e-6*sigma BSU00550-MONOMER + -4.27350427350427e-6*sigma BSU01010-MONOMER + -4.27350427350427e-6*sigma BSU16600-MONOMER + -4.27350427350427e-6*sigma BSU27320-MONOMER + -4.27350427350427e-6*sigma BSU37080-MONOMER + -4.27350427350427e-6*sigma CPLX8J2-30 + -0.0143891891616324*sigma - 0.00563336755677908 CPLX8J2-51 + RNA_…		0.0
transcription_TU8J2_1162_from_BSU25200-MONOMER	0.0	1000.0	634 atp_c + 531 ctp_c + 523 gtp_c + 627 utp_c --> -4.27350427350427e-6*sigma BSU00550-MONOMER + -4.27350427350427e-6*sigma BSU01010-MONOMER + -4.27350427350427e-6*sigma BSU16600-MONOMER + -4.27350427350427e-6*sigma BSU27320-MONOMER + -4.27350427350427e-6*sigma CPLX8J2-30 + -0.0110630929621983*sigma - 0.00433120089470062 CPLX8J2-52 + RNA_BSU02130 + RNA_BSU02140 + 709.801387777 mRNA_biomass + 2315 …		0.0
transcription_TU8J2_40_from_BSU25200-MONOMER	0.0	1000.0	77.0 atp_c + 71 ctp_c + 63 gtp_c + 3.0 h2o_c + 107 utp_c --> -4.27350427350427e-6*sigma BSU00550-MONOMER + -4.27350427350427e-6*sigma BSU01010-MONOMER + -4.27350427350427e-6*sigma BSU16600-MONOMER + -4.27350427350427e-6*sigma BSU27320-MONOMER + -4.27350427350427e-6*sigma BSU37080-MONOMER + -4.27350427350427e-6*sigma CPLX8J2-30 + -0.00150534526267493*sigma - 0.000589342670337233 CPLX8J2-52 + RNA_B…		0.0
transcription_TU8J2_949_from_BSU25200-MONOMER	0.0	1000.0	270.0 atp_c + 315 ctp_c + 308 gtp_c + 3.0 h2o_c + 496 utp_c --> -4.27350427350427e-6*sigma BSU00550-MONOMER + -4.27350427350427e-6*sigma BSU01010-MONOMER + -4.27350427350427e-6*sigma BSU16600-MONOMER + -4.27350427350427e-6*sigma BSU27320-MONOMER + -4.27350427350427e-6*sigma BSU37080-MONOMER + -4.27350427350427e-6*sigma CPLX8J2-30 + -0.00662351915576967*sigma - 0.00259310774948383 CPLX8J2-52 + RNA…		6.901165777003078e-14
transcription_TU8J2_297_from_BSU25200-MONOMER	0.0	1000.0	1646.0 atp_c + 1552 ctp_c + 1286 gtp_c + 3.0 h2o_c + 1353 utp_c --> -4.27350427350427e-6*sigma BSU00550-MONOMER + -4.27350427350427e-6*sigma BSU01010-MONOMER + -4.27350427350427e-6*sigma BSU16600-MONOMER + -4.27350427350427e-6*sigma BSU27320-MONOMER + -4.27350427350427e-6*sigma BSU37080-MONOMER + -4.27350427350427e-6*sigma CPLX8J2-30 + -0.0278799500395096*sigma - 0.010915000440468 CPLX8J2-52 + RN…		0.0
transcription_TU8J2_1281_from_BSU25200-MONOMER	0.0	1000.0	1208.75 atp_c + 1186 ctp_c + 943 gtp_c + 120.75 h2o_c + 1397 utp_c --> -4.27350427350427e-6*sigma BSU00550-MONOMER + -4.27350427350427e-6*sigma BSU01010-MONOMER + -4.27350427350427e-6*sigma BSU16600-MONOMER + -4.27350427350427e-6*sigma BSU27320-MONOMER + -4.27350427350427e-6*sigma BSU37080-MONOMER + -4.27350427350427e-6*sigma CPLX8J2-30 + -0.0220497239428003*sigma - 0.00863246692360633 CPLX8J2-52…		1.3832848958470615e-09
transcription_TU8J2_832_from_BSU25200-MONOMER	0.0	1000.0	1488.0 atp_c + 1420 ctp_c + 1108 gtp_c + 3.0 h2o_c + 1697 utp_c --> -4.27350427350427e-6*sigma BSU00550-MONOMER + -4.27350427350427e-6*sigma BSU01010-MONOMER + -4.27350427350427e-6*sigma BSU16600-MONOMER + -4.27350427350427e-6*sigma BSU27320-MONOMER + -4.27350427350427e-6*sigma BSU37080-MONOMER + -4.27350427350427e-6*sigma CPLX8J2-30 + -0.0272873696821391*sigma - 0.0106830052305575 CPLX8J2-52 + R…		4.198871609149037e-11
transcription_TU8J2_600_from_BSU25200-MONOMER	0.0	1000.0	804.0 atp_c + 805 ctp_c + 684 gtp_c + 3.0 h2o_c + 877 utp_c --> -4.27350427350427e-6*sigma BSU00550-MONOMER + -4.27350427350427e-6*sigma BSU01010-MONOMER + -4.27350427350427e-6*sigma BSU16600-MONOMER + -4.27350427350427e-6*sigma BSU27320-MONOMER + -4.27350427350427e-6*sigma BSU37080-MONOMER + -4.27350427350427e-6*sigma CPLX8J2-30 + -0.0151346934821952*sigma - 0.00592523249827942 CPLX8J2-52 + RNA_…		4.6740062161286515e-08
transcription_TU8J2_1157_from_BSU25200-MONOMER	0.0	1000.0	2129.0 atp_c + 2446 ctp_c + 1965 gtp_c + 3.0 h2o_c + 2332 utp_c --> -4.27350427350427e-6*sigma BSU00550-MONOMER + -4.27350427350427e-6*sigma BSU01010-MONOMER + -4.27350427350427e-6*sigma BSU16600-MONOMER + -4.27350427350427e-6*sigma BSU27320-MONOMER + -4.27350427350427e-6*sigma BSU37080-MONOMER + -4.27350427350427e-6*sigma CPLX8J2-30 + -0.0423838321735362*sigma - 0.0165932702959394 CPLX8J2-52 + R…		0.0
transcription_TU8J2_934_from_BSU25200-MONOMER	0.0	1000.0	158 atp_c + 120 ctp_c + 126 gtp_c + 115 utp_c --> -4.27350427350427e-6*sigma BSU00550-MONOMER + -4.27350427350427e-6*sigma BSU01010-MONOMER + -4.27350427350427e-6*sigma BSU16600-MONOMER + -4.27350427350427e-6*sigma BSU27320-MONOMER + -4.27350427350427e-6*sigma CPLX8J2-30 + -0.00248023552802631*sigma - 0.000971012209222299 CPLX8J2-52 + RNA_BSU10010 + 166.818129819 mRNA_biomass + 519 ppi_c		0.0
transcription_TU8J2_1264_from_BSU25200-MONOMER	0.0	1000.0	1315.0 atp_c + 1726 ctp_c + 1293 gtp_c + 483.0 h2o_c + 1451 utp_c --> -4.27350427350427e-6*sigma BSU00550-MONOMER + -4.27350427350427e-6*sigma BSU01010-MONOMER + -4.27350427350427e-6*sigma BSU16600-MONOMER + -4.27350427350427e-6*sigma BSU27320-MONOMER + -4.27350427350427e-6*sigma BSU37080-MONOMER + -4.27350427350427e-6*sigma CPLX8J2-30 + -0.0271726767097448*sigma - 0.0106381029318651 CPLX8J2-52 +…		0.0
transcription_TU8J2_818_from_MONOMER8J2-6	0.0	1000.0	1212.0 atp_c + 1191 ctp_c + 998 gtp_c + 3.0 h2o_c + 1476 utp_c --> -4.27350427350427e-6*sigma BSU00550-MONOMER + -4.27350427350427e-6*sigma BSU01010-MONOMER + -4.27350427350427e-6*sigma BSU16600-MONOMER + -4.27350427350427e-6*sigma BSU27320-MONOMER + -4.27350427350427e-6*sigma BSU37080-MONOMER + -4.27350427350427e-6*sigma CPLX8J2-30 + -0.0232922311437384*sigma - 0.00911890849277357 CPLX8J2-60 + R…		1.0749017390646955e-09
transcription_TU8J2_596_from_BSU25200-MONOMER	0.0	1000.0	344.0 atp_c + 384 ctp_c + 318 gtp_c + 3.0 h2o_c + 445 utp_c --> -4.27350427350427e-6*sigma BSU00550-MONOMER + -4.27350427350427e-6*sigma BSU01010-MONOMER + -4.27350427350427e-6*sigma BSU16600-MONOMER + -4.27350427350427e-6*sigma BSU27320-MONOMER + -4.27350427350427e-6*sigma BSU37080-MONOMER + -4.27350427350427e-6*sigma CPLX8J2-30 + -0.00711096428844536*sigma - 0.00278394251892636 CPLX8J2-52 + RNA…		0.0
transcription_TU8J2_369_from_BSU25200-MONOMER	0.0	1000.0	234.0 atp_c + 293 ctp_c + 216 gtp_c + 3.0 h2o_c + 265 utp_c --> -4.27350427350427e-6*sigma BSU00550-MONOMER + -4.27350427350427e-6*sigma BSU01010-MONOMER + -4.27350427350427e-6*sigma BSU16600-MONOMER + -4.27350427350427e-6*sigma BSU27320-MONOMER + -4.27350427350427e-6*sigma BSU37080-MONOMER + -4.27350427350427e-6*sigma CPLX8J2-30 + -0.00480276821901048*sigma - 0.0018802837577426 CPLX8J2-52 + RNA_…		7.086085103543031e-10
transcription_TU8J2_1133_from_BSU25200-MONOMER	0.0	1000.0	717.0 atp_c + 692 ctp_c + 565 gtp_c + 3.0 h2o_c + 652 utp_c --> -4.27350427350427e-6*sigma BSU00550-MONOMER + -4.27350427350427e-6*sigma BSU01010-MONOMER + -4.27350427350427e-6*sigma BSU16600-MONOMER + -4.27350427350427e-6*sigma BSU27320-MONOMER + -4.27350427350427e-6*sigma BSU37080-MONOMER + -4.27350427350427e-6*sigma CPLX8J2-30 + -0.0125349861079249*sigma - 0.00490744706125258 CPLX8J2-52 + RNA_…		1.5294670190539929e-06
transcription_TU8J2_1017_from_BSU25200-MONOMER	0.0	1000.0	601.0 atp_c + 588 ctp_c + 470 gtp_c + 3.0 h2o_c + 496 utp_c --> -4.27350427350427e-6*sigma BSU00550-MONOMER + -4.27350427350427e-6*sigma BSU01010-MONOMER + -4.27350427350427e-6*sigma BSU16600-MONOMER + -4.27350427350427e-6*sigma BSU27320-MONOMER + -4.27350427350427e-6*sigma BSU37080-MONOMER + -4.27350427350427e-6*sigma CPLX8J2-30 + -0.0102841365246871*sigma - 0.004026239449415 CPLX8J2-52 + RNA_BS…		6.7708774820955e-15
transcription_TU8J2_92_from_BSU25200-MONOMER	0.0	1000.0	441.0 atp_c + 459 ctp_c + 362 gtp_c + 3.0 h2o_c + 576 utp_c --> -4.27350427350427e-6*sigma BSU00550-MONOMER + -4.27350427350427e-6*sigma BSU01010-MONOMER + -4.27350427350427e-6*sigma BSU16600-MONOMER + -4.27350427350427e-6*sigma BSU27320-MONOMER + -4.27350427350427e-6*sigma BSU37080-MONOMER + -4.27350427350427e-6*sigma CPLX8J2-30 + -0.00876923351431266*sigma - 0.00343315492085341 CPLX8J2-52 + RNA…		0.0
transcription_TU8J2_278_from_BSU25200-MONOMER	0.0	1000.0	375.0 atp_c + 319 ctp_c + 338 gtp_c + 3.0 h2o_c + 252 utp_c --> -4.27350427350427e-6*sigma BSU00550-MONOMER + -4.27350427350427e-6*sigma BSU01010-MONOMER + -4.27350427350427e-6*sigma BSU16600-MONOMER + -4.27350427350427e-6*sigma BSU27320-MONOMER + -4.27350427350427e-6*sigma BSU37080-MONOMER + -4.27350427350427e-6*sigma CPLX8J2-30 + -0.0061217374015447*sigma - 0.00239666019270475 CPLX8J2-52 + RNA_…		0.0
transcription_TU8J2_581_from_BSU25200-MONOMER	0.0	1000.0	215.0 atp_c + 175 ctp_c + 142 gtp_c + 3.0 h2o_c + 167 utp_c --> -4.27350427350427e-6*sigma BSU00550-MONOMER + -4.27350427350427e-6*sigma BSU01010-MONOMER + -4.27350427350427e-6*sigma BSU16600-MONOMER + -4.27350427350427e-6*sigma BSU27320-MONOMER + -4.27350427350427e-6*sigma BSU37080-MONOMER + -4.27350427350427e-6*sigma CPLX8J2-30 + -0.00332609619943412*sigma - 0.00130216666207846 CPLX8J2-52 + RNA…		0.0
transcription_TU8J2_683_from_BSU15320-MONOMER	0.0	1000.0	1613.0 atp_c + 1840 ctp_c + 1435 gtp_c + 3.0 h2o_c + 1860 utp_c --> -4.27350427350427e-6*sigma BSU00550-MONOMER + -4.27350427350427e-6*sigma BSU01010-MONOMER + -4.27350427350427e-6*sigma BSU16600-MONOMER + -4.27350427350427e-6*sigma BSU27320-MONOMER + -4.27350427350427e-6*sigma BSU37080-MONOMER + -4.27350427350427e-6*sigma CPLX8J2-30 + -0.0322335041166424*sigma - 0.0126194168616655 CPLX8J2-61 + R…		0.0
transcription_TU8J2_914_from_BSU15320-MONOMER	0.0	1000.0	449.0 atp_c + 493 ctp_c + 384 gtp_c + 3.0 h2o_c + 522 utp_c --> -4.27350427350427e-6*sigma BSU00550-MONOMER + -4.27350427350427e-6*sigma BSU01010-MONOMER + -4.27350427350427e-6*sigma BSU16600-MONOMER + -4.27350427350427e-6*sigma BSU27320-MONOMER + -4.27350427350427e-6*sigma BSU37080-MONOMER + -4.27350427350427e-6*sigma CPLX8J2-30 + -0.00881702225281028*sigma - 0.00345186421197522 CPLX8J2-61 + RNA…		5.0326049398648506e-11
transcription_TU8J2_1234_from_BSU04730-MONOMER	0.0	1000.0	507 atp_c + 526 ctp_c + 421 gtp_c + 708 utp_c --> -4.27350427350427e-6*sigma BSU00550-MONOMER + -4.27350427350427e-6*sigma BSU01010-MONOMER + -4.27350427350427e-6*sigma BSU16600-MONOMER + -4.27350427350427e-6*sigma BSU27320-MONOMER + -4.27350427350427e-6*sigma CPLX8J2-30 + -0.0103319252631847*sigma - 0.00404494874053682 CPLX8J2-56 + RNA_BSU04730 + RNA_BSU04740 + 442.244597689 mRNA_biomass + 2162 …		2.7992917228325112e-09
transcription_TU8J2_272_from_BSU25200-MONOMER	0.0	1000.0	939 atp_c + 1026 ctp_c + 801 gtp_c + 1045 utp_c --> -4.27350427350427e-6*sigma BSU00550-MONOMER + -4.27350427350427e-6*sigma BSU01010-MONOMER + -4.27350427350427e-6*sigma BSU16600-MONOMER + -4.27350427350427e-6*sigma BSU27320-MONOMER + -4.27350427350427e-6*sigma CPLX8J2-30 + -0.0182122882414417*sigma - 0.00713011084652443 CPLX8J2-52 + RNA_BSU39260 + RNA_BSU39270 + 1033.7714718399998 mRNA_biomass …		0.0
transcription_TU8J2_1002_from_BSU25200-MONOMER	0.0	1000.0	275.0 atp_c + 225 ctp_c + 196 gtp_c + 3.0 h2o_c + 267 utp_c --> -4.27350427350427e-6*sigma BSU00550-MONOMER + -4.27350427350427e-6*sigma BSU01010-MONOMER + -4.27350427350427e-6*sigma BSU16600-MONOMER + -4.27350427350427e-6*sigma BSU27320-MONOMER + -4.27350427350427e-6*sigma BSU37080-MONOMER + -4.27350427350427e-6*sigma CPLX8J2-30 + -0.0045877188957712*sigma - 0.00179609194769443 CPLX8J2-52 + RNA_…		1.2906907392994053e-12
transcription_TU8J2_34_from_BSU25200-MONOMER	0.0	1000.0	1092.5 atp_c + 1539 ctp_c + 1139 gtp_c + 310.5 h2o_c + 1295 utp_c --> -4.27350427350427e-6*sigma BSU00550-MONOMER + -4.27350427350427e-6*sigma BSU01010-MONOMER + -4.27350427350427e-6*sigma BSU16600-MONOMER + -4.27350427350427e-6*sigma BSU27320-MONOMER + -4.27350427350427e-6*sigma BSU37080-MONOMER + -4.27350427350427e-6*sigma CPLX8J2-30 + -0.0238991481226581*sigma - 0.00935651649002065 CPLX8J2-52 …		0.0
transcription_TU8J2_57_from_BSU16470-MONOMER	0.0	1000.0	1337.0 atp_c + 1166 ctp_c + 1092 gtp_c + 3.0 h2o_c + 1384 utp_c --> -4.27350427350427e-6*sigma BSU00550-MONOMER + -4.27350427350427e-6*sigma BSU01010-MONOMER + -4.27350427350427e-6*sigma BSU16600-MONOMER + -4.27350427350427e-6*sigma BSU27320-MONOMER + -4.27350427350427e-6*sigma BSU37080-MONOMER + -4.27350427350427e-6*sigma CPLX8J2-30 + -0.0237796762764141*sigma - 0.0093097432622161 CPLX8J2-54 + R…		0.0
transcription_TU8J2_134_from_BSU25200-MONOMER	0.0	1000.0	919.0 atp_c + 1050 ctp_c + 1008 gtp_c + 3.0 h2o_c + 1415 utp_c --> -4.27350427350427e-6*sigma BSU00550-MONOMER + -4.27350427350427e-6*sigma BSU01010-MONOMER + -4.27350427350427e-6*sigma BSU16600-MONOMER + -4.27350427350427e-6*sigma BSU27320-MONOMER + -4.27350427350427e-6*sigma BSU37080-MONOMER + -4.27350427350427e-6*sigma CPLX8J2-30 + -0.020974477326604*sigma - 0.00821150787336545 CPLX8J2-52 + RN…		2.250352864591248e-08
transcription_TU8J2_324_from_BSU16470-MONOMER	0.0	1000.0	496.0 atp_c + 524 ctp_c + 370 gtp_c + 3.0 h2o_c + 538 utp_c --> -4.27350427350427e-6*sigma BSU00550-MONOMER + -4.27350427350427e-6*sigma BSU01010-MONOMER + -4.27350427350427e-6*sigma BSU16600-MONOMER + -4.27350427350427e-6*sigma BSU27320-MONOMER + -4.27350427350427e-6*sigma BSU37080-MONOMER + -4.27350427350427e-6*sigma CPLX8J2-30 + -0.00919933216079121*sigma - 0.00360153854094976 CPLX8J2-54 + RNA…		0.0
transcription_TU8J2_546_from_BSU25200-MONOMER	0.0	1000.0	290 atp_c + 280 ctp_c + 282 gtp_c + 417 utp_c --> -4.27350427350427e-6*sigma BSU00550-MONOMER + -4.27350427350427e-6*sigma BSU01010-MONOMER + -4.27350427350427e-6*sigma BSU16600-MONOMER + -4.27350427350427e-6*sigma BSU27320-MONOMER + -4.27350427350427e-6*sigma CPLX8J2-30 + -0.00606439091534756*sigma - 0.00237420904335857 CPLX8J2-52 + RNA_BSU29670 + 404.660523089 mRNA_biomass + 1269 ppi_c		3.272846903466151e-11
transcription_TU8J2_1200_from_BSU25200-MONOMER	0.0	1000.0	354.0 atp_c + 353 ctp_c + 287 gtp_c + 3.0 h2o_c + 441 utp_c --> -4.27350427350427e-6*sigma BSU00550-MONOMER + -4.27350427350427e-6*sigma BSU01010-MONOMER + -4.27350427350427e-6*sigma BSU16600-MONOMER + -4.27350427350427e-6*sigma BSU27320-MONOMER + -4.27350427350427e-6*sigma BSU37080-MONOMER + -4.27350427350427e-6*sigma CPLX8J2-30 + -0.00684334735285871*sigma - 0.00267917048864418 CPLX8J2-52 + RNA…		0.0
transcription_TU8J2_234_from_BSU25200-MONOMER	0.0	1000.0	464.0 atp_c + 465 ctp_c + 432 gtp_c + 3.0 h2o_c + 658 utp_c --> -4.27350427350427e-6*sigma BSU00550-MONOMER + -4.27350427350427e-6*sigma BSU01010-MONOMER + -4.27350427350427e-6*sigma BSU16600-MONOMER + -4.27350427350427e-6*sigma BSU27320-MONOMER + -4.27350427350427e-6*sigma BSU37080-MONOMER + -4.27350427350427e-6*sigma CPLX8J2-30 + -0.00963420968111952*sigma - 0.00377179309015829 CPLX8J2-52 + RNA…		6.4633355520767634e-09
transcription_TU8J2_1554_from_BSU25200-MONOMER	0.0	1000.0	502.0 atp_c + 451 ctp_c + 405 gtp_c + 3.0 h2o_c + 337 utp_c --> -4.27350427350427e-6*sigma BSU00550-MONOMER + -4.27350427350427e-6*sigma BSU01010-MONOMER + -4.27350427350427e-6*sigma BSU16600-MONOMER + -4.27350427350427e-6*sigma BSU27320-MONOMER + -4.27350427350427e-6*sigma BSU37080-MONOMER + -4.27350427350427e-6*sigma CPLX8J2-30 + -0.00808585455379674*sigma - 0.00316561205781142 CPLX8J2-52 + RNA…		0.0
transcription_TU8J2_540_from_BSU25200-MONOMER	0.0	1000.0	335.0 atp_c + 298 ctp_c + 274 gtp_c + 3.0 h2o_c + 395 utp_c --> -4.27350427350427e-6*sigma BSU00550-MONOMER + -4.27350427350427e-6*sigma BSU01010-MONOMER + -4.27350427350427e-6*sigma BSU16600-MONOMER + -4.27350427350427e-6*sigma BSU27320-MONOMER + -4.27350427350427e-6*sigma BSU37080-MONOMER + -4.27350427350427e-6*sigma CPLX8J2-30 + -0.00620775713084041*sigma - 0.00243033691672402 CPLX8J2-52 + RNA…		3.501893454562519e-10
transcription_TU8J2_1187_from_BSU25200-MONOMER	0.0	1000.0	1824.0 atp_c + 1819 ctp_c + 1423 gtp_c + 3.0 h2o_c + 2300 utp_c --> -4.27350427350427e-6*sigma BSU00550-MONOMER + -4.27350427350427e-6*sigma BSU01010-MONOMER + -4.27350427350427e-6*sigma BSU16600-MONOMER + -4.27350427350427e-6*sigma BSU27320-MONOMER + -4.27350427350427e-6*sigma BSU37080-MONOMER + -4.27350427350427e-6*sigma CPLX8J2-30 + -0.0351868481557952*sigma - 0.0137756510529938 CPLX8J2-52 + R…		8.713222820733645e-11
transcription_TU8J2_154_from_BSU25200-MONOMER	0.0	1000.0	883.0 atp_c + 924 ctp_c + 756 gtp_c + 3.0 h2o_c + 1137 utp_c --> -4.27350427350427e-6*sigma BSU00550-MONOMER + -4.27350427350427e-6*sigma BSU01010-MONOMER + -4.27350427350427e-6*sigma BSU16600-MONOMER + -4.27350427350427e-6*sigma BSU27320-MONOMER + -4.27350427350427e-6*sigma BSU37080-MONOMER + -4.27350427350427e-6*sigma CPLX8J2-30 + -0.0176674966225689*sigma - 0.00691682492773572 CPLX8J2-52 + RNA…		1.3832848958470615e-09
transcription_TU8J2_1061_from_BSU15320-MONOMER	0.0	1000.0	494.0 atp_c + 499 ctp_c + 433 gtp_c + 3.0 h2o_c + 742 utp_c --> -4.27350427350427e-6*sigma BSU00550-MONOMER + -4.27350427350427e-6*sigma BSU01010-MONOMER + -4.27350427350427e-6*sigma BSU16600-MONOMER + -4.27350427350427e-6*sigma BSU27320-MONOMER + -4.27350427350427e-6*sigma BSU37080-MONOMER + -4.27350427350427e-6*sigma CPLX8J2-30 + -0.010346261884734*sigma - 0.00405056152787337 CPLX8J2-61 + RNA_B…		0.0
transcription_TU8J2_1070_from_BSU25200-MONOMER	0.0	1000.0	1178 atp_c + 1168 ctp_c + 953 gtp_c + 1543 utp_c --> -4.27350427350427e-6*sigma BSU00550-MONOMER + -4.27350427350427e-6*sigma BSU01010-MONOMER + -4.27350427350427e-6*sigma BSU16600-MONOMER + -4.27350427350427e-6*sigma BSU27320-MONOMER + -4.27350427350427e-6*sigma CPLX8J2-30 + -0.023139307180546*sigma - 0.00905903876118376 CPLX8J2-52 + RNA_BSU04730 + RNA_BSU04740 + 442.244597689 mRNA_biomass + 484…		0.0
transcription_TU8J2_848_from_BSU25200-MONOMER	0.0	1000.0	1240.0 atp_c + 1148 ctp_c + 1037 gtp_c + 3.0 h2o_c + 1535 utp_c --> -4.27350427350427e-6*sigma BSU00550-MONOMER + -4.27350427350427e-6*sigma BSU01010-MONOMER + -4.27350427350427e-6*sigma BSU16600-MONOMER + -4.27350427350427e-6*sigma BSU27320-MONOMER + -4.27350427350427e-6*sigma BSU37080-MONOMER + -4.27350427350427e-6*sigma CPLX8J2-30 + -0.0236888776732686*sigma - 0.00927419560908465 CPLX8J2-52 + …		1.5428859715051652e-08
transcription_TU8J2_2998_from_BSU25200-MONOMER	0.0	1000.0	359.0 atp_c + 277 ctp_c + 235 gtp_c + 3.0 h2o_c + 290 utp_c --> -4.27350427350427e-6*sigma BSU00550-MONOMER + -4.27350427350427e-6*sigma BSU01010-MONOMER + -4.27350427350427e-6*sigma BSU16600-MONOMER + -4.27350427350427e-6*sigma BSU27320-MONOMER + -4.27350427350427e-6*sigma BSU37080-MONOMER + -4.27350427350427e-6*sigma CPLX8J2-30 + -0.00553393591802401*sigma - 0.0021665359119064 CPLX8J2-52 + RNA_…		0.0
transcription_TU8J2_1297_from_BSU25200-MONOMER	0.0	1000.0	470.0 atp_c + 474 ctp_c + 404 gtp_c + 3.0 h2o_c + 634 utp_c --> -4.27350427350427e-6*sigma BSU00550-MONOMER + -4.27350427350427e-6*sigma BSU01010-MONOMER + -4.27350427350427e-6*sigma BSU16600-MONOMER + -4.27350427350427e-6*sigma BSU27320-MONOMER + -4.27350427350427e-6*sigma BSU37080-MONOMER + -4.27350427350427e-6*sigma CPLX8J2-30 + -0.00945739134867834*sigma - 0.00370256871300757 CPLX8J2-52 + RNA…		4.472858023303744e-11
transcription_TU8J2_833_from_BSU25200-MONOMER	0.0	1000.0	2817.75 atp_c + 2999 ctp_c + 2505 gtp_c + 3.75 h2o_c + 3492 utp_c --> -4.27350427350427e-6*sigma BSU00550-MONOMER + -4.27350427350427e-6*sigma BSU01010-MONOMER + -4.27350427350427e-6*sigma BSU16600-MONOMER + -4.27350427350427e-6*sigma BSU27320-MONOMER + -4.27350427350427e-6*sigma CPLX8J2-30 + -0.0564385001656853*sigma - 0.0220956728148658 CPLX8J2-52 + RNA_BSU15480 + RNA_BSU15490 + RNA_BSU15500 + …		1.3482798814634576e-09
transcription_TU8J2_20_from_BSU25200-MONOMER	0.0	1000.0	1088.0 atp_c + 809 ctp_c + 699 gtp_c + 3.0 h2o_c + 1386 utp_c --> -4.27350427350427e-6*sigma BSU00550-MONOMER + -4.27350427350427e-6*sigma BSU01010-MONOMER + -4.27350427350427e-6*sigma BSU16600-MONOMER + -4.27350427350427e-6*sigma BSU27320-MONOMER + -4.27350427350427e-6*sigma BSU37080-MONOMER + -4.27350427350427e-6*sigma CPLX8J2-30 + -0.0190151390482017*sigma - 0.00744442693737095 CPLX8J2-52 + RN…		0.0
transcription_TU8J2_1158_from_BSU25200-MONOMER	0.0	1000.0	264.0 atp_c + 306 ctp_c + 211 gtp_c + 3.0 h2o_c + 293 utp_c --> -4.27350427350427e-6*sigma BSU00550-MONOMER + -4.27350427350427e-6*sigma BSU01010-MONOMER + -4.27350427350427e-6*sigma BSU16600-MONOMER + -4.27350427350427e-6*sigma BSU27320-MONOMER + -4.27350427350427e-6*sigma BSU37080-MONOMER + -4.27350427350427e-6*sigma CPLX8J2-30 + -0.00511817389309475*sigma - 0.00200376507914659 CPLX8J2-52 + RNA…		0.0
transcription_TU8J2_828_from_BSU25200-MONOMER	0.0	1000.0	386.0 atp_c + 438 ctp_c + 324 gtp_c + 3.0 h2o_c + 542 utp_c --> -4.27350427350427e-6*sigma BSU00550-MONOMER + -4.27350427350427e-6*sigma BSU01010-MONOMER + -4.27350427350427e-6*sigma BSU16600-MONOMER + -4.27350427350427e-6*sigma BSU27320-MONOMER + -4.27350427350427e-6*sigma BSU37080-MONOMER + -4.27350427350427e-6*sigma CPLX8J2-30 + -0.00806196018454793*sigma - 0.00315625741225052 CPLX8J2-52 + RNA…		1.3832848958470615e-09
transcription_TU8J2_176_from_BSU25200-MONOMER	0.0	1000.0	647.0 atp_c + 601 ctp_c + 565 gtp_c + 3.0 h2o_c + 633 utp_c --> -4.27350427350427e-6*sigma BSU00550-MONOMER + -4.27350427350427e-6*sigma BSU01010-MONOMER + -4.27350427350427e-6*sigma BSU16600-MONOMER + -4.27350427350427e-6*sigma BSU27320-MONOMER + -4.27350427350427e-6*sigma BSU37080-MONOMER + -4.27350427350427e-6*sigma CPLX8J2-30 + -0.0116747888149678*sigma - 0.00457067982105988 CPLX8J2-52 + RNA_…		0.0
transcription_TU8J2_185_from_BSU25200-MONOMER	0.0	1000.0	768.0 atp_c + 770 ctp_c + 610 gtp_c + 3.0 h2o_c + 942 utp_c --> -4.27350427350427e-6*sigma BSU00550-MONOMER + -4.27350427350427e-6*sigma BSU01010-MONOMER + -4.27350427350427e-6*sigma BSU16600-MONOMER + -4.27350427350427e-6*sigma BSU27320-MONOMER + -4.27350427350427e-6*sigma BSU37080-MONOMER + -4.27350427350427e-6*sigma CPLX8J2-30 + -0.0147523835742143*sigma - 0.00577555816930489 CPLX8J2-52 + RNA_…		0.0
transcription_TU8J2_2954_from_BSU25200-MONOMER	0.0	1000.0	347.0 atp_c + 306 ctp_c + 276 gtp_c + 3.0 h2o_c + 390 utp_c --> -4.27350427350427e-6*sigma BSU00550-MONOMER + -4.27350427350427e-6*sigma BSU01010-MONOMER + -4.27350427350427e-6*sigma BSU16600-MONOMER + -4.27350427350427e-6*sigma BSU27320-MONOMER + -4.27350427350427e-6*sigma BSU37080-MONOMER + -4.27350427350427e-6*sigma CPLX8J2-30 + -0.00628899798628635*sigma - 0.00246214271163111 CPLX8J2-52 + RNA…		2.8457683474089595e-14
transcription_TU8J2_597_from_BSU04730-MONOMER	0.0	1000.0	77.0 atp_c + 71 ctp_c + 63 gtp_c + 3.0 h2o_c + 107 utp_c --> -4.27350427350427e-6*sigma BSU00550-MONOMER + -4.27350427350427e-6*sigma BSU01010-MONOMER + -4.27350427350427e-6*sigma BSU16600-MONOMER + -4.27350427350427e-6*sigma BSU27320-MONOMER + -4.27350427350427e-6*sigma BSU37080-MONOMER + -4.27350427350427e-6*sigma CPLX8J2-30 + -0.00150534526267493*sigma - 0.000589342670337233 CPLX8J2-56 + RNA_B…		1.0180121443271407e-10
transcription_TU8J2_474_from_BSU25200-MONOMER	0.0	1000.0	2912.0 atp_c + 3224 ctp_c + 2727 gtp_c + 3.0 h2o_c + 2918 utp_c --> -4.27350427350427e-6*sigma BSU00550-MONOMER + -4.27350427350427e-6*sigma BSU01010-MONOMER + -4.27350427350427e-6*sigma BSU16600-MONOMER + -4.27350427350427e-6*sigma BSU27320-MONOMER + -4.27350427350427e-6*sigma BSU37080-MONOMER + -4.27350427350427e-6*sigma CPLX8J2-30 + -0.0562855762024929*sigma - 0.022035803083276 CPLX8J2-52 + RN…		0.0
transcription_TU8J2_288_from_BSU25200-MONOMER	0.0	1000.0	243.0 atp_c + 276 ctp_c + 216 gtp_c + 3.0 h2o_c + 288 utp_c --> -4.27350427350427e-6*sigma BSU00550-MONOMER + -4.27350427350427e-6*sigma BSU01010-MONOMER + -4.27350427350427e-6*sigma BSU16600-MONOMER + -4.27350427350427e-6*sigma BSU27320-MONOMER + -4.27350427350427e-6*sigma BSU37080-MONOMER + -4.27350427350427e-6*sigma CPLX8J2-30 + -0.0048744513267569*sigma - 0.00190834769442533 CPLX8J2-52 + RNA_…		0.0
transcription_TU8J2_1003_from_BSU25200-MONOMER	0.0	1000.0	192.0 atp_c + 219 ctp_c + 210 gtp_c + 3.0 h2o_c + 243 utp_c --> -4.27350427350427e-6*sigma BSU00550-MONOMER + -4.27350427350427e-6*sigma BSU01010-MONOMER + -4.27350427350427e-6*sigma BSU16600-MONOMER + -4.27350427350427e-6*sigma BSU27320-MONOMER + -4.27350427350427e-6*sigma BSU37080-MONOMER + -4.27350427350427e-6*sigma CPLX8J2-30 + -0.0041146103846448*sigma - 0.00161086996558844 CPLX8J2-52 + RNA_…		0.0
transcription_TU8J2_1012_from_BSU25200-MONOMER	0.0	1000.0	1015.0 atp_c + 1033 ctp_c + 802 gtp_c + 3.0 h2o_c + 1059 utp_c --> -4.27350427350427e-6*sigma BSU00550-MONOMER + -4.27350427350427e-6*sigma BSU01010-MONOMER + -4.27350427350427e-6*sigma BSU16600-MONOMER + -4.27350427350427e-6*sigma BSU27320-MONOMER + -4.27350427350427e-6*sigma BSU37080-MONOMER + -4.27350427350427e-6*sigma CPLX8J2-30 + -0.0186662812571691*sigma - 0.00730784911218169 CPLX8J2-52 + R…		0.0
transcription_TU8J2_1129_from_BSU04730-MONOMER	0.0	1000.0	177.0 atp_c + 225 ctp_c + 169 gtp_c + 3.0 h2o_c + 251 utp_c --> -4.27350427350427e-6*sigma BSU00550-MONOMER + -4.27350427350427e-6*sigma BSU01010-MONOMER + -4.27350427350427e-6*sigma BSU16600-MONOMER + -4.27350427350427e-6*sigma BSU27320-MONOMER + -4.27350427350427e-6*sigma BSU37080-MONOMER + -4.27350427350427e-6*sigma CPLX8J2-30 + -0.00391389768295481*sigma - 0.00153229094287681 CPLX8J2-56 + RNA…		2.3594376575091982e-17
transcription_TU8J2_1235_from_BSU25200-MONOMER	0.0	1000.0	2490 atp_c + 2211 ctp_c + 1816 gtp_c + 2501 utp_c --> -4.27350427350427e-6*sigma BSU00550-MONOMER + -4.27350427350427e-6*sigma BSU01010-MONOMER + -4.27350427350427e-6*sigma BSU16600-MONOMER + -4.27350427350427e-6*sigma BSU27320-MONOMER + -4.27350427350427e-6*sigma CPLX8J2-30 + -0.0430958843771507*sigma - 0.0168720387336545 CPLX8J2-52 + RNA_BSU35540 + RNA_BSU35550 + RNA_BSU35570 + RNA_BSU35580 + R…		0.0
transcription_TU8J2_469_from_BSU25200-MONOMER	0.0	1000.0	313.0 atp_c + 389 ctp_c + 298 gtp_c + 3.0 h2o_c + 344 utp_c --> -4.27350427350427e-6*sigma BSU00550-MONOMER + -4.27350427350427e-6*sigma BSU01010-MONOMER + -4.27350427350427e-6*sigma BSU16600-MONOMER + -4.27350427350427e-6*sigma BSU27320-MONOMER + -4.27350427350427e-6*sigma BSU37080-MONOMER + -4.27350427350427e-6*sigma CPLX8J2-30 + -0.0064084698325304*sigma - 0.00250891593943565 CPLX8J2-52 + RNA_…		0.0
transcription_TU8J2_445_from_BSU25200-MONOMER	0.0	1000.0	425.0 atp_c + 354 ctp_c + 276 gtp_c + 3.0 h2o_c + 343 utp_c --> -4.27350427350427e-6*sigma BSU00550-MONOMER + -4.27350427350427e-6*sigma BSU01010-MONOMER + -4.27350427350427e-6*sigma BSU16600-MONOMER + -4.27350427350427e-6*sigma BSU27320-MONOMER + -4.27350427350427e-6*sigma BSU37080-MONOMER + -4.27350427350427e-6*sigma CPLX8J2-30 + -0.00666652902041753*sigma - 0.00260994611149346 CPLX8J2-52 + RNA…		0.0
transcription_TU8J2_1450_from_BSU25200-MONOMER	0.0	1000.0	320.0 atp_c + 214 ctp_c + 207 gtp_c + 3.0 h2o_c + 228 utp_c --> -4.27350427350427e-6*sigma BSU00550-MONOMER + -4.27350427350427e-6*sigma BSU01010-MONOMER + -4.27350427350427e-6*sigma BSU16600-MONOMER + -4.27350427350427e-6*sigma BSU27320-MONOMER + -4.27350427350427e-6*sigma BSU37080-MONOMER + -4.27350427350427e-6*sigma CPLX8J2-30 + -0.00461639213886977*sigma - 0.00180731752236752 CPLX8J2-52 + RNA…		0.0
transcription_TU8J2_259_from_BSU25200-MONOMER	0.0	1000.0	231.0 atp_c + 221 ctp_c + 196 gtp_c + 3.0 h2o_c + 321 utp_c --> -4.27350427350427e-6*sigma BSU00550-MONOMER + -4.27350427350427e-6*sigma BSU01010-MONOMER + -4.27350427350427e-6*sigma BSU16600-MONOMER + -4.27350427350427e-6*sigma BSU27320-MONOMER + -4.27350427350427e-6*sigma BSU37080-MONOMER + -4.27350427350427e-6*sigma CPLX8J2-30 + -0.00461639213886977*sigma - 0.00180731752236752 CPLX8J2-52 + RNA…		0.0
transcription_TU8J2_640_from_BSU15330-MONOMER	0.0	1000.0	590.0 atp_c + 536 ctp_c + 450 gtp_c + 3.0 h2o_c + 745 utp_c --> -4.27350427350427e-6*sigma BSU00550-MONOMER + -4.27350427350427e-6*sigma BSU01010-MONOMER + -4.27350427350427e-6*sigma BSU16600-MONOMER + -4.27350427350427e-6*sigma BSU27320-MONOMER + -4.27350427350427e-6*sigma BSU37080-MONOMER + -4.27350427350427e-6*sigma CPLX8J2-30 + -0.0110774295837475*sigma - 0.00433681368203716 CPLX8J2-60 + RNA_…		0.0
transcription_TU8J2_1188_from_BSU25200-MONOMER	0.0	1000.0	214.0 atp_c + 229 ctp_c + 193 gtp_c + 3.0 h2o_c + 294 utp_c --> -4.27350427350427e-6*sigma BSU00550-MONOMER + -4.27350427350427e-6*sigma BSU01010-MONOMER + -4.27350427350427e-6*sigma BSU16600-MONOMER + -4.27350427350427e-6*sigma BSU27320-MONOMER + -4.27350427350427e-6*sigma BSU37080-MONOMER + -4.27350427350427e-6*sigma CPLX8J2-30 + -0.00443001605872907*sigma - 0.00173435128699243 CPLX8J2-52 + RNA…		0.0
transcription_TU8J2_746_from_BSU25200-MONOMER	0.0	1000.0	387.0 atp_c + 455 ctp_c + 368 gtp_c + 3.0 h2o_c + 470 utp_c --> -4.27350427350427e-6*sigma BSU00550-MONOMER + -4.27350427350427e-6*sigma BSU01010-MONOMER + -4.27350427350427e-6*sigma BSU16600-MONOMER + -4.27350427350427e-6*sigma BSU27320-MONOMER + -4.27350427350427e-6*sigma BSU37080-MONOMER + -4.27350427350427e-6*sigma CPLX8J2-30 + -0.00801417144605032*sigma - 0.0031375481211287 CPLX8J2-52 + RNA_…		5.730046459342357e-10
transcription_TU8J2_23_from_BSU25200-MONOMER	0.0	1000.0	177.0 atp_c + 225 ctp_c + 169 gtp_c + 3.0 h2o_c + 251 utp_c --> -4.27350427350427e-6*sigma BSU00550-MONOMER + -4.27350427350427e-6*sigma BSU01010-MONOMER + -4.27350427350427e-6*sigma BSU16600-MONOMER + -4.27350427350427e-6*sigma BSU27320-MONOMER + -4.27350427350427e-6*sigma BSU37080-MONOMER + -4.27350427350427e-6*sigma CPLX8J2-30 + -0.00391389768295481*sigma - 0.00153229094287681 CPLX8J2-52 + RNA…		0.0
transcription_TU8J2_527_from_BSU25200-MONOMER	0.0	1000.0	546 atp_c + 629 ctp_c + 524 gtp_c + 716 utp_c --> -4.27350427350427e-6*sigma BSU00550-MONOMER + -4.27350427350427e-6*sigma BSU01010-MONOMER + -4.27350427350427e-6*sigma BSU16600-MONOMER + -4.27350427350427e-6*sigma BSU27320-MONOMER + -4.27350427350427e-6*sigma CPLX8J2-30 + -0.0115409803471744*sigma - 0.00451829380591879 CPLX8J2-52 + RNA_BSU30320 + 769.3737246750001 mRNA_biomass + 2415 ppi_c		9.603211318536456e-11
transcription_TU8J2_626_from_BSU25200-MONOMER	0.0	1000.0	441.0 atp_c + 367 ctp_c + 317 gtp_c + 3.0 h2o_c + 333 utp_c --> -4.27350427350427e-6*sigma BSU00550-MONOMER + -4.27350427350427e-6*sigma BSU01010-MONOMER + -4.27350427350427e-6*sigma BSU16600-MONOMER + -4.27350427350427e-6*sigma BSU27320-MONOMER + -4.27350427350427e-6*sigma BSU37080-MONOMER + -4.27350427350427e-6*sigma CPLX8J2-30 + -0.00695326145140323*sigma - 0.00272220185822436 CPLX8J2-52 + RNA…		0.0
transcription_TU8J2_843_from_BSU25200-MONOMER	0.0	1000.0	1847.0 atp_c + 1527 ctp_c + 1175 gtp_c + 3.0 h2o_c + 1461 utp_c --> -4.27350427350427e-6*sigma BSU00550-MONOMER + -4.27350427350427e-6*sigma BSU01010-MONOMER + -4.27350427350427e-6*sigma BSU16600-MONOMER + -4.27350427350427e-6*sigma BSU27320-MONOMER + -4.27350427350427e-6*sigma BSU37080-MONOMER + -4.27350427350427e-6*sigma CPLX8J2-30 + -0.0287066952155183*sigma - 0.0112386711768754 CPLX8J2-52 + R…		1.2437265873123866e-06
transcription_TU8J2_726_from_BSU25200-MONOMER	0.0	1000.0	182 atp_c + 205 ctp_c + 161 gtp_c + 274 utp_c --> -4.27350427350427e-6*sigma BSU00550-MONOMER + -4.27350427350427e-6*sigma BSU01010-MONOMER + -4.27350427350427e-6*sigma BSU16600-MONOMER + -4.27350427350427e-6*sigma BSU27320-MONOMER + -4.27350427350427e-6*sigma CPLX8J2-30 + -0.00392823430450409*sigma - 0.00153790373021335 CPLX8J2-52 + RNA_BSU22780 + 182.32165361299997 mRNA_biomass + 822 ppi_c		1.6011727865372e-13
transcription_TU8J2_1042_from_BSU25200-MONOMER	0.0	1000.0	2966 atp_c + 3377 ctp_c + 2742 gtp_c + 3720 utp_c --> -4.27350427350427e-6*sigma BSU00550-MONOMER + -4.27350427350427e-6*sigma BSU01010-MONOMER + -4.27350427350427e-6*sigma BSU16600-MONOMER + -4.27350427350427e-6*sigma BSU27320-MONOMER + -4.27350427350427e-6*sigma CPLX8J2-30 + -0.0611934796461982*sigma - 0.0239572472814866 CPLX8J2-52 + RNA_BSU06430 + RNA_BSU06440 + RNA_BSU06450 + RNA_BSU06460 + R…		1.4160245857109414e-09
transcription_TU8J2_1278_from_BSU25200-MONOMER	0.0	1000.0	412.0 atp_c + 370 ctp_c + 358 gtp_c + 3.0 h2o_c + 504 utp_c --> -4.27350427350427e-6*sigma BSU00550-MONOMER + -4.27350427350427e-6*sigma BSU01010-MONOMER + -4.27350427350427e-6*sigma BSU16600-MONOMER + -4.27350427350427e-6*sigma BSU27320-MONOMER + -4.27350427350427e-6*sigma BSU37080-MONOMER + -4.27350427350427e-6*sigma CPLX8J2-30 + -0.0078421319874589*sigma - 0.00307019467309016 CPLX8J2-52 + RNA_…		0.0
transcription_TU8J2_2955_from_BSU25200-MONOMER	0.0	1000.0	487.0 atp_c + 431 ctp_c + 378 gtp_c + 3.0 h2o_c + 590 utp_c --> -4.27350427350427e-6*sigma BSU00550-MONOMER + -4.27350427350427e-6*sigma BSU01010-MONOMER + -4.27350427350427e-6*sigma BSU16600-MONOMER + -4.27350427350427e-6*sigma BSU27320-MONOMER + -4.27350427350427e-6*sigma BSU37080-MONOMER + -4.27350427350427e-6*sigma CPLX8J2-30 + -0.00899861945910122*sigma - 0.00352295951823813 CPLX8J2-52 + RNA…		1.8971407707700635e-08
transcription_TU8J2_186_from_BSU25200-MONOMER	0.0	1000.0	313.0 atp_c + 317 ctp_c + 246 gtp_c + 3.0 h2o_c + 324 utp_c --> -4.27350427350427e-6*sigma BSU00550-MONOMER + -4.27350427350427e-6*sigma BSU01010-MONOMER + -4.27350427350427e-6*sigma BSU16600-MONOMER + -4.27350427350427e-6*sigma BSU27320-MONOMER + -4.27350427350427e-6*sigma BSU37080-MONOMER + -4.27350427350427e-6*sigma CPLX8J2-30 + -0.00572031199816472*sigma - 0.00223950214728149 CPLX8J2-52 + RNA…		0.0
transcription_TU8J2_598_from_BSU25200-MONOMER	0.0	1000.0	288 atp_c + 299 ctp_c + 254 gtp_c + 386 utp_c --> -4.27350427350427e-6*sigma BSU00550-MONOMER + -4.27350427350427e-6*sigma BSU01010-MONOMER + -4.27350427350427e-6*sigma BSU16600-MONOMER + -4.27350427350427e-6*sigma BSU27320-MONOMER + -4.27350427350427e-6*sigma CPLX8J2-30 + -0.00586367821365757*sigma - 0.00229563002064694 CPLX8J2-52 + RNA_BSU28470 + 390.68599268699995 mRNA_biomass + 1227 ppi_c		0.0
transcription_TU8J2_709_from_BSU15330-MONOMER	0.0	1000.0	693.0 atp_c + 685 ctp_c + 526 gtp_c + 3.0 h2o_c + 934 utp_c --> -4.27350427350427e-6*sigma BSU00550-MONOMER + -4.27350427350427e-6*sigma BSU01010-MONOMER + -4.27350427350427e-6*sigma BSU16600-MONOMER + -4.27350427350427e-6*sigma BSU27320-MONOMER + -4.27350427350427e-6*sigma BSU37080-MONOMER + -4.27350427350427e-6*sigma CPLX8J2-30 + -0.0135481073640743*sigma - 0.0053040840330351 CPLX8J2-60 + RNA_B…		0.0
transcription_TU8J2_484_from_BSU25200-MONOMER	0.0	1000.0	1821.0 atp_c + 1315 ctp_c + 1245 gtp_c + 3.0 h2o_c + 1310 utp_c --> -4.27350427350427e-6*sigma BSU00550-MONOMER + -4.27350427350427e-6*sigma BSU01010-MONOMER + -4.27350427350427e-6*sigma BSU16600-MONOMER + -4.27350427350427e-6*sigma BSU27320-MONOMER + -4.27350427350427e-6*sigma BSU37080-MONOMER + -4.27350427350427e-6*sigma CPLX8J2-30 + -0.0271822344574444*sigma - 0.0106418447900895 CPLX8J2-52 + R…		0.0
transcription_TU8J2_583_from_BSU25200-MONOMER	0.0	1000.0	362 atp_c + 323 ctp_c + 300 gtp_c + 467 utp_c --> -4.27350427350427e-6*sigma BSU00550-MONOMER + -4.27350427350427e-6*sigma BSU01010-MONOMER + -4.27350427350427e-6*sigma BSU16600-MONOMER + -4.27350427350427e-6*sigma BSU27320-MONOMER + -4.27350427350427e-6*sigma CPLX8J2-30 + -0.00693892482985394*sigma - 0.00271658907088782 CPLX8J2-52 + RNA_BSU28850 + RNA_BSU28860 + RNA_BSU28870 + 345.10594406300004…		0.0
transcription_TU8J2_171_from_BSU25200-MONOMER	0.0	1000.0	260.0 atp_c + 321 ctp_c + 255 gtp_c + 3.0 h2o_c + 313 utp_c --> -4.27350427350427e-6*sigma BSU00550-MONOMER + -4.27350427350427e-6*sigma BSU01010-MONOMER + -4.27350427350427e-6*sigma BSU16600-MONOMER + -4.27350427350427e-6*sigma BSU27320-MONOMER + -4.27350427350427e-6*sigma BSU37080-MONOMER + -4.27350427350427e-6*sigma CPLX8J2-30 + -0.00547658943182687*sigma - 0.00214408476256022 CPLX8J2-52 + RNA…		0.0
transcription_TU8J2_1246_from_BSU25200-MONOMER	0.0	1000.0	227 atp_c + 244 ctp_c + 192 gtp_c + 288 utp_c --> -4.27350427350427e-6*sigma BSU00550-MONOMER + -4.27350427350427e-6*sigma BSU01010-MONOMER + -4.27350427350427e-6*sigma BSU16600-MONOMER + -4.27350427350427e-6*sigma BSU27320-MONOMER + -4.27350427350427e-6*sigma CPLX8J2-30 + -0.00454470903112335*sigma - 0.00177925358568479 CPLX8J2-52 + RNA_BSU35790 + 302.69065423099994 mRNA_biomass + 951 ppi_c		0.0
transcription_TU8J2_10_from_BSU25200-MONOMER	0.0	1000.0	311.0 atp_c + 192 ctp_c + 201 gtp_c + 3.0 h2o_c + 220 utp_c --> -4.27350427350427e-6*sigma BSU00550-MONOMER + -4.27350427350427e-6*sigma BSU01010-MONOMER + -4.27350427350427e-6*sigma BSU16600-MONOMER + -4.27350427350427e-6*sigma BSU27320-MONOMER + -4.27350427350427e-6*sigma BSU37080-MONOMER + -4.27350427350427e-6*sigma CPLX8J2-30 + -0.0044013428156305*sigma - 0.00172312571231934 CPLX8J2-52 + RNA_…		0.0
transcription_TU8J2_26_from_BSU25200-MONOMER	0.0	1000.0	467.0 atp_c + 355 ctp_c + 327 gtp_c + 3.0 h2o_c + 333 utp_c --> -4.27350427350427e-6*sigma BSU00550-MONOMER + -4.27350427350427e-6*sigma BSU01010-MONOMER + -4.27350427350427e-6*sigma BSU16600-MONOMER + -4.27350427350427e-6*sigma BSU27320-MONOMER + -4.27350427350427e-6*sigma BSU37080-MONOMER + -4.27350427350427e-6*sigma CPLX8J2-30 + -0.00706795442379751*sigma - 0.00276710415691672 CPLX8J2-52 + RNA…		0.0
transcription_TU8J2_336_from_BSU34200-MONOMER	0.0	1000.0	1240.0 atp_c + 1190 ctp_c + 1003 gtp_c + 3.0 h2o_c + 1304 utp_c --> -4.27350427350427e-6*sigma BSU00550-MONOMER + -4.27350427350427e-6*sigma BSU01010-MONOMER + -4.27350427350427e-6*sigma BSU16600-MONOMER + -4.27350427350427e-6*sigma BSU27320-MONOMER + -4.27350427350427e-6*sigma BSU37080-MONOMER + -4.27350427350427e-6*sigma CPLX8J2-30 + -0.0226231888047717*sigma - 0.00885697841706813 CPLX8J2-57 + …		0.0
transcription_TU8J2_1100_from_BSU25200-MONOMER	0.0	1000.0	612.0 atp_c + 750 ctp_c + 634 gtp_c + 3.0 h2o_c + 775 utp_c --> -4.27350427350427e-6*sigma BSU00550-MONOMER + -4.27350427350427e-6*sigma BSU01010-MONOMER + -4.27350427350427e-6*sigma BSU16600-MONOMER + -4.27350427350427e-6*sigma BSU27320-MONOMER + -4.27350427350427e-6*sigma BSU37080-MONOMER + -4.27350427350427e-6*sigma CPLX8J2-30 + -0.0132279228161403*sigma - 0.00517873178251893 CPLX8J2-52 + RNA_…		0.0
transcription_TU8J2_665_from_BSU25200-MONOMER	0.0	1000.0	1199.0 atp_c + 1065 ctp_c + 847 gtp_c + 3.0 h2o_c + 1300 utp_c --> -4.27350427350427e-6*sigma BSU00550-MONOMER + -4.27350427350427e-6*sigma BSU01010-MONOMER + -4.27350427350427e-6*sigma BSU16600-MONOMER + -4.27350427350427e-6*sigma BSU27320-MONOMER + -4.27350427350427e-6*sigma BSU37080-MONOMER + -4.27350427350427e-6*sigma CPLX8J2-30 + -0.0210652759297494*sigma - 0.0082470555264969 CPLX8J2-52 + RN…		0.0
transcription_TU8J2_785_from_BSU25200-MONOMER	0.0	1000.0	1431.0 atp_c + 1514 ctp_c + 1262 gtp_c + 3.0 h2o_c + 1857 utp_c --> -4.27350427350427e-6*sigma BSU00550-MONOMER + -4.27350427350427e-6*sigma BSU01010-MONOMER + -4.27350427350427e-6*sigma BSU16600-MONOMER + -4.27350427350427e-6*sigma BSU27320-MONOMER + -4.27350427350427e-6*sigma BSU37080-MONOMER + -4.27350427350427e-6*sigma CPLX8J2-30 + -0.0289647544034055*sigma - 0.0113397013489332 CPLX8J2-52 + R…		0.0
transcription_TU8J2_1211_from_BSU25200-MONOMER	0.0	1000.0	390.0 atp_c + 404 ctp_c + 289 gtp_c + 3.0 h2o_c + 417 utp_c --> -4.27350427350427e-6*sigma BSU00550-MONOMER + -4.27350427350427e-6*sigma BSU01010-MONOMER + -4.27350427350427e-6*sigma BSU16600-MONOMER + -4.27350427350427e-6*sigma BSU27320-MONOMER + -4.27350427350427e-6*sigma BSU37080-MONOMER + -4.27350427350427e-6*sigma CPLX8J2-30 + -0.00715397415309322*sigma - 0.00280078088093599 CPLX8J2-52 + RNA…		0.0
transcription_TU8J2_245_from_BSU25200-MONOMER	0.0	1000.0	678.0 atp_c + 575 ctp_c + 472 gtp_c + 3.0 h2o_c + 608 utp_c --> -4.27350427350427e-6*sigma BSU00550-MONOMER + -4.27350427350427e-6*sigma BSU01010-MONOMER + -4.27350427350427e-6*sigma BSU16600-MONOMER + -4.27350427350427e-6*sigma BSU27320-MONOMER + -4.27350427350427e-6*sigma BSU37080-MONOMER + -4.27350427350427e-6*sigma CPLX8J2-30 + -0.0111347760699447*sigma - 0.00435926483138334 CPLX8J2-52 + RNA_…		0.0
transcription_TU8J2_542_from_BSU25200-MONOMER	0.0	1000.0	249 atp_c + 258 ctp_c + 230 gtp_c + 340 utp_c --> -4.27350427350427e-6*sigma BSU00550-MONOMER + -4.27350427350427e-6*sigma BSU01010-MONOMER + -4.27350427350427e-6*sigma BSU16600-MONOMER + -4.27350427350427e-6*sigma BSU27320-MONOMER + -4.27350427350427e-6*sigma CPLX8J2-30 + -0.00514684713619332*sigma - 0.00201499065381968 CPLX8J2-52 + RNA_BSU29750 + 343.117156877 mRNA_biomass + 1077 ppi_c		4.526931401677426e-10
transcription_TU8J2_650_from_MONOMER8J2-6	0.0	1000.0	175.0 atp_c + 167 ctp_c + 166 gtp_c + 3.0 h2o_c + 248 utp_c --> -4.27350427350427e-6*sigma BSU00550-MONOMER + -4.27350427350427e-6*sigma BSU01010-MONOMER + -4.27350427350427e-6*sigma BSU16600-MONOMER + -4.27350427350427e-6*sigma BSU27320-MONOMER + -4.27350427350427e-6*sigma BSU37080-MONOMER + -4.27350427350427e-6*sigma CPLX8J2-30 + -0.00359849200887054*sigma - 0.00140880962147281 CPLX8J2-60 + RNA…		0.0
transcription_TU8J2_756_from_BSU25200-MONOMER	0.0	1000.0	99.0 atp_c + 99 ctp_c + 81 gtp_c + 3.0 h2o_c + 156 utp_c --> -4.27350427350427e-6*sigma BSU00550-MONOMER + -4.27350427350427e-6*sigma BSU01010-MONOMER + -4.27350427350427e-6*sigma BSU16600-MONOMER + -4.27350427350427e-6*sigma BSU27320-MONOMER + -4.27350427350427e-6*sigma BSU37080-MONOMER + -4.27350427350427e-6*sigma CPLX8J2-30 + -0.00206447350309704*sigma - 0.000808241376462491 CPLX8J2-52 + RNA_B…		0.0
transcription_TU8J2_528_from_BSU25200-MONOMER	0.0	1000.0	294.0 atp_c + 299 ctp_c + 285 gtp_c + 3.0 h2o_c + 424 utp_c --> -4.27350427350427e-6*sigma BSU00550-MONOMER + -4.27350427350427e-6*sigma BSU01010-MONOMER + -4.27350427350427e-6*sigma BSU16600-MONOMER + -4.27350427350427e-6*sigma BSU27320-MONOMER + -4.27350427350427e-6*sigma BSU37080-MONOMER + -4.27350427350427e-6*sigma CPLX8J2-30 + -0.00620775713084041*sigma - 0.00243033691672402 CPLX8J2-52 + RNA…		0.0
transcription_TU8J2_306_from_BSU23100-MONOMER	0.0	1000.0	1397.0 atp_c + 1198 ctp_c + 1118 gtp_c + 3.0 h2o_c + 1433 utp_c --> -4.27350427350427e-6*sigma BSU00550-MONOMER + -4.27350427350427e-6*sigma BSU01010-MONOMER + -4.27350427350427e-6*sigma BSU16600-MONOMER + -4.27350427350427e-6*sigma BSU27320-MONOMER + -4.27350427350427e-6*sigma BSU37080-MONOMER + -4.27350427350427e-6*sigma CPLX8J2-30 + -0.0245777482093243*sigma - 0.00962218842395044 CPLX8J2-49 + …		0.0
transcription_TU8J2_1307_from_BSU27120-MONOMER	0.0	1000.0	1076.0 atp_c + 777 ctp_c + 760 gtp_c + 3.0 h2o_c + 1187 utp_c --> -4.27350427350427e-6*sigma BSU00550-MONOMER + -4.27350427350427e-6*sigma BSU01010-MONOMER + -4.27350427350427e-6*sigma BSU16600-MONOMER + -4.27350427350427e-6*sigma BSU27320-MONOMER + -4.27350427350427e-6*sigma BSU37080-MONOMER + -4.27350427350427e-6*sigma CPLX8J2-30 + -0.0181453840075451*sigma - 0.00710391783895389 CPLX8J2-47 + RN…		0.0
transcription_TU8J2_1183_from_BSU25200-MONOMER	0.0	1000.0	171.0 atp_c + 150 ctp_c + 116 gtp_c + 3.0 h2o_c + 223 utp_c --> -4.27350427350427e-6*sigma BSU00550-MONOMER + -4.27350427350427e-6*sigma BSU01010-MONOMER + -4.27350427350427e-6*sigma BSU16600-MONOMER + -4.27350427350427e-6*sigma BSU27320-MONOMER + -4.27350427350427e-6*sigma BSU37080-MONOMER + -4.27350427350427e-6*sigma CPLX8J2-30 + -0.00313972011929342*sigma - 0.00122920042670337 CPLX8J2-52 + RNA…		7.650186341136167e-12
transcription_TU8J2_411_from_BSU25200-MONOMER	0.0	1000.0	1367.0 atp_c + 1391 ctp_c + 1287 gtp_c + 3.0 h2o_c + 1610 utp_c --> -4.27350427350427e-6*sigma BSU00550-MONOMER + -4.27350427350427e-6*sigma BSU01010-MONOMER + -4.27350427350427e-6*sigma BSU16600-MONOMER + -4.27350427350427e-6*sigma BSU27320-MONOMER + -4.27350427350427e-6*sigma BSU37080-MONOMER + -4.27350427350427e-6*sigma CPLX8J2-30 + -0.0270101949988529*sigma - 0.0105744913420509 CPLX8J2-52 + R…		2.386903952306401e-14
transcription_TU8J2_1058_from_BSU25200-MONOMER	0.0	1000.0	456.0 atp_c + 496 ctp_c + 414 gtp_c + 3.0 h2o_c + 603 utp_c --> -4.27350427350427e-6*sigma BSU00550-MONOMER + -4.27350427350427e-6*sigma BSU01010-MONOMER + -4.27350427350427e-6*sigma BSU16600-MONOMER + -4.27350427350427e-6*sigma BSU27320-MONOMER + -4.27350427350427e-6*sigma BSU37080-MONOMER + -4.27350427350427e-6*sigma CPLX8J2-30 + -0.00939526598863144*sigma - 0.00367824663454921 CPLX8J2-52 + RNA…		8.083897829024022e-13
transcription_TU8J2_513_from_BSU25200-MONOMER	0.0	1000.0	1910.0 atp_c + 1947 ctp_c + 1577 gtp_c + 3.0 h2o_c + 2049 utp_c --> -4.27350427350427e-6*sigma BSU00550-MONOMER + -4.27350427350427e-6*sigma BSU01010-MONOMER + -4.27350427350427e-6*sigma BSU16600-MONOMER + -4.27350427350427e-6*sigma BSU27320-MONOMER + -4.27350427350427e-6*sigma BSU37080-MONOMER + -4.27350427350427e-6*sigma CPLX8J2-30 + -0.0357459763962173*sigma - 0.0139945497591191 CPLX8J2-52 + R…		0.0
transcription_TU8J2_1293_from_BSU25200-MONOMER	0.0	1000.0	169 atp_c + 191 ctp_c + 202 gtp_c + 254 utp_c --> -4.27350427350427e-6*sigma BSU00550-MONOMER + -4.27350427350427e-6*sigma BSU01010-MONOMER + -4.27350427350427e-6*sigma BSU16600-MONOMER + -4.27350427350427e-6*sigma BSU27320-MONOMER + -4.27350427350427e-6*sigma CPLX8J2-30 + -0.00389956106140552*sigma - 0.00152667815554026 CPLX8J2-52 + RNA_BSU38020 + 260.600585156 mRNA_biomass + 816 ppi_c		0.0
transcription_TU8J2_844_from_BSU15320-MONOMER	0.0	1000.0	311.0 atp_c + 192 ctp_c + 201 gtp_c + 3.0 h2o_c + 220 utp_c --> -4.27350427350427e-6*sigma BSU00550-MONOMER + -4.27350427350427e-6*sigma BSU01010-MONOMER + -4.27350427350427e-6*sigma BSU16600-MONOMER + -4.27350427350427e-6*sigma BSU27320-MONOMER + -4.27350427350427e-6*sigma BSU37080-MONOMER + -4.27350427350427e-6*sigma CPLX8J2-30 + -0.0044013428156305*sigma - 0.00172312571231934 CPLX8J2-61 + RNA_…		0.0
transcription_TU8J2_1043_from_BSU25200-MONOMER	0.0	1000.0	439.0 atp_c + 334 ctp_c + 278 gtp_c + 3.0 h2o_c + 275 utp_c --> -4.27350427350427e-6*sigma BSU00550-MONOMER + -4.27350427350427e-6*sigma BSU01010-MONOMER + -4.27350427350427e-6*sigma BSU16600-MONOMER + -4.27350427350427e-6*sigma BSU27320-MONOMER + -4.27350427350427e-6*sigma BSU37080-MONOMER + -4.27350427350427e-6*sigma CPLX8J2-30 + -0.00632245010323469*sigma - 0.00247523921541638 CPLX8J2-52 + RNA…		0.0
transcription_TU8J2_727_from_BSU25200-MONOMER	0.0	1000.0	2422 atp_c + 2351 ctp_c + 1898 gtp_c + 2792 utp_c --> -4.27350427350427e-6*sigma BSU00550-MONOMER + -4.27350427350427e-6*sigma BSU01010-MONOMER + -4.27350427350427e-6*sigma BSU16600-MONOMER + -4.27350427350427e-6*sigma BSU27320-MONOMER + -4.27350427350427e-6*sigma CPLX8J2-30 + -0.0452224832402947*sigma - 0.0177046021885754 CPLX8J2-52 + RNA_BSU22600 + RNA_BSU22610 + RNA_BSU22620 + RNA_BSU22630 + R…		2.893224518685391e-10
transcription_TU8J2_5_from_BSU25200-MONOMER	0.0	1000.0	369.0 atp_c + 405 ctp_c + 345 gtp_c + 3.0 h2o_c + 525 utp_c --> -4.27350427350427e-6*sigma BSU00550-MONOMER + -4.27350427350427e-6*sigma BSU01010-MONOMER + -4.27350427350427e-6*sigma BSU16600-MONOMER + -4.27350427350427e-6*sigma BSU27320-MONOMER + -4.27350427350427e-6*sigma BSU37080-MONOMER + -4.27350427350427e-6*sigma CPLX8J2-30 + -0.0078421319874589*sigma - 0.00307019467309016 CPLX8J2-52 + RNA_…		0.0
transcription_TU8J2_1279_from_BSU25200-MONOMER	0.0	1000.0	389 atp_c + 314 ctp_c + 267 gtp_c + 386 utp_c --> -4.27350427350427e-6*sigma BSU00550-MONOMER + -4.27350427350427e-6*sigma BSU01010-MONOMER + -4.27350427350427e-6*sigma BSU16600-MONOMER + -4.27350427350427e-6*sigma BSU27320-MONOMER + -4.27350427350427e-6*sigma CPLX8J2-30 + -0.00648015294027682*sigma - 0.00253697987611838 CPLX8J2-52 + RNA_BSU13300 + 432.871156516 mRNA_biomass + 1356 ppi_c		0.0
transcription_TU8J2_2965_from_BSU25200-MONOMER	0.0	1000.0	335.5 atp_c + 245 ctp_c + 213 gtp_c + 30.5 h2o_c + 361 utp_c --> -4.27350427350427e-6*sigma BSU00550-MONOMER + -4.27350427350427e-6*sigma BSU01010-MONOMER + -4.27350427350427e-6*sigma BSU16600-MONOMER + -4.27350427350427e-6*sigma BSU27320-MONOMER + -4.27350427350427e-6*sigma BSU37080-MONOMER + -4.27350427350427e-6*sigma CPLX8J2-30 + -0.00537145420713211*sigma - 0.00210292432209222 CPLX8J2-52 + RN…		8.129475260383272e-08
transcription_TU8J2_607_from_BSU25200-MONOMER	0.0	1000.0	1896 atp_c + 2045 ctp_c + 1611 gtp_c + 2481 utp_c --> -4.27350427350427e-6*sigma BSU00550-MONOMER + -4.27350427350427e-6*sigma BSU01010-MONOMER + -4.27350427350427e-6*sigma BSU16600-MONOMER + -4.27350427350427e-6*sigma BSU27320-MONOMER + -4.27350427350427e-6*sigma CPLX8J2-30 + -0.0383886936351355*sigma - 0.0150291735581555 CPLX8J2-52 + RNA_BSU28250 + RNA_BSU28260 + RNA_BSU28270 + RNA_BSU28280 + R…		1.1460092918684713e-09
transcription_TU8J2_485_from_BSU25200-MONOMER	0.0	1000.0	443.0 atp_c + 305 ctp_c + 272 gtp_c + 3.0 h2o_c + 330 utp_c --> -4.27350427350427e-6*sigma BSU00550-MONOMER + -4.27350427350427e-6*sigma BSU01010-MONOMER + -4.27350427350427e-6*sigma BSU16600-MONOMER + -4.27350427350427e-6*sigma BSU27320-MONOMER + -4.27350427350427e-6*sigma BSU37080-MONOMER + -4.27350427350427e-6*sigma CPLX8J2-30 + -0.00643714307562897*sigma - 0.00252014151410874 CPLX8J2-52 + RNA…		0.0
transcription_TU8J2_1261_from_BSU25200-MONOMER	0.0	1000.0	314.0 atp_c + 213 ctp_c + 185 gtp_c + 3.0 h2o_c + 341 utp_c --> -4.27350427350427e-6*sigma BSU00550-MONOMER + -4.27350427350427e-6*sigma BSU01010-MONOMER + -4.27350427350427e-6*sigma BSU16600-MONOMER + -4.27350427350427e-6*sigma BSU27320-MONOMER + -4.27350427350427e-6*sigma BSU37080-MONOMER + -4.27350427350427e-6*sigma CPLX8J2-30 + -0.00501781754224975*sigma - 0.00196447556779078 CPLX8J2-52 + RNA…		0.0
transcription_TU8J2_172_from_BSU25200-MONOMER	0.0	1000.0	953.0 atp_c + 939 ctp_c + 769 gtp_c + 3.0 h2o_c + 1142 utp_c --> -4.27350427350427e-6*sigma BSU00550-MONOMER + -4.27350427350427e-6*sigma BSU01010-MONOMER + -4.27350427350427e-6*sigma BSU16600-MONOMER + -4.27350427350427e-6*sigma BSU27320-MONOMER + -4.27350427350427e-6*sigma BSU37080-MONOMER + -4.27350427350427e-6*sigma CPLX8J2-30 + -0.0181597206290943*sigma - 0.00710953062629043 CPLX8J2-52 + RNA…		2.5931114448216372e-11
transcription_TU8J2_1247_from_BSU25200-MONOMER	0.0	1000.0	271 atp_c + 271 ctp_c + 226 gtp_c + 362 utp_c --> -4.27350427350427e-6*sigma BSU00550-MONOMER + -4.27350427350427e-6*sigma BSU01010-MONOMER + -4.27350427350427e-6*sigma BSU16600-MONOMER + -4.27350427350427e-6*sigma BSU27320-MONOMER + -4.27350427350427e-6*sigma CPLX8J2-30 + -0.00540012745023068*sigma - 0.00211414989676531 CPLX8J2-52 + RNA_BSU40890 + RNA_BSU40910 + 168.302829908 mRNA_biomass + 1130…		8.129475260383272e-08
transcription_TU8J2_1476_from_BSU25200-MONOMER	0.0	1000.0	20.0 atp_c + 21 ctp_c + 17 gtp_c + 3.0 h2o_c + 16 utp_c --> -4.27350427350427e-6*sigma BSU00550-MONOMER + -4.27350427350427e-6*sigma BSU01010-MONOMER + -4.27350427350427e-6*sigma BSU16600-MONOMER + -4.27350427350427e-6*sigma BSU27320-MONOMER + -4.27350427350427e-6*sigma BSU37080-MONOMER + -4.27350427350427e-6*sigma CPLX8J2-30 + -0.000339300043333078*sigma - 0.0001328359669649 CPLX8J2-52 + RNA_BSU…		1.6925105198622464e-07
transcription_TU8J2_351_from_BSU25200-MONOMER	0.0	1000.0	364.0 atp_c + 439 ctp_c + 373 gtp_c + 3.0 h2o_c + 498 utp_c --> -4.27350427350427e-6*sigma BSU00550-MONOMER + -4.27350427350427e-6*sigma BSU01010-MONOMER + -4.27350427350427e-6*sigma BSU16600-MONOMER + -4.27350427350427e-6*sigma BSU27320-MONOMER + -4.27350427350427e-6*sigma BSU37080-MONOMER + -4.27350427350427e-6*sigma CPLX8J2-30 + -0.00798549820295175*sigma - 0.00312632254645561 CPLX8J2-52 + RNA…		3.520765177514194e-11
transcription_TU8J2_1125_from_BSU25200-MONOMER	0.0	1000.0	238.0 atp_c + 324 ctp_c + 184 gtp_c + 3.0 h2o_c + 268 utp_c --> -4.27350427350427e-6*sigma BSU00550-MONOMER + -4.27350427350427e-6*sigma BSU01010-MONOMER + -4.27350427350427e-6*sigma BSU16600-MONOMER + -4.27350427350427e-6*sigma BSU27320-MONOMER + -4.27350427350427e-6*sigma BSU37080-MONOMER + -4.27350427350427e-6*sigma CPLX8J2-30 + -0.00483144146210905*sigma - 0.00189150933241569 CPLX8J2-52 + RNA…		0.0
transcription_TU8J2_27_from_BSU25200-MONOMER	0.0	1000.0	494.0 atp_c + 499 ctp_c + 433 gtp_c + 3.0 h2o_c + 742 utp_c --> -4.27350427350427e-6*sigma BSU00550-MONOMER + -4.27350427350427e-6*sigma BSU01010-MONOMER + -4.27350427350427e-6*sigma BSU16600-MONOMER + -4.27350427350427e-6*sigma BSU27320-MONOMER + -4.27350427350427e-6*sigma BSU37080-MONOMER + -4.27350427350427e-6*sigma CPLX8J2-30 + -0.010346261884734*sigma - 0.00405056152787337 CPLX8J2-52 + RNA_B…		0.0
transcription_TU8J2_1212_from_BSU25200-MONOMER	0.0	1000.0	363.0 atp_c + 346 ctp_c + 292 gtp_c + 3.0 h2o_c + 469 utp_c --> -4.27350427350427e-6*sigma BSU00550-MONOMER + -4.27350427350427e-6*sigma BSU01010-MONOMER + -4.27350427350427e-6*sigma BSU16600-MONOMER + -4.27350427350427e-6*sigma BSU27320-MONOMER + -4.27350427350427e-6*sigma BSU37080-MONOMER + -4.27350427350427e-6*sigma CPLX8J2-30 + -0.00701060793760037*sigma - 0.00274465300757054 CPLX8J2-52 + RNA…		4.186906666293106e-10
transcription_TU8J2_1566_from_BSU25200-MONOMER	0.0	1000.0	422.0 atp_c + 322 ctp_c + 302 gtp_c + 3.0 h2o_c + 406 utp_c --> -4.27350427350427e-6*sigma BSU00550-MONOMER + -4.27350427350427e-6*sigma BSU01010-MONOMER + -4.27350427350427e-6*sigma BSU16600-MONOMER + -4.27350427350427e-6*sigma BSU27320-MONOMER + -4.27350427350427e-6*sigma BSU37080-MONOMER + -4.27350427350427e-6*sigma CPLX8J2-30 + -0.00692458820830466*sigma - 0.00271097628355127 CPLX8J2-52 + RNA…		0.0
transcription_TU8J2_567_from_BSU25200-MONOMER	0.0	1000.0	306.0 atp_c + 314 ctp_c + 252 gtp_c + 3.0 h2o_c + 364 utp_c --> -4.27350427350427e-6*sigma BSU00550-MONOMER + -4.27350427350427e-6*sigma BSU01010-MONOMER + -4.27350427350427e-6*sigma BSU16600-MONOMER + -4.27350427350427e-6*sigma BSU27320-MONOMER + -4.27350427350427e-6*sigma BSU37080-MONOMER + -4.27350427350427e-6*sigma CPLX8J2-30 + -0.00589235145675614*sigma - 0.00230685559532003 CPLX8J2-52 + RNA…		0.0
transcription_TU8J2_321_from_BSU25200-MONOMER	0.0	1000.0	1189.0 atp_c + 887 ctp_c + 833 gtp_c + 3.0 h2o_c + 1041 utp_c --> -4.27350427350427e-6*sigma BSU00550-MONOMER + -4.27350427350427e-6*sigma BSU01010-MONOMER + -4.27350427350427e-6*sigma BSU16600-MONOMER + -4.27350427350427e-6*sigma BSU27320-MONOMER + -4.27350427350427e-6*sigma BSU37080-MONOMER + -4.27350427350427e-6*sigma CPLX8J2-30 + -0.0188622150850093*sigma - 0.00738455720578114 CPLX8J2-52 + RN…		0.0
transcription_TU8J2_552_from_BSU25200-MONOMER	0.0	1000.0	433.0 atp_c + 277 ctp_c + 292 gtp_c + 3.0 h2o_c + 339 utp_c --> -4.27350427350427e-6*sigma BSU00550-MONOMER + -4.27350427350427e-6*sigma BSU01010-MONOMER + -4.27350427350427e-6*sigma BSU16600-MONOMER + -4.27350427350427e-6*sigma BSU27320-MONOMER + -4.27350427350427e-6*sigma BSU37080-MONOMER + -4.27350427350427e-6*sigma CPLX8J2-30 + -0.00639413321098111*sigma - 0.00250330315209911 CPLX8J2-52 + RNA…		0.0
transcription_TU8J2_883_from_BSU04730-MONOMER	0.0	1000.0	491.0 atp_c + 441 ctp_c + 450 gtp_c + 3.0 h2o_c + 621 utp_c --> -4.27350427350427e-6*sigma BSU00550-MONOMER + -4.27350427350427e-6*sigma BSU01010-MONOMER + -4.27350427350427e-6*sigma BSU16600-MONOMER + -4.27350427350427e-6*sigma BSU27320-MONOMER + -4.27350427350427e-6*sigma BSU37080-MONOMER + -4.27350427350427e-6*sigma CPLX8J2-30 + -0.00955774769952334*sigma - 0.00374185822436339 CPLX8J2-56 + RNA…		0.0
transcription_TU8J2_240_from_BSU25200-MONOMER	0.0	1000.0	544.0 atp_c + 620 ctp_c + 460 gtp_c + 3.0 h2o_c + 652 utp_c --> -4.27350427350427e-6*sigma BSU00550-MONOMER + -4.27350427350427e-6*sigma BSU01010-MONOMER + -4.27350427350427e-6*sigma BSU16600-MONOMER + -4.27350427350427e-6*sigma BSU27320-MONOMER + -4.27350427350427e-6*sigma BSU37080-MONOMER + -4.27350427350427e-6*sigma CPLX8J2-30 + -0.0108623802605083*sigma - 0.00425262187198899 CPLX8J2-52 + RNA_…		0.0
transcription_TU8J2_307_from_BSU25200-MONOMER	0.0	1000.0	278.0 atp_c + 244 ctp_c + 201 gtp_c + 3.0 h2o_c + 216 utp_c --> -4.27350427350427e-6*sigma BSU00550-MONOMER + -4.27350427350427e-6*sigma BSU01010-MONOMER + -4.27350427350427e-6*sigma BSU16600-MONOMER + -4.27350427350427e-6*sigma BSU27320-MONOMER + -4.27350427350427e-6*sigma BSU37080-MONOMER + -4.27350427350427e-6*sigma CPLX8J2-30 + -0.00447302592337692*sigma - 0.00175118964900206 CPLX8J2-52 + RNA…		0.0
transcription_TU8J2_1184_from_BSU25200-MONOMER	0.0	1000.0	1350.0 atp_c + 1392 ctp_c + 1029 gtp_c + 3.0 h2o_c + 1723 utp_c --> -4.27350427350427e-6*sigma BSU00550-MONOMER + -4.27350427350427e-6*sigma BSU01010-MONOMER + -4.27350427350427e-6*sigma BSU16600-MONOMER + -4.27350427350427e-6*sigma BSU27320-MONOMER + -4.27350427350427e-6*sigma BSU37080-MONOMER + -4.27350427350427e-6*sigma CPLX8J2-30 + -0.0262407963090413*sigma - 0.0102732717549897 CPLX8J2-52 + R…		5.498104620968542e-12
transcription_TU8J2_970_from_BSU25200-MONOMER	0.0	1000.0	581.0 atp_c + 585 ctp_c + 532 gtp_c + 3.0 h2o_c + 804 utp_c --> -4.27350427350427e-6*sigma BSU00550-MONOMER + -4.27350427350427e-6*sigma BSU01010-MONOMER + -4.27350427350427e-6*sigma BSU16600-MONOMER + -4.27350427350427e-6*sigma BSU27320-MONOMER + -4.27350427350427e-6*sigma BSU37080-MONOMER + -4.27350427350427e-6*sigma CPLX8J2-30 + -0.0119424057505544*sigma - 0.00467545185134205 CPLX8J2-52 + RNA_…		0.0
transcription_TU8J2_523_from_BSU25200-MONOMER	0.0	1000.0	1502.0 atp_c + 1273 ctp_c + 939 gtp_c + 3.0 h2o_c + 1550 utp_c --> -4.27350427350427e-6*sigma BSU00550-MONOMER + -4.27350427350427e-6*sigma BSU01010-MONOMER + -4.27350427350427e-6*sigma BSU16600-MONOMER + -4.27350427350427e-6*sigma BSU27320-MONOMER + -4.27350427350427e-6*sigma BSU37080-MONOMER + -4.27350427350427e-6*sigma CPLX8J2-30 + -0.0251416553235961*sigma - 0.00984295805918789 CPLX8J2-52 + R…		0.0
transcription_TU8J2_622_from_BSU25200-MONOMER	0.0	1000.0	378.0 atp_c + 290 ctp_c + 260 gtp_c + 3.0 h2o_c + 393 utp_c --> -4.27350427350427e-6*sigma BSU00550-MONOMER + -4.27350427350427e-6*sigma BSU01010-MONOMER + -4.27350427350427e-6*sigma BSU16600-MONOMER + -4.27350427350427e-6*sigma BSU27320-MONOMER + -4.27350427350427e-6*sigma BSU37080-MONOMER + -4.27350427350427e-6*sigma CPLX8J2-30 + -0.00629855573398588*sigma - 0.00246588456985547 CPLX8J2-52 + RNA…		1.6313696045264287e-10
transcription_TU8J2_117_from_BSU25200-MONOMER	0.0	1000.0	1236.0 atp_c + 1188 ctp_c + 919 gtp_c + 3.0 h2o_c + 1393 utp_c --> -4.27350427350427e-6*sigma BSU00550-MONOMER + -4.27350427350427e-6*sigma BSU01010-MONOMER + -4.27350427350427e-6*sigma BSU16600-MONOMER + -4.27350427350427e-6*sigma BSU27320-MONOMER + -4.27350427350427e-6*sigma BSU37080-MONOMER + -4.27350427350427e-6*sigma CPLX8J2-30 + -0.022618409930922*sigma - 0.00885510748795595 CPLX8J2-52 + RN…		4.9339860537478026e-08
transcription_TU8J2_728_from_BSU25200-MONOMER	0.0	1000.0	541.0 atp_c + 534 ctp_c + 394 gtp_c + 3.0 h2o_c + 516 utp_c --> -4.27350427350427e-6*sigma BSU00550-MONOMER + -4.27350427350427e-6*sigma BSU01010-MONOMER + -4.27350427350427e-6*sigma BSU16600-MONOMER + -4.27350427350427e-6*sigma BSU27320-MONOMER + -4.27350427350427e-6*sigma BSU37080-MONOMER + -4.27350427350427e-6*sigma CPLX8J2-30 + -0.00947172797022762*sigma - 0.00370818150034411 CPLX8J2-52 + RNA…		2.0943675655798552e-06
transcription_TU8J2_128_from_BSU25200-MONOMER	0.0	1000.0	739 atp_c + 709 ctp_c + 593 gtp_c + 879 utp_c --> -4.27350427350427e-6*sigma BSU00550-MONOMER + -4.27350427350427e-6*sigma BSU01010-MONOMER + -4.27350427350427e-6*sigma BSU16600-MONOMER + -4.27350427350427e-6*sigma BSU27320-MONOMER + -4.27350427350427e-6*sigma CPLX8J2-30 + -0.0139543116413041*sigma - 0.00546311300757054 CPLX8J2-52 + RNA_BSU25260 + RNA_BSU25270 + 933.025562408 mRNA_biomass + 2920 …		7.43656729355332e-11
transcription_TU8J2_1053_from_BSU25200-MONOMER	0.0	1000.0	755.0 atp_c + 636 ctp_c + 489 gtp_c + 3.0 h2o_c + 650 utp_c --> -4.27350427350427e-6*sigma BSU00550-MONOMER + -4.27350427350427e-6*sigma BSU01010-MONOMER + -4.27350427350427e-6*sigma BSU16600-MONOMER + -4.27350427350427e-6*sigma BSU27320-MONOMER + -4.27350427350427e-6*sigma BSU37080-MONOMER + -4.27350427350427e-6*sigma CPLX8J2-30 + -0.0120762142183477*sigma - 0.00472783786648314 CPLX8J2-52 + RNA_…		0.0
transcription_TU8J2_2966_from_BSU25200-MONOMER	0.0	1000.0	1406.0 atp_c + 1470 ctp_c + 1230 gtp_c + 3.0 h2o_c + 1894 utp_c --> -4.27350427350427e-6*sigma BSU00550-MONOMER + -4.27350427350427e-6*sigma BSU01010-MONOMER + -4.27350427350427e-6*sigma BSU16600-MONOMER + -4.27350427350427e-6*sigma BSU27320-MONOMER + -4.27350427350427e-6*sigma BSU37080-MONOMER + -4.27350427350427e-6*sigma CPLX8J2-30 + -0.0286589064770207*sigma - 0.0112199618857536 CPLX8J2-52 + R…		0.0
transcription_TU8J2_381_from_BSU00980-MONOMER	0.0	1000.0	534.0 atp_c + 705 ctp_c + 508 gtp_c + 3.0 h2o_c + 651 utp_c --> -4.27350427350427e-6*sigma BSU00550-MONOMER + -4.27350427350427e-6*sigma BSU01010-MONOMER + -4.27350427350427e-6*sigma BSU16600-MONOMER + -4.27350427350427e-6*sigma BSU27320-MONOMER + -4.27350427350427e-6*sigma BSU37080-MONOMER + -4.27350427350427e-6*sigma CPLX8J2-30 + -0.0114454028701792*sigma - 0.00448087522367515 CPLX8J2-55 + RNA_…		0.0
transcription_TU8J2_608_from_BSU25200-MONOMER	0.0	1000.0	301.0 atp_c + 301 ctp_c + 227 gtp_c + 3.0 h2o_c + 449 utp_c --> -4.27350427350427e-6*sigma BSU00550-MONOMER + -4.27350427350427e-6*sigma BSU01010-MONOMER + -4.27350427350427e-6*sigma BSU16600-MONOMER + -4.27350427350427e-6*sigma BSU27320-MONOMER + -4.27350427350427e-6*sigma BSU37080-MONOMER + -4.27350427350427e-6*sigma CPLX8J2-30 + -0.00609306415844613*sigma - 0.00238543461803166 CPLX8J2-52 + RNA…		8.129475260383272e-08
transcription_TU8J2_1262_from_BSU25200-MONOMER	0.0	1000.0	167.0 atp_c + 133 ctp_c + 121 gtp_c + 3.0 h2o_c + 209 utp_c --> -4.27350427350427e-6*sigma BSU00550-MONOMER + -4.27350427350427e-6*sigma BSU01010-MONOMER + -4.27350427350427e-6*sigma BSU16600-MONOMER + -4.27350427350427e-6*sigma BSU27320-MONOMER + -4.27350427350427e-6*sigma BSU37080-MONOMER + -4.27350427350427e-6*sigma CPLX8J2-30 + -0.00299635390380057*sigma - 0.00117307255333792 CPLX8J2-52 + RNA…		0.0
transcription_TU8J2_941_from_BSU04730-MONOMER	0.0	1000.0	412.0 atp_c + 433 ctp_c + 341 gtp_c + 3.0 h2o_c + 547 utp_c --> -4.27350427350427e-6*sigma BSU00550-MONOMER + -4.27350427350427e-6*sigma BSU01010-MONOMER + -4.27350427350427e-6*sigma BSU16600-MONOMER + -4.27350427350427e-6*sigma BSU27320-MONOMER + -4.27350427350427e-6*sigma BSU37080-MONOMER + -4.27350427350427e-6*sigma CPLX8J2-30 + -0.00826745176008769*sigma - 0.00323670736407433 CPLX8J2-56 + RNA…		0.0
transcription_TU8J2_2951_from_BSU25200-MONOMER	0.0	1000.0	711.0 atp_c + 629 ctp_c + 636 gtp_c + 3.0 h2o_c + 693 utp_c --> -4.27350427350427e-6*sigma BSU00550-MONOMER + -4.27350427350427e-6*sigma BSU01010-MONOMER + -4.27350427350427e-6*sigma BSU16600-MONOMER + -4.27350427350427e-6*sigma BSU27320-MONOMER + -4.27350427350427e-6*sigma BSU37080-MONOMER + -4.27350427350427e-6*sigma CPLX8J2-30 + -0.0127404776834646*sigma - 0.00498789701307639 CPLX8J2-52 + RNA_…		0.0
transcription_TU8J2_696_from_BSU25200-MONOMER	0.0	1000.0	176 atp_c + 199 ctp_c + 191 gtp_c + 271 utp_c --> -4.27350427350427e-6*sigma BSU00550-MONOMER + -4.27350427350427e-6*sigma BSU01010-MONOMER + -4.27350427350427e-6*sigma BSU16600-MONOMER + -4.27350427350427e-6*sigma BSU27320-MONOMER + -4.27350427350427e-6*sigma CPLX8J2-30 + -0.00399991741225052*sigma - 0.00156596766689608 CPLX8J2-52 + RNA_BSU23800 + 266.732873197 mRNA_biomass + 837 ppi_c		0.0
transcription_TU8J2_1248_from_BSU25200-MONOMER	0.0	1000.0	577 atp_c + 584 ctp_c + 460 gtp_c + 720 utp_c --> -4.27350427350427e-6*sigma BSU00550-MONOMER + -4.27350427350427e-6*sigma BSU01010-MONOMER + -4.27350427350427e-6*sigma BSU16600-MONOMER + -4.27350427350427e-6*sigma BSU27320-MONOMER + -4.27350427350427e-6*sigma CPLX8J2-30 + -0.0111873436822921*sigma - 0.00437984505161734 CPLX8J2-52 + RNA_BSU40890 + RNA_BSU40910 + 168.302829908 mRNA_biomass + 2341 …		0.0
transcription_TU8J2_182_from_BSU25200-MONOMER	0.0	1000.0	299.0 atp_c + 298 ctp_c + 302 gtp_c + 3.0 h2o_c + 415 utp_c --> -4.27350427350427e-6*sigma BSU00550-MONOMER + -4.27350427350427e-6*sigma BSU01010-MONOMER + -4.27350427350427e-6*sigma BSU16600-MONOMER + -4.27350427350427e-6*sigma BSU27320-MONOMER + -4.27350427350427e-6*sigma BSU37080-MONOMER + -4.27350427350427e-6*sigma CPLX8J2-30 + -0.00626510361703755*sigma - 0.0024527880660702 CPLX8J2-52 + RNA_…		0.0
transcription_TU8J2_352_from_BSU25200-MONOMER	0.0	1000.0	591.0 atp_c + 494 ctp_c + 415 gtp_c + 3.0 h2o_c + 506 utp_c --> -4.27350427350427e-6*sigma BSU00550-MONOMER + -4.27350427350427e-6*sigma BSU01010-MONOMER + -4.27350427350427e-6*sigma BSU16600-MONOMER + -4.27350427350427e-6*sigma BSU27320-MONOMER + -4.27350427350427e-6*sigma BSU37080-MONOMER + -4.27350427350427e-6*sigma CPLX8J2-30 + -0.00957208432107262*sigma - 0.00374747101169993 CPLX8J2-52 + RNA…		0.0
transcription_TU8J2_1232_from_BSU25200-MONOMER	0.0	1000.0	1537.0 atp_c + 1437 ctp_c + 1244 gtp_c + 3.0 h2o_c + 1679 utp_c --> -4.27350427350427e-6*sigma BSU00550-MONOMER + -4.27350427350427e-6*sigma BSU01010-MONOMER + -4.27350427350427e-6*sigma BSU16600-MONOMER + -4.27350427350427e-6*sigma BSU27320-MONOMER + -4.27350427350427e-6*sigma BSU37080-MONOMER + -4.27350427350427e-6*sigma CPLX8J2-30 + -0.0281666824704953*sigma - 0.0110272561871989 CPLX8J2-52 + R…		0.0
transcription_TU8J2_912_from_BSU25200-MONOMER	0.0	1000.0	2149.0 atp_c + 2437 ctp_c + 2037 gtp_c + 3.0 h2o_c + 2767 utp_c --> -4.27350427350427e-6*sigma BSU00550-MONOMER + -4.27350427350427e-6*sigma BSU01010-MONOMER + -4.27350427350427e-6*sigma BSU16600-MONOMER + -4.27350427350427e-6*sigma BSU27320-MONOMER + -4.27350427350427e-6*sigma BSU37080-MONOMER + -4.27350427350427e-6*sigma CPLX8J2-30 + -0.0448592888277128*sigma - 0.0175624115760496 CPLX8J2-52 + R…		1.887755561475931e-10
transcription_TU8J2_568_from_BSU25200-MONOMER	0.0	1000.0	227.0 atp_c + 246 ctp_c + 200 gtp_c + 3.0 h2o_c + 308 utp_c --> -4.27350427350427e-6*sigma BSU00550-MONOMER + -4.27350427350427e-6*sigma BSU01010-MONOMER + -4.27350427350427e-6*sigma BSU16600-MONOMER + -4.27350427350427e-6*sigma BSU27320-MONOMER + -4.27350427350427e-6*sigma BSU37080-MONOMER + -4.27350427350427e-6*sigma CPLX8J2-30 + -0.00467373862506691*sigma - 0.0018297686717137 CPLX8J2-52 + RNA_…		0.0
transcription_TU8J2_899_from_BSU25200-MONOMER	0.0	1000.0	544.0 atp_c + 614 ctp_c + 519 gtp_c + 3.0 h2o_c + 613 utp_c --> -4.27350427350427e-6*sigma BSU00550-MONOMER + -4.27350427350427e-6*sigma BSU01010-MONOMER + -4.27350427350427e-6*sigma BSU16600-MONOMER + -4.27350427350427e-6*sigma BSU27320-MONOMER + -4.27350427350427e-6*sigma BSU37080-MONOMER + -4.27350427350427e-6*sigma CPLX8J2-30 + -0.0109292844944049*sigma - 0.00427881487955953 CPLX8J2-52 + RNA_…		1.0756642261938387e-10
transcription_TU8J2_1576_from_BSU25200-MONOMER	0.0	1000.0	654.0 atp_c + 719 ctp_c + 560 gtp_c + 3.0 h2o_c + 772 utp_c --> -4.27350427350427e-6*sigma BSU00550-MONOMER + -4.27350427350427e-6*sigma BSU01010-MONOMER + -4.27350427350427e-6*sigma BSU16600-MONOMER + -4.27350427350427e-6*sigma BSU27320-MONOMER + -4.27350427350427e-6*sigma BSU37080-MONOMER + -4.27350427350427e-6*sigma CPLX8J2-30 + -0.012912517142056*sigma - 0.00505525046111493 CPLX8J2-52 + RNA_B…		0.0
transcription_TU8J2_256_from_BSU25200-MONOMER	0.0	1000.0	440.0 atp_c + 368 ctp_c + 366 gtp_c + 3.0 h2o_c + 571 utp_c --> -4.27350427350427e-6*sigma BSU00550-MONOMER + -4.27350427350427e-6*sigma BSU01010-MONOMER + -4.27350427350427e-6*sigma BSU16600-MONOMER + -4.27350427350427e-6*sigma BSU27320-MONOMER + -4.27350427350427e-6*sigma BSU37080-MONOMER + -4.27350427350427e-6*sigma CPLX8J2-30 + -0.00832479824628483*sigma - 0.00325915851342051 CPLX8J2-52 + RNA…		0.0
transcription_TU8J2_12_from_BSU25200-MONOMER	0.0	1000.0	514.0 atp_c + 511 ctp_c + 427 gtp_c + 3.0 h2o_c + 564 utp_c --> -4.27350427350427e-6*sigma BSU00550-MONOMER + -4.27350427350427e-6*sigma BSU01010-MONOMER + -4.27350427350427e-6*sigma BSU16600-MONOMER + -4.27350427350427e-6*sigma BSU27320-MONOMER + -4.27350427350427e-6*sigma BSU37080-MONOMER + -4.27350427350427e-6*sigma CPLX8J2-30 + -0.00961987305957024*sigma - 0.00376618030282175 CPLX8J2-52 + RNA…		0.0
transcription_TU8J2_884_from_BSU25200-MONOMER	0.0	1000.0	1337.0 atp_c + 1413 ctp_c + 1176 gtp_c + 3.0 h2o_c + 1477 utp_c --> -4.27350427350427e-6*sigma BSU00550-MONOMER + -4.27350427350427e-6*sigma BSU01010-MONOMER + -4.27350427350427e-6*sigma BSU16600-MONOMER + -4.27350427350427e-6*sigma BSU27320-MONOMER + -4.27350427350427e-6*sigma BSU37080-MONOMER + -4.27350427350427e-6*sigma CPLX8J2-30 + -0.025805918788713*sigma - 0.0101030172057811 CPLX8J2-52 + RN…		0.0
transcription_TU8J2_1433_from_BSU25200-MONOMER	0.0	1000.0	442.0 atp_c + 397 ctp_c + 377 gtp_c + 3.0 h2o_c + 551 utp_c --> -4.27350427350427e-6*sigma BSU00550-MONOMER + -4.27350427350427e-6*sigma BSU01010-MONOMER + -4.27350427350427e-6*sigma BSU16600-MONOMER + -4.27350427350427e-6*sigma BSU27320-MONOMER + -4.27350427350427e-6*sigma BSU37080-MONOMER + -4.27350427350427e-6*sigma CPLX8J2-30 + -0.00842993347097958*sigma - 0.00330031895388851 CPLX8J2-52 + RNA…		0.0
transcription_TU8J2_1083_from_BSU25200-MONOMER	0.0	1000.0	397.0 atp_c + 318 ctp_c + 299 gtp_c + 3.0 h2o_c + 267 utp_c --> -4.27350427350427e-6*sigma BSU00550-MONOMER + -4.27350427350427e-6*sigma BSU01010-MONOMER + -4.27350427350427e-6*sigma BSU16600-MONOMER + -4.27350427350427e-6*sigma BSU27320-MONOMER + -4.27350427350427e-6*sigma BSU37080-MONOMER + -4.27350427350427e-6*sigma CPLX8J2-30 + -0.00610740077999541*sigma - 0.0023910474053682 CPLX8J2-52 + RNA_…		0.0
transcription_TU8J2_638_from_BSU25200-MONOMER	0.0	1000.0	333.0 atp_c + 255 ctp_c + 262 gtp_c + 3.0 h2o_c + 511 utp_c --> -4.27350427350427e-6*sigma BSU00550-MONOMER + -4.27350427350427e-6*sigma BSU01010-MONOMER + -4.27350427350427e-6*sigma BSU16600-MONOMER + -4.27350427350427e-6*sigma BSU27320-MONOMER + -4.27350427350427e-6*sigma BSU37080-MONOMER + -4.27350427350427e-6*sigma CPLX8J2-30 + -0.00648971068797634*sigma - 0.00254072173434274 CPLX8J2-52 + RNA…		0.0
transcription_TU8J2_1185_from_BSU04730-MONOMER	0.0	1000.0	610.0 atp_c + 600 ctp_c + 404 gtp_c + 3.0 h2o_c + 672 utp_c --> -4.27350427350427e-6*sigma BSU00550-MONOMER + -4.27350427350427e-6*sigma BSU01010-MONOMER + -4.27350427350427e-6*sigma BSU16600-MONOMER + -4.27350427350427e-6*sigma BSU27320-MONOMER + -4.27350427350427e-6*sigma BSU37080-MONOMER + -4.27350427350427e-6*sigma CPLX8J2-30 + -0.0109101689990059*sigma - 0.0042713311631108 CPLX8J2-56 + RNA_B…		0.0
transcription_TU8J2_752_from_BSU25200-MONOMER	0.0	1000.0	425.0 atp_c + 393 ctp_c + 297 gtp_c + 3.0 h2o_c + 494 utp_c --> -4.27350427350427e-6*sigma BSU00550-MONOMER + -4.27350427350427e-6*sigma BSU01010-MONOMER + -4.27350427350427e-6*sigma BSU16600-MONOMER + -4.27350427350427e-6*sigma BSU27320-MONOMER + -4.27350427350427e-6*sigma BSU37080-MONOMER + -4.27350427350427e-6*sigma CPLX8J2-30 + -0.00767487140271724*sigma - 0.0030047121541638 CPLX8J2-52 + RNA_…		0.0
transcription_TU8J2_1303_from_BSU25200-MONOMER	0.0	1000.0	1043.0 atp_c + 1036 ctp_c + 831 gtp_c + 3.0 h2o_c + 1114 utp_c --> -4.27350427350427e-6*sigma BSU00550-MONOMER + -4.27350427350427e-6*sigma BSU01010-MONOMER + -4.27350427350427e-6*sigma BSU16600-MONOMER + -4.27350427350427e-6*sigma BSU27320-MONOMER + -4.27350427350427e-6*sigma BSU37080-MONOMER + -4.27350427350427e-6*sigma CPLX8J2-30 + -0.0192158517498917*sigma - 0.00752300596008259 CPLX8J2-52 + R…		0.0
transcription_TU8J2_1532_from_BSU25200-MONOMER	0.0	1000.0	262.0 atp_c + 256 ctp_c + 257 gtp_c + 3.0 h2o_c + 296 utp_c --> -4.27350427350427e-6*sigma BSU00550-MONOMER + -4.27350427350427e-6*sigma BSU01010-MONOMER + -4.27350427350427e-6*sigma BSU16600-MONOMER + -4.27350427350427e-6*sigma BSU27320-MONOMER + -4.27350427350427e-6*sigma BSU37080-MONOMER + -4.27350427350427e-6*sigma CPLX8J2-30 + -0.00510383727154546*sigma - 0.00199815229181005 CPLX8J2-52 + RNA…		1.190121997549359e-07
transcription_TU8J2_408_from_BSU25200-MONOMER	0.0	1000.0	633.0 atp_c + 608 ctp_c + 533 gtp_c + 3.0 h2o_c + 771 utp_c --> -4.27350427350427e-6*sigma BSU00550-MONOMER + -4.27350427350427e-6*sigma BSU01010-MONOMER + -4.27350427350427e-6*sigma BSU16600-MONOMER + -4.27350427350427e-6*sigma BSU27320-MONOMER + -4.27350427350427e-6*sigma BSU37080-MONOMER + -4.27350427350427e-6*sigma CPLX8J2-30 + -0.0121478973260942*sigma - 0.00475590180316586 CPLX8J2-52 + RNA_…		7.206048513994761e-11
transcription_TU8J2_2968_from_BSU25200-MONOMER	0.0	1000.0	747.0 atp_c + 873 ctp_c + 718 gtp_c + 3.0 h2o_c + 951 utp_c --> -4.27350427350427e-6*sigma BSU00550-MONOMER + -4.27350427350427e-6*sigma BSU01010-MONOMER + -4.27350427350427e-6*sigma BSU16600-MONOMER + -4.27350427350427e-6*sigma BSU27320-MONOMER + -4.27350427350427e-6*sigma BSU37080-MONOMER + -4.27350427350427e-6*sigma CPLX8J2-30 + -0.0157033794703168*sigma - 0.00614787306262904 CPLX8J2-52 + RNA_…		5.81760850106681e-10
transcription_TU8J2_942_from_BSU09520-MONOMER	0.0	1000.0	480.0 atp_c + 409 ctp_c + 366 gtp_c + 3.0 h2o_c + 584 utp_c --> -4.27350427350427e-6*sigma BSU00550-MONOMER + -4.27350427350427e-6*sigma BSU01010-MONOMER + -4.27350427350427e-6*sigma BSU16600-MONOMER + -4.27350427350427e-6*sigma BSU27320-MONOMER + -4.27350427350427e-6*sigma BSU37080-MONOMER + -4.27350427350427e-6*sigma CPLX8J2-30 + -0.00877401238816242*sigma - 0.00343502584996559 CPLX8J2-45 + RNA…		0.0
transcription_TU8J2_826_from_BSU25200-MONOMER	0.0	1000.0	502.0 atp_c + 543 ctp_c + 384 gtp_c + 3.0 h2o_c + 663 utp_c --> -4.27350427350427e-6*sigma BSU00550-MONOMER + -4.27350427350427e-6*sigma BSU01010-MONOMER + -4.27350427350427e-6*sigma BSU16600-MONOMER + -4.27350427350427e-6*sigma BSU27320-MONOMER + -4.27350427350427e-6*sigma BSU37080-MONOMER + -4.27350427350427e-6*sigma CPLX8J2-30 + -0.00998306747215212*sigma - 0.00390837091534756 CPLX8J2-52 + RNA…		1.0756642261938387e-10
transcription_TU8J2_720_from_BSU25200-MONOMER	0.0	1000.0	407.0 atp_c + 357 ctp_c + 318 gtp_c + 3.0 h2o_c + 499 utp_c --> -4.27350427350427e-6*sigma BSU00550-MONOMER + -4.27350427350427e-6*sigma BSU01010-MONOMER + -4.27350427350427e-6*sigma BSU16600-MONOMER + -4.27350427350427e-6*sigma BSU27320-MONOMER + -4.27350427350427e-6*sigma BSU37080-MONOMER + -4.27350427350427e-6*sigma CPLX8J2-30 + -0.00754106293492391*sigma - 0.00295232613902271 CPLX8J2-52 + RNA…		6.134804266572124e-10
transcription_TU8J2_595_from_BSU25200-MONOMER	0.0	1000.0	1182.0 atp_c + 1220 ctp_c + 1062 gtp_c + 3.0 h2o_c + 1503 utp_c --> -4.27350427350427e-6*sigma BSU00550-MONOMER + -4.27350427350427e-6*sigma BSU01010-MONOMER + -4.27350427350427e-6*sigma BSU16600-MONOMER + -4.27350427350427e-6*sigma BSU27320-MONOMER + -4.27350427350427e-6*sigma BSU37080-MONOMER + -4.27350427350427e-6*sigma CPLX8J2-30 + -0.0237223297902169*sigma - 0.00928729211286992 CPLX8J2-52 + …		0.0
transcription_TU8J2_1141_from_BSU25200-MONOMER	0.0	1000.0	638 atp_c + 586 ctp_c + 520 gtp_c + 767 utp_c --> -4.27350427350427e-6*sigma BSU00550-MONOMER + -4.27350427350427e-6*sigma BSU01010-MONOMER + -4.27350427350427e-6*sigma BSU16600-MONOMER + -4.27350427350427e-6*sigma BSU27320-MONOMER + -4.27350427350427e-6*sigma CPLX8J2-30 + -0.0119997522367515*sigma - 0.00469790300068823 CPLX8J2-52 + RNA_BSU02850 + RNA_BSU02860 + RNA_BSU02870 + 796.9647181790001 m…		0.0
transcription_TU8J2_811_from_MONOMER8J2-6	0.0	1000.0	191.0 atp_c + 178 ctp_c + 176 gtp_c + 3.0 h2o_c + 226 utp_c --> -4.27350427350427e-6*sigma BSU00550-MONOMER + -4.27350427350427e-6*sigma BSU01010-MONOMER + -4.27350427350427e-6*sigma BSU16600-MONOMER + -4.27350427350427e-6*sigma BSU27320-MONOMER + -4.27350427350427e-6*sigma BSU37080-MONOMER + -4.27350427350427e-6*sigma CPLX8J2-30 + -0.00367017511661696*sigma - 0.00143687355815554 CPLX8J2-60 + RNA…		0.0
transcription_TU8J2_1258_from_BSU25200-MONOMER	0.0	1000.0	441 atp_c + 454 ctp_c + 434 gtp_c + 510 utp_c --> -4.27350427350427e-6*sigma BSU00550-MONOMER + -4.27350427350427e-6*sigma BSU01010-MONOMER + -4.27350427350427e-6*sigma BSU16600-MONOMER + -4.27350427350427e-6*sigma BSU27320-MONOMER + -4.27350427350427e-6*sigma CPLX8J2-30 + -0.00878834900971171*sigma - 0.00344063863730213 CPLX8J2-52 + RNA_BSU11010 + 587.8422802389999 mRNA_biomass + 1839 ppi_c		1.937215017426218e-11
transcription_TU8J2_1127_from_BSU25200-MONOMER	0.0	1000.0	144.0 atp_c + 127 ctp_c + 99 gtp_c + 3.0 h2o_c + 194 utp_c --> -4.27350427350427e-6*sigma BSU00550-MONOMER + -4.27350427350427e-6*sigma BSU01010-MONOMER + -4.27350427350427e-6*sigma BSU16600-MONOMER + -4.27350427350427e-6*sigma BSU27320-MONOMER + -4.27350427350427e-6*sigma BSU37080-MONOMER + -4.27350427350427e-6*sigma CPLX8J2-30 + -0.0026809482297163*sigma - 0.00104959123193393 CPLX8J2-52 + RNA_B…		4.981506509512213e-10
transcription_TU8J2_1487_from_BSU25200-MONOMER	0.0	1000.0	55.0 atp_c + 47 ctp_c + 60 gtp_c + 3.0 h2o_c + 108 utp_c --> -4.27350427350427e-6*sigma BSU00550-MONOMER + -4.27350427350427e-6*sigma BSU01010-MONOMER + -4.27350427350427e-6*sigma BSU16600-MONOMER + -4.27350427350427e-6*sigma BSU27320-MONOMER + -4.27350427350427e-6*sigma BSU37080-MONOMER + -4.27350427350427e-6*sigma CPLX8J2-30 + -0.00127595931788637*sigma - 0.000499538072952512 CPLX8J2-52 + RNA_B…		8.129475260383272e-08
transcription_TU8J2_169_from_BSU15320-MONOMER	0.0	1000.0	679.0 atp_c + 707 ctp_c + 553 gtp_c + 3.0 h2o_c + 737 utp_c --> -4.27350427350427e-6*sigma BSU00550-MONOMER + -4.27350427350427e-6*sigma BSU01010-MONOMER + -4.27350427350427e-6*sigma BSU16600-MONOMER + -4.27350427350427e-6*sigma BSU27320-MONOMER + -4.27350427350427e-6*sigma BSU37080-MONOMER + -4.27350427350427e-6*sigma CPLX8J2-30 + -0.0127739298004129*sigma - 0.00500099351686166 CPLX8J2-61 + RNA_…		0.0
transcription_TU8J2_362_from_BSU25200-MONOMER	0.0	1000.0	410.0 atp_c + 368 ctp_c + 349 gtp_c + 3.0 h2o_c + 492 utp_c --> -4.27350427350427e-6*sigma BSU00550-MONOMER + -4.27350427350427e-6*sigma BSU01010-MONOMER + -4.27350427350427e-6*sigma BSU16600-MONOMER + -4.27350427350427e-6*sigma BSU27320-MONOMER + -4.27350427350427e-6*sigma BSU37080-MONOMER + -4.27350427350427e-6*sigma CPLX8J2-30 + -0.00772266014121486*sigma - 0.00302342144528562 CPLX8J2-52 + RNA…		1.2659619222406195e-08
transcription_TU8J2_691_from_BSU25200-MONOMER	0.0	1000.0	367 atp_c + 302 ctp_c + 323 gtp_c + 478 utp_c --> -4.27350427350427e-6*sigma BSU00550-MONOMER + -4.27350427350427e-6*sigma BSU01010-MONOMER + -4.27350427350427e-6*sigma BSU16600-MONOMER + -4.27350427350427e-6*sigma BSU27320-MONOMER + -4.27350427350427e-6*sigma CPLX8J2-30 + -0.00702494455914965*sigma - 0.00275026579490709 CPLX8J2-52 + RNA_BSU23850 + 469.3503169499999 mRNA_biomass + 1470 ppi_c		0.0
transcription_TU8J2_467_from_BSU25200-MONOMER	0.0	1000.0	1197.0 atp_c + 1500 ctp_c + 1165 gtp_c + 3.0 h2o_c + 1328 utp_c --> -4.27350427350427e-6*sigma BSU00550-MONOMER + -4.27350427350427e-6*sigma BSU01010-MONOMER + -4.27350427350427e-6*sigma BSU16600-MONOMER + -4.27350427350427e-6*sigma BSU27320-MONOMER + -4.27350427350427e-6*sigma BSU37080-MONOMER + -4.27350427350427e-6*sigma CPLX8J2-30 + -0.0247880186587138*sigma - 0.00970450930488644 CPLX8J2-52 + …		0.0
translation_BSU00090	0.0	1000.0	10fthf_c + 36 ala__L_c + 23 arg__L_c + 14 asn__L_c + 27 asp__L_c + 3 cys__L_c + 29.0 generic_tRNA_AAA_lys__L_c + 8.0 generic_tRNA_AAC_asn__L_c + 8.0 generic_tRNA_AAG_lys__L_c + 6.0 generic_tRNA_AAU_asn__L_c + 18.0 generic_tRNA_ACA_thr__L_c + generic_tRNA_ACC_thr__L_c + 4.0 generic_tRNA_ACG_thr__L_c + 12.0 generic_tRNA_ACU_thr__L_c + 7.0 generic_tRNA_AGA_arg__L_c + 5.0 generic_tRNA_AGC_ser__L_c + …		3.0631270634387206e-09
translation_BSU00110	0.0	1000.0	10fthf_c + 41 ala__L_c + 16 arg__L_c + 10 asn__L_c + 13 asp__L_c + 2 cys__L_c + 17.0 generic_tRNA_AAA_lys__L_c + 5.0 generic_tRNA_AAC_asn__L_c + generic_tRNA_AAG_lys__L_c + 5.0 generic_tRNA_AAU_asn__L_c + 8.0 generic_tRNA_ACA_thr__L_c + generic_tRNA_ACG_thr__L_c + 5.0 generic_tRNA_ACU_thr__L_c + 2.0 generic_tRNA_AGU_ser__L_c + 8.0 generic_tRNA_AUC_ile__L_c + 16.0 generic_tRNA_AUG_met__L_c + 9.0 g…		0.0
translation_BSU00120	0.0	1000.0	10fthf_c + 16 ala__L_c + 10 arg__L_c + 6 asn__L_c + 7 asp__L_c + 3 cys__L_c + 5.0 generic_tRNA_AAA_lys__L_c + generic_tRNA_AAC_asn__L_c + 2.0 generic_tRNA_AAG_lys__L_c + 5.0 generic_tRNA_AAU_asn__L_c + 4.0 generic_tRNA_ACA_thr__L_c + 4.0 generic_tRNA_ACG_thr__L_c + generic_tRNA_ACU_thr__L_c + generic_tRNA_AGA_arg__L_c + 2.0 generic_tRNA_AGC_ser__L_c + 2.0 generic_tRNA_AUA_ile__L_c + 3.0 generic_t…		0.0
translation_BSU00130	0.0	1000.0	10fthf_c + 30 ala__L_c + 31 arg__L_c + 16 asn__L_c + 27 asp__L_c + 3 cys__L_c + 21.0 generic_tRNA_AAA_lys__L_c + 9.0 generic_tRNA_AAC_asn__L_c + 10.0 generic_tRNA_AAG_lys__L_c + 7.0 generic_tRNA_AAU_asn__L_c + 10.0 generic_tRNA_ACA_thr__L_c + 6.0 generic_tRNA_ACG_thr__L_c + 2.0 generic_tRNA_ACU_thr__L_c + 8.0 generic_tRNA_AGA_arg__L_c + 7.0 generic_tRNA_AGC_ser__L_c + generic_tRNA_AGU_ser__L_c + …		4.728097543585196e-10
transcription_TU_BSU_tRNA_7	0.0	1000.0	16 atp_c + 29 ctp_c + 27 gtp_c + 21 utp_c --> -4.27350427350427e-6*sigma BSU00550-MONOMER + -4.27350427350427e-6*sigma BSU01010-MONOMER + -4.27350427350427e-6*sigma BSU16600-MONOMER + -4.27350427350427e-6*sigma BSU27320-MONOMER + -4.27350427350427e-6*sigma CPLX8J2-30 + RNA_BSU_tRNA_7 + 93 ppi_c + 29.773842852999998 tRNA_biomass		0.0
translation_BSU00140	0.0	1000.0	10fthf_c + 9 ala__L_c + 10 arg__L_c + 10 asn__L_c + 13 asp__L_c + cys__L_c + 10.0 generic_tRNA_AAA_lys__L_c + 5.0 generic_tRNA_AAC_asn__L_c + 6.0 generic_tRNA_AAG_lys__L_c + 5.0 generic_tRNA_AAU_asn__L_c + 11.0 generic_tRNA_ACA_thr__L_c + 3.0 generic_tRNA_ACU_thr__L_c + 4.0 generic_tRNA_AGC_ser__L_c + generic_tRNA_AUA_ile__L_c + 2.0 generic_tRNA_AUC_ile__L_c + 6.0 generic_tRNA_AUG_met__L_c + 13.0…		0.0
translation_BSU00150	0.0	1000.0	10fthf_c + 11 ala__L_c + 6 arg__L_c + 7 asn__L_c + 14 asp__L_c + cys__L_c + 10.0 generic_tRNA_AAA_lys__L_c + generic_tRNA_AAC_asn__L_c + 10.0 generic_tRNA_AAG_lys__L_c + 6.0 generic_tRNA_AAU_asn__L_c + 4.0 generic_tRNA_ACA_thr__L_c + 3.0 generic_tRNA_ACC_thr__L_c + 2.0 generic_tRNA_ACG_thr__L_c + 2.0 generic_tRNA_ACU_thr__L_c + generic_tRNA_AGA_arg__L_c + 3.0 generic_tRNA_AGC_ser__L_c + 2.0 gener…		0.0
translation_BSU00180	0.0	1000.0	10fthf_c + 18 ala__L_c + 9 arg__L_c + 5 asn__L_c + 3 asp__L_c + 5 cys__L_c + 9.0 generic_tRNA_AAA_lys__L_c + 2.0 generic_tRNA_AAC_asn__L_c + 4.0 generic_tRNA_AAG_lys__L_c + 3.0 generic_tRNA_AAU_asn__L_c + 2.0 generic_tRNA_ACA_thr__L_c + 2.0 generic_tRNA_ACG_thr__L_c + 2.0 generic_tRNA_ACU_thr__L_c + 3.0 generic_tRNA_AGA_arg__L_c + generic_tRNA_AGC_ser__L_c + generic_tRNA_AGG_arg__L_c + generic_tR…		0.0
transcription_TU_BSU_misc_RNA_2	0.0	1000.0	96 atp_c + 93 ctp_c + 75 gtp_c + 90 utp_c --> -4.27350427350427e-6*sigma BSU00550-MONOMER + -4.27350427350427e-6*sigma BSU01010-MONOMER + -4.27350427350427e-6*sigma BSU16600-MONOMER + -4.27350427350427e-6*sigma BSU27320-MONOMER + -4.27350427350427e-6*sigma CPLX8J2-30 + RNA_BSU_misc_RNA_2 + 113.07415565399998 ncRNA_biomass + 354 ppi_c		1.012006652793755e-08
transcription_TU_BSU_rRNA_4	0.0	1000.0	315 atp_c + 490 ctp_c + 365 gtp_c + 384 utp_c --> -4.27350427350427e-6*sigma BSU00550-MONOMER + -4.27350427350427e-6*sigma BSU01010-MONOMER + -4.27350427350427e-6*sigma BSU16600-MONOMER + -4.27350427350427e-6*sigma BSU27320-MONOMER + -4.27350427350427e-6*sigma CPLX8J2-30 + RNA_BSU_rRNA_4 + 1554 ppi_c + 495.24003459399995 rRNA_biomass		0.0
transcription_TU_BSU_tRNA_8	0.0	1000.0	15 atp_c + 26 ctp_c + 22 gtp_c + 14 utp_c --> -4.27350427350427e-6*sigma BSU00550-MONOMER + -4.27350427350427e-6*sigma BSU01010-MONOMER + -4.27350427350427e-6*sigma BSU16600-MONOMER + -4.27350427350427e-6*sigma BSU27320-MONOMER + -4.27350427350427e-6*sigma CPLX8J2-30 + RNA_BSU_tRNA_8 + 77 ppi_c + 24.676031517 tRNA_biomass		3.272952981646704e-07
transcription_TU_BSU_tRNA_9	0.0	1000.0	14 atp_c + 26 ctp_c + 24 gtp_c + 12 utp_c --> -4.27350427350427e-6*sigma BSU00550-MONOMER + -4.27350427350427e-6*sigma BSU01010-MONOMER + -4.27350427350427e-6*sigma BSU16600-MONOMER + -4.27350427350427e-6*sigma BSU27320-MONOMER + -4.27350427350427e-6*sigma CPLX8J2-30 + RNA_BSU_tRNA_9 + 76 ppi_c + 24.425912196000002 tRNA_biomass		0.0
transcription_TU_BSU_rRNA_5	0.0	1000.0	570 atp_c + 919 ctp_c + 658 gtp_c + 780 utp_c --> -4.27350427350427e-6*sigma BSU00550-MONOMER + -4.27350427350427e-6*sigma BSU01010-MONOMER + -4.27350427350427e-6*sigma BSU16600-MONOMER + -4.27350427350427e-6*sigma BSU27320-MONOMER + -4.27350427350427e-6*sigma CPLX8J2-30 + RNA_BSU_rRNA_5 + 2927 ppi_c + 931.1133016269999 rRNA_biomass		0.0
transcription_TU_BSU_rRNA_26	0.0	1000.0	23 atp_c + 37 ctp_c + 32 gtp_c + 27 utp_c --> -4.27350427350427e-6*sigma BSU00550-MONOMER + -4.27350427350427e-6*sigma BSU01010-MONOMER + -4.27350427350427e-6*sigma BSU16600-MONOMER + -4.27350427350427e-6*sigma BSU27320-MONOMER + -4.27350427350427e-6*sigma CPLX8J2-30 + RNA_BSU_rRNA_26 + 119 ppi_c + 38.056550639 rRNA_biomass		0.0
translation_BSU00270	0.0	1000.0	10fthf_c + 38 ala__L_c + 18 arg__L_c + 18 asn__L_c + 24 asp__L_c + 3 cys__L_c + 18.0 generic_tRNA_AAA_lys__L_c + 9.0 generic_tRNA_AAC_asn__L_c + 7.0 generic_tRNA_AAG_lys__L_c + 9.0 generic_tRNA_AAU_asn__L_c + 8.0 generic_tRNA_ACA_thr__L_c + 2.0 generic_tRNA_ACC_thr__L_c + 10.0 generic_tRNA_ACG_thr__L_c + 6.0 generic_tRNA_ACU_thr__L_c + 6.0 generic_tRNA_AGA_arg__L_c + 10.0 generic_tRNA_AGC_ser__L_…		0.0
transcription_TU_BSU00270	0.0	1000.0	402 atp_c + 328 ctp_c + 292 gtp_c + 421 utp_c --> -4.27350427350427e-6*sigma BSU00550-MONOMER + -4.27350427350427e-6*sigma BSU01010-MONOMER + -4.27350427350427e-6*sigma BSU16600-MONOMER + -4.27350427350427e-6*sigma BSU27320-MONOMER + -4.27350427350427e-6*sigma CPLX8J2-30 + RNA_BSU00270 + 460.681623903 mRNA_biomass + 1443 ppi_c		0.0
translation_BSU00280	0.0	1000.0	10fthf_c + 15 ala__L_c + 11 arg__L_c + 7 asn__L_c + 13 asp__L_c + cys__L_c + 11.0 generic_tRNA_AAA_lys__L_c + 4.0 generic_tRNA_AAC_asn__L_c + 3.0 generic_tRNA_AAG_lys__L_c + 3.0 generic_tRNA_AAU_asn__L_c + 4.0 generic_tRNA_ACA_thr__L_c + 2.0 generic_tRNA_ACG_thr__L_c + 2.0 generic_tRNA_ACU_thr__L_c + 5.0 generic_tRNA_AGA_arg__L_c + generic_tRNA_AGC_ser__L_c + generic_tRNA_AGG_arg__L_c + generic_t…		2.813101900856557e-10
transcription_TU_BSU00280	0.0	1000.0	166 atp_c + 155 ctp_c + 108 gtp_c + 210 utp_c --> -4.27350427350427e-6*sigma BSU00550-MONOMER + -4.27350427350427e-6*sigma BSU01010-MONOMER + -4.27350427350427e-6*sigma BSU16600-MONOMER + -4.27350427350427e-6*sigma BSU27320-MONOMER + -4.27350427350427e-6*sigma CPLX8J2-30 + RNA_BSU00280 + 202.884241939 mRNA_biomass + 639 ppi_c		3.8451539416179876e-11
translation_BSU00380	0.0	1000.0	10fthf_c + 39 ala__L_c + 27 arg__L_c + 22 asn__L_c + 41 asp__L_c + cys__L_c + 43.0 generic_tRNA_AAA_lys__L_c + 11.0 generic_tRNA_AAC_asn__L_c + 13.0 generic_tRNA_AAG_lys__L_c + 11.0 generic_tRNA_AAU_asn__L_c + 19.0 generic_tRNA_ACA_thr__L_c + generic_tRNA_ACC_thr__L_c + 12.0 generic_tRNA_ACG_thr__L_c + 7.0 generic_tRNA_ACU_thr__L_c + 3.0 generic_tRNA_AGA_arg__L_c + 6.0 generic_tRNA_AGC_ser__L_c +…		2.2413095232987313e-10
translation_BSU00410	0.0	1000.0	10fthf_c + 16 ala__L_c + 12 arg__L_c + 5 asn__L_c + 14 asp__L_c + 3 cys__L_c + 13.0 generic_tRNA_AAA_lys__L_c + generic_tRNA_AAC_asn__L_c + 4.0 generic_tRNA_AAG_lys__L_c + 4.0 generic_tRNA_AAU_asn__L_c + 3.0 generic_tRNA_ACA_thr__L_c + 2.0 generic_tRNA_ACC_thr__L_c + 3.0 generic_tRNA_ACG_thr__L_c + generic_tRNA_AGA_arg__L_c + generic_tRNA_AGC_ser__L_c + generic_tRNA_AGG_arg__L_c + 3.0 generic_tRN…		0.0
translation_BSU00460	0.0	1000.0	10fthf_c + 27 ala__L_c + 17 arg__L_c + 11 asn__L_c + 16 asp__L_c + 4 cys__L_c + 8.0 generic_tRNA_AAA_lys__L_c + 7.0 generic_tRNA_AAC_asn__L_c + 9.0 generic_tRNA_AAG_lys__L_c + 4.0 generic_tRNA_AAU_asn__L_c + 6.0 generic_tRNA_ACA_thr__L_c + generic_tRNA_ACC_thr__L_c + 5.0 generic_tRNA_ACG_thr__L_c + 2.0 generic_tRNA_ACU_thr__L_c + 8.0 generic_tRNA_AGA_arg__L_c + 5.0 generic_tRNA_AGC_ser__L_c + gen…		0.0
transcription_TU_BSU00460	0.0	1000.0	207 atp_c + 245 ctp_c + 173 gtp_c + 245 utp_c --> -4.27350427350427e-6*sigma BSU00550-MONOMER + -4.27350427350427e-6*sigma BSU01010-MONOMER + -4.27350427350427e-6*sigma BSU16600-MONOMER + -4.27350427350427e-6*sigma BSU27320-MONOMER + -4.27350427350427e-6*sigma CPLX8J2-30 + RNA_BSU00460 + 276.76932027000004 mRNA_biomass + 870 ppi_c		0.0
translation_BSU00500	0.0	1000.0	10fthf_c + 39 ala__L_c + 15 arg__L_c + 24 asn__L_c + 26 asp__L_c + 5 cys__L_c + 24.0 generic_tRNA_AAA_lys__L_c + 5.0 generic_tRNA_AAC_asn__L_c + 11.0 generic_tRNA_AAG_lys__L_c + 19.0 generic_tRNA_AAU_asn__L_c + 5.0 generic_tRNA_ACA_thr__L_c + generic_tRNA_ACC_thr__L_c + 13.0 generic_tRNA_ACG_thr__L_c + 12.0 generic_tRNA_ACU_thr__L_c + 6.0 generic_tRNA_AGA_arg__L_c + 6.0 generic_tRNA_AGC_ser__L_c …		7.471232737754582e-09
translation_BSU00510	0.0	1000.0	10fthf_c + 28 ala__L_c + 17 arg__L_c + 17 asn__L_c + 17 asp__L_c + 5 cys__L_c + 13.0 generic_tRNA_AAA_lys__L_c + 7.0 generic_tRNA_AAC_asn__L_c + 6.0 generic_tRNA_AAG_lys__L_c + 10.0 generic_tRNA_AAU_asn__L_c + 9.0 generic_tRNA_ACA_thr__L_c + 2.0 generic_tRNA_ACG_thr__L_c + 3.0 generic_tRNA_ACU_thr__L_c + 3.0 generic_tRNA_AGA_arg__L_c + 3.0 generic_tRNA_AGC_ser__L_c + 3.0 generic_tRNA_AGU_ser__L_c…		1.4839092093942276e-08
translation_BSU00550	0.0	1000.0	10fthf_c + 71 ala__L_c + 66 arg__L_c + 39 asn__L_c + 70 asp__L_c + cys__L_c + 58.0 generic_tRNA_AAA_lys__L_c + 13.0 generic_tRNA_AAC_asn__L_c + 33.0 generic_tRNA_AAG_lys__L_c + 26.0 generic_tRNA_AAU_asn__L_c + 19.0 generic_tRNA_ACA_thr__L_c + 13.0 generic_tRNA_ACC_thr__L_c + 18.0 generic_tRNA_ACG_thr__L_c + 10.0 generic_tRNA_ACU_thr__L_c + 13.0 generic_tRNA_AGA_arg__L_c + 14.0 generic_tRNA_AGC_se…		3.249487686190055e-12
transcription_TU_BSU00550	0.0	1000.0	850 atp_c + 883 ctp_c + 713 gtp_c + 1088 utp_c --> -4.27350427350427e-6*sigma BSU00550-MONOMER + -4.27350427350427e-6*sigma BSU01010-MONOMER + -4.27350427350427e-6*sigma BSU16600-MONOMER + -4.27350427350427e-6*sigma BSU27320-MONOMER + -4.27350427350427e-6*sigma CPLX8J2-30 + RNA_BSU00550 + 1124.9780429139998 mRNA_biomass + 3534 ppi_c		4.4416380298873237e-13
transcription_TU_BSU_tRNA_10	0.0	1000.0	16 atp_c + 26 ctp_c + 24 gtp_c + 11 utp_c --> -4.27350427350427e-6*sigma BSU00550-MONOMER + -4.27350427350427e-6*sigma BSU01010-MONOMER + -4.27350427350427e-6*sigma BSU16600-MONOMER + -4.27350427350427e-6*sigma BSU27320-MONOMER + -4.27350427350427e-6*sigma CPLX8J2-30 + RNA_BSU_tRNA_10 + 77 ppi_c + 24.777150137 tRNA_biomass		0.0
translation_BSU00680	0.0	1000.0	10fthf_c + 10 ala__L_c + 6 arg__L_c + 2 asn__L_c + 16 asp__L_c + 13.0 generic_tRNA_AAA_lys__L_c + 3.0 generic_tRNA_AAG_lys__L_c + 2.0 generic_tRNA_AAU_asn__L_c + 3.0 generic_tRNA_ACA_thr__L_c + 2.0 generic_tRNA_ACC_thr__L_c + 2.0 generic_tRNA_ACG_thr__L_c + generic_tRNA_AGA_arg__L_c + 4.0 generic_tRNA_AGC_ser__L_c + 2.0 generic_tRNA_AGU_ser__L_c + generic_tRNA_AUA_ile__L_c + 10.0 generic_tRNA_AUC…		0.0
transcription_TU_BSU00680	0.0	1000.0	155 atp_c + 128 ctp_c + 85 gtp_c + 175 utp_c --> -4.27350427350427e-6*sigma BSU00550-MONOMER + -4.27350427350427e-6*sigma BSU01010-MONOMER + -4.27350427350427e-6*sigma BSU16600-MONOMER + -4.27350427350427e-6*sigma BSU27320-MONOMER + -4.27350427350427e-6*sigma CPLX8J2-30 + RNA_BSU00680 + 172.46431244299998 mRNA_biomass + 543 ppi_c		0.0
translation_BSU00730	0.0	1000.0	10fthf_c + 34 ala__L_c + 11 arg__L_c + 14 asn__L_c + 11 asp__L_c + 18.0 generic_tRNA_AAA_lys__L_c + 9.0 generic_tRNA_AAC_asn__L_c + 5.0 generic_tRNA_AAG_lys__L_c + 5.0 generic_tRNA_AAU_asn__L_c + 4.0 generic_tRNA_ACA_thr__L_c + 6.0 generic_tRNA_ACG_thr__L_c + 4.0 generic_tRNA_ACU_thr__L_c + generic_tRNA_AGA_arg__L_c + 4.0 generic_tRNA_AGC_ser__L_c + 3.0 generic_tRNA_AGU_ser__L_c + 12.0 generic_tR…		0.0
translation_BSU00740	0.0	1000.0	10fthf_c + 32 ala__L_c + 24 arg__L_c + 13 asn__L_c + 26 asp__L_c + cys__L_c + 21.0 generic_tRNA_AAA_lys__L_c + generic_tRNA_AAC_asn__L_c + 7.0 generic_tRNA_AAG_lys__L_c + 12.0 generic_tRNA_AAU_asn__L_c + 10.0 generic_tRNA_ACA_thr__L_c + 6.0 generic_tRNA_ACC_thr__L_c + 3.0 generic_tRNA_ACG_thr__L_c + 7.0 generic_tRNA_ACU_thr__L_c + 10.0 generic_tRNA_AGA_arg__L_c + 5.0 generic_tRNA_AGC_ser__L_c + g…		9.235656131731568e-13
translation_BSU00750	0.0	1000.0	10fthf_c + 9 ala__L_c + 7 arg__L_c + 6 asn__L_c + 10 asp__L_c + 3 cys__L_c + 9.0 generic_tRNA_AAA_lys__L_c + 2.0 generic_tRNA_AAC_asn__L_c + generic_tRNA_AAG_lys__L_c + 4.0 generic_tRNA_AAU_asn__L_c + 4.0 generic_tRNA_ACA_thr__L_c + 3.0 generic_tRNA_ACC_thr__L_c + 4.0 generic_tRNA_ACG_thr__L_c + generic_tRNA_AGA_arg__L_c + 4.0 generic_tRNA_AGC_ser__L_c + generic_tRNA_AGG_arg__L_c + 2.0 generic_tR…		1.014065630098084e-10
translation_BSU00760	0.0	1000.0	10fthf_c + 15 ala__L_c + 18 arg__L_c + 14 asn__L_c + 15 asp__L_c + 3 cys__L_c + 11.0 generic_tRNA_AAA_lys__L_c + 6.0 generic_tRNA_AAC_asn__L_c + 10.0 generic_tRNA_AAG_lys__L_c + 8.0 generic_tRNA_AAU_asn__L_c + 2.0 generic_tRNA_ACA_thr__L_c + 4.0 generic_tRNA_ACC_thr__L_c + 6.0 generic_tRNA_ACG_thr__L_c + 3.0 generic_tRNA_ACU_thr__L_c + 5.0 generic_tRNA_AGA_arg__L_c + 4.0 generic_tRNA_AGC_ser__L_c…		4.67529886415382e-13
translation_BSU00770	0.0	1000.0	10fthf_c + 25 ala__L_c + 11 arg__L_c + 10 asn__L_c + 23 asp__L_c + 3 cys__L_c + 12.0 generic_tRNA_AAA_lys__L_c + 6.0 generic_tRNA_AAC_asn__L_c + 8.0 generic_tRNA_AAG_lys__L_c + 4.0 generic_tRNA_AAU_asn__L_c + 4.0 generic_tRNA_ACA_thr__L_c + 2.0 generic_tRNA_ACC_thr__L_c + 4.0 generic_tRNA_ACG_thr__L_c + 2.0 generic_tRNA_ACU_thr__L_c + 4.0 generic_tRNA_AGA_arg__L_c + 3.0 generic_tRNA_AGC_ser__L_c …		5.895882691963764e-13
translation_BSU00780	0.0	1000.0	10fthf_c + 6 ala__L_c + 3 arg__L_c + 2 asn__L_c + 7 asp__L_c + 2 cys__L_c + 10.0 generic_tRNA_AAA_lys__L_c + 2.0 generic_tRNA_AAC_asn__L_c + 2.0 generic_tRNA_AAG_lys__L_c + 2.0 generic_tRNA_ACA_thr__L_c + generic_tRNA_ACC_thr__L_c + 4.0 generic_tRNA_ACG_thr__L_c + generic_tRNA_ACU_thr__L_c + generic_tRNA_AGA_arg__L_c + generic_tRNA_AGC_ser__L_c + 2.0 generic_tRNA_AUC_ile__L_c + generic_tRNA_AUG_m…		1.5539434670286342e-12
translation_BSU00790	0.0	1000.0	10fthf_c + 13 ala__L_c + 10 arg__L_c + 8 asn__L_c + 7 asp__L_c + cys__L_c + 3.0 generic_tRNA_AAA_lys__L_c + 3.0 generic_tRNA_AAC_asn__L_c + 2.0 generic_tRNA_AAG_lys__L_c + 5.0 generic_tRNA_AAU_asn__L_c + 6.0 generic_tRNA_ACA_thr__L_c + 3.0 generic_tRNA_ACG_thr__L_c + 2.0 generic_tRNA_ACU_thr__L_c + 5.0 generic_tRNA_AGA_arg__L_c + 2.0 generic_tRNA_AGC_ser__L_c + 2.0 generic_tRNA_AGG_arg__L_c + 2.0…		7.142574837092017e-13
translation_BSU00810	0.0	1000.0	10fthf_c + 32 ala__L_c + 17 arg__L_c + 17 asn__L_c + 20 asp__L_c + 6 cys__L_c + 21.0 generic_tRNA_AAA_lys__L_c + 10.0 generic_tRNA_AAC_asn__L_c + 9.0 generic_tRNA_AAG_lys__L_c + 7.0 generic_tRNA_AAU_asn__L_c + 7.0 generic_tRNA_ACA_thr__L_c + generic_tRNA_ACC_thr__L_c + 5.0 generic_tRNA_ACG_thr__L_c + 2.0 generic_tRNA_ACU_thr__L_c + 7.0 generic_tRNA_AGA_arg__L_c + generic_tRNA_AGC_ser__L_c + gener…		0.0
translation_BSU00820	0.0	1000.0	10fthf_c + 29 ala__L_c + 33 arg__L_c + 16 asn__L_c + 33 asp__L_c + 25.0 generic_tRNA_AAA_lys__L_c + 10.0 generic_tRNA_AAC_asn__L_c + 3.0 generic_tRNA_AAG_lys__L_c + 6.0 generic_tRNA_AAU_asn__L_c + 14.0 generic_tRNA_ACA_thr__L_c + 3.0 generic_tRNA_ACC_thr__L_c + 5.0 generic_tRNA_ACG_thr__L_c + 6.0 generic_tRNA_ACU_thr__L_c + 8.0 generic_tRNA_AGA_arg__L_c + 4.0 generic_tRNA_AGC_ser__L_c + generic_t…		6.374564985369241e-10
transcription_TU_BSU_rRNA_9	0.0	1000.0	315 atp_c + 489 ctp_c + 365 gtp_c + 385 utp_c --> -4.27350427350427e-6*sigma BSU00550-MONOMER + -4.27350427350427e-6*sigma BSU01010-MONOMER + -4.27350427350427e-6*sigma BSU16600-MONOMER + -4.27350427350427e-6*sigma BSU27320-MONOMER + -4.27350427350427e-6*sigma CPLX8J2-30 + RNA_BSU_rRNA_9 + 1554 ppi_c + 495.241019354 rRNA_biomass		0.0
transcription_TU_BSU_rRNA_10	0.0	1000.0	571 atp_c + 920 ctp_c + 658 gtp_c + 779 utp_c --> -4.27350427350427e-6*sigma BSU00550-MONOMER + -4.27350427350427e-6*sigma BSU01010-MONOMER + -4.27350427350427e-6*sigma BSU16600-MONOMER + -4.27350427350427e-6*sigma BSU27320-MONOMER + -4.27350427350427e-6*sigma CPLX8J2-30 + RNA_BSU_rRNA_10 + 2928 ppi_c + 931.440514868 rRNA_biomass		0.0
transcription_TU_BSU_rRNA_11	0.0	1000.0	23 atp_c + 37 ctp_c + 32 gtp_c + 27 utp_c --> -4.27350427350427e-6*sigma BSU00550-MONOMER + -4.27350427350427e-6*sigma BSU01010-MONOMER + -4.27350427350427e-6*sigma BSU16600-MONOMER + -4.27350427350427e-6*sigma BSU27320-MONOMER + -4.27350427350427e-6*sigma CPLX8J2-30 + RNA_BSU_rRNA_11 + 119 ppi_c + 38.056550639 rRNA_biomass		0.0
translation_BSU00900	0.0	1000.0	10fthf_c + 19 ala__L_c + 12 arg__L_c + 4 asn__L_c + 14 asp__L_c + cys__L_c + 7.0 generic_tRNA_AAA_lys__L_c + generic_tRNA_AAC_asn__L_c + 9.0 generic_tRNA_AAG_lys__L_c + 3.0 generic_tRNA_AAU_asn__L_c + 2.0 generic_tRNA_ACA_thr__L_c + 8.0 generic_tRNA_ACG_thr__L_c + generic_tRNA_ACU_thr__L_c + 2.0 generic_tRNA_AGA_arg__L_c + 4.0 generic_tRNA_AGC_ser__L_c + 4.0 generic_tRNA_AGU_ser__L_c + 2.0 generi…		0.0
translation_BSU00910	0.0	1000.0	10fthf_c + 13 ala__L_c + 5 arg__L_c + 2 asn__L_c + 12 asp__L_c + 2 cys__L_c + 6.0 generic_tRNA_AAA_lys__L_c + generic_tRNA_AAC_asn__L_c + 6.0 generic_tRNA_AAG_lys__L_c + generic_tRNA_AAU_asn__L_c + 5.0 generic_tRNA_ACA_thr__L_c + 2.0 generic_tRNA_ACC_thr__L_c + generic_tRNA_ACG_thr__L_c + 3.0 generic_tRNA_AGA_arg__L_c + 5.0 generic_tRNA_AUA_ile__L_c + 3.0 generic_tRNA_AUC_ile__L_c + 2.0 generic_t…		0.0
translation_BSU00930	0.0	1000.0	10fthf_c + 14 ala__L_c + 15 arg__L_c + 5 asn__L_c + 14 asp__L_c + cys__L_c + 10.0 generic_tRNA_AAA_lys__L_c + 2.0 generic_tRNA_AAC_asn__L_c + 5.0 generic_tRNA_AAG_lys__L_c + 3.0 generic_tRNA_AAU_asn__L_c + 4.0 generic_tRNA_ACA_thr__L_c + 3.0 generic_tRNA_ACC_thr__L_c + 3.0 generic_tRNA_ACG_thr__L_c + 2.0 generic_tRNA_ACU_thr__L_c + 6.0 generic_tRNA_AGA_arg__L_c + 2.0 generic_tRNA_AGC_ser__L_c + 2…		0.0
translation_BSU00940	0.0	1000.0	10fthf_c + 32 ala__L_c + 24 arg__L_c + 23 asn__L_c + 37 asp__L_c + 3 cys__L_c + 26.0 generic_tRNA_AAA_lys__L_c + 8.0 generic_tRNA_AAC_asn__L_c + 7.0 generic_tRNA_AAG_lys__L_c + 15.0 generic_tRNA_AAU_asn__L_c + 8.0 generic_tRNA_ACA_thr__L_c + 3.0 generic_tRNA_ACC_thr__L_c + 9.0 generic_tRNA_ACG_thr__L_c + 2.0 generic_tRNA_ACU_thr__L_c + 4.0 generic_tRNA_AGA_arg__L_c + 6.0 generic_tRNA_AGC_ser__L_c…		4.022395148592319e-11
translation_BSU00980	0.0	1000.0	10fthf_c + 11 ala__L_c + 14 arg__L_c + 10 asn__L_c + 18 asp__L_c + 2 cys__L_c + 12.0 generic_tRNA_AAA_lys__L_c + 5.0 generic_tRNA_AAC_asn__L_c + 8.0 generic_tRNA_AAG_lys__L_c + 5.0 generic_tRNA_AAU_asn__L_c + generic_tRNA_ACA_thr__L_c + 4.0 generic_tRNA_ACC_thr__L_c + 2.0 generic_tRNA_ACG_thr__L_c + generic_tRNA_ACU_thr__L_c + 4.0 generic_tRNA_AGA_arg__L_c + 4.0 generic_tRNA_AGU_ser__L_c + 3.0 ge…		5.596851014266905e-11
translation_BSU00990	0.0	1000.0	10fthf_c + 5 ala__L_c + 3 arg__L_c + 3 asn__L_c + 4 cys__L_c + 3.0 generic_tRNA_AAA_lys__L_c + generic_tRNA_AAC_asn__L_c + 4.0 generic_tRNA_AAG_lys__L_c + 2.0 generic_tRNA_AAU_asn__L_c + 4.0 generic_tRNA_ACA_thr__L_c + 2.0 generic_tRNA_ACG_thr__L_c + generic_tRNA_ACU_thr__L_c + generic_tRNA_AGA_arg__L_c + generic_tRNA_AGC_ser__L_c + generic_tRNA_AGU_ser__L_c + generic_tRNA_AUG_met__L_c + generic_…		5.94749720171868e-07
transcription_TU_BSU00990	0.0	1000.0	32 atp_c + 31 ctp_c + 27 gtp_c + 60 utp_c --> -4.27350427350427e-6*sigma BSU00550-MONOMER + -4.27350427350427e-6*sigma BSU01010-MONOMER + -4.27350427350427e-6*sigma BSU16600-MONOMER + -4.27350427350427e-6*sigma BSU27320-MONOMER + -4.27350427350427e-6*sigma CPLX8J2-30 + RNA_BSU00990 + 47.53452185 mRNA_biomass + 150 ppi_c		8.129475260383272e-08
translation_BSU01000	0.0	1000.0	10fthf_c + ala__L_c + 3 arg__L_c + 2 asp__L_c + 6.0 generic_tRNA_AAA_lys__L_c + generic_tRNA_AAG_lys__L_c + 2.0 generic_tRNA_ACA_thr__L_c + generic_tRNA_ACC_thr__L_c + 2.0 generic_tRNA_ACG_thr__L_c + generic_tRNA_AGC_ser__L_c + generic_tRNA_AUA_ile__L_c + 2.0 generic_tRNA_AUC_ile__L_c + 2.0 generic_tRNA_AUG_met__L_c + 5.0 generic_tRNA_AUU_ile__L_c + generic_tRNA_CAA_gln__L_c + generic_tRNA_CCU_pr…		1.012006652793755e-08
transcription_TU_BSU01000	0.0	1000.0	64 atp_c + 32 ctp_c + 24 gtp_c + 60 utp_c --> -4.27350427350427e-6*sigma BSU00550-MONOMER + -4.27350427350427e-6*sigma BSU01010-MONOMER + -4.27350427350427e-6*sigma BSU16600-MONOMER + -4.27350427350427e-6*sigma BSU27320-MONOMER + -4.27350427350427e-6*sigma CPLX8J2-30 + RNA_BSU01000 + 57.30843898 mRNA_biomass + 180 ppi_c		1.3832848958470615e-09
translation_BSU01010	0.0	1000.0	10fthf_c + 4 ala__L_c + 6 arg__L_c + 7 asn__L_c + 11 asp__L_c + 15.0 generic_tRNA_AAA_lys__L_c + 4.0 generic_tRNA_AAC_asn__L_c + 6.0 generic_tRNA_AAG_lys__L_c + 3.0 generic_tRNA_AAU_asn__L_c + 3.0 generic_tRNA_ACA_thr__L_c + 2.0 generic_tRNA_ACC_thr__L_c + 5.0 generic_tRNA_ACG_thr__L_c + 2.0 generic_tRNA_ACU_thr__L_c + generic_tRNA_AGA_arg__L_c + generic_tRNA_AGC_ser__L_c + generic_tRNA_AUA_ile__…		3.249487686190055e-12
transcription_TU_BSU01010	0.0	1000.0	134 atp_c + 135 ctp_c + 85 gtp_c + 180 utp_c --> -4.27350427350427e-6*sigma BSU00550-MONOMER + -4.27350427350427e-6*sigma BSU01010-MONOMER + -4.27350427350427e-6*sigma BSU16600-MONOMER + -4.27350427350427e-6*sigma BSU27320-MONOMER + -4.27350427350427e-6*sigma CPLX8J2-30 + RNA_BSU01010 + 169.22715783400002 mRNA_biomass + 534 ppi_c		4.4416380298873237e-13
translation_BSU01020	0.0	1000.0	10fthf_c + 20 ala__L_c + 7 arg__L_c + 6 asn__L_c + 6 asp__L_c + cys__L_c + 11.0 generic_tRNA_AAA_lys__L_c + 5.0 generic_tRNA_AAC_asn__L_c + 2.0 generic_tRNA_AAG_lys__L_c + generic_tRNA_AAU_asn__L_c + 3.0 generic_tRNA_ACA_thr__L_c + generic_tRNA_ACC_thr__L_c + generic_tRNA_ACG_thr__L_c + 2.0 generic_tRNA_ACU_thr__L_c + generic_tRNA_AGU_ser__L_c + 4.0 generic_tRNA_AUC_ile__L_c + 5.0 generic_tRNA_AU…		5.94749720171868e-07
transcription_TU_BSU01020	0.0	1000.0	109 atp_c + 100 ctp_c + 85 gtp_c + 132 utp_c --> -4.27350427350427e-6*sigma BSU00550-MONOMER + -4.27350427350427e-6*sigma BSU01010-MONOMER + -4.27350427350427e-6*sigma BSU16600-MONOMER + -4.27350427350427e-6*sigma BSU27320-MONOMER + -4.27350427350427e-6*sigma CPLX8J2-30 + RNA_BSU01020 + 135.728555346 mRNA_biomass + 426 ppi_c		8.129475260383272e-08
translation_BSU01030	0.0	1000.0	10fthf_c + 25 ala__L_c + 7 arg__L_c + 9 asn__L_c + 15 asp__L_c + 28.0 generic_tRNA_AAA_lys__L_c + 9.0 generic_tRNA_AAC_asn__L_c + 2.0 generic_tRNA_AAG_lys__L_c + 8.0 generic_tRNA_ACA_thr__L_c + 8.0 generic_tRNA_ACU_thr__L_c + 8.0 generic_tRNA_AUC_ile__L_c + 5.0 generic_tRNA_AUG_met__L_c + 2.0 generic_tRNA_AUU_ile__L_c + 3.0 generic_tRNA_CAA_gln__L_c + 2.0 generic_tRNA_CAG_gln__L_c + generic_tRNA_…		5.94749720171868e-07
transcription_TU_BSU01030	0.0	1000.0	180 atp_c + 156 ctp_c + 136 gtp_c + 227 utp_c --> -4.27350427350427e-6*sigma BSU00550-MONOMER + -4.27350427350427e-6*sigma BSU01010-MONOMER + -4.27350427350427e-6*sigma BSU16600-MONOMER + -4.27350427350427e-6*sigma BSU27320-MONOMER + -4.27350427350427e-6*sigma CPLX8J2-30 + RNA_BSU01030 + 222.608401519 mRNA_biomass + 699 ppi_c		8.129475260383272e-08
translation_BSU01040	0.0	1000.0	10fthf_c + 21 ala__L_c + 7 arg__L_c + 9 asn__L_c + 4 asp__L_c + 14.0 generic_tRNA_AAA_lys__L_c + 4.0 generic_tRNA_AAC_asn__L_c + generic_tRNA_AAG_lys__L_c + 5.0 generic_tRNA_AAU_asn__L_c + generic_tRNA_ACA_thr__L_c + 2.0 generic_tRNA_ACG_thr__L_c + 5.0 generic_tRNA_ACU_thr__L_c + 4.0 generic_tRNA_AGC_ser__L_c + generic_tRNA_AGU_ser__L_c + 5.0 generic_tRNA_AUC_ile__L_c + 2.0 generic_tRNA_AUG_met__…		5.94749720171868e-07
translation_BSU01050	0.0	1000.0	10fthf_c + 21 ala__L_c + arg__L_c + 3 asn__L_c + 3 asp__L_c + 12.0 generic_tRNA_AAA_lys__L_c + 2.0 generic_tRNA_AAC_asn__L_c + generic_tRNA_AAG_lys__L_c + generic_tRNA_AAU_asn__L_c + 4.0 generic_tRNA_ACU_thr__L_c + generic_tRNA_AGC_ser__L_c + 7.0 generic_tRNA_AUC_ile__L_c + 2.0 generic_tRNA_AUU_ile__L_c + 2.0 generic_tRNA_CAA_gln__L_c + 2.0 generic_tRNA_CCA_pro__L_c + generic_tRNA_CCU_pro__L_c + …		5.94749720171868e-07
translation_BSU01070	0.0	1000.0	10fthf_c + 65 ala__L_c + 84 arg__L_c + 51 asn__L_c + 89 asp__L_c + 4 cys__L_c + 50.0 generic_tRNA_AAA_lys__L_c + 35.0 generic_tRNA_AAC_asn__L_c + 11.0 generic_tRNA_AAG_lys__L_c + 16.0 generic_tRNA_AAU_asn__L_c + 20.0 generic_tRNA_ACA_thr__L_c + 3.0 generic_tRNA_ACC_thr__L_c + 17.0 generic_tRNA_ACG_thr__L_c + 17.0 generic_tRNA_ACU_thr__L_c + 11.0 generic_tRNA_AGA_arg__L_c + 10.0 generic_tRNA_AGC_s…		1.387941910643002e-07
translation_BSU01080	0.0	1000.0	10fthf_c + 82 ala__L_c + 83 arg__L_c + 47 asn__L_c + 62 asp__L_c + 11 cys__L_c + 65.0 generic_tRNA_AAA_lys__L_c + 30.0 generic_tRNA_AAC_asn__L_c + 24.0 generic_tRNA_AAG_lys__L_c + 17.0 generic_tRNA_AAU_asn__L_c + 35.0 generic_tRNA_ACA_thr__L_c + 2.0 generic_tRNA_ACC_thr__L_c + 11.0 generic_tRNA_ACG_thr__L_c + 20.0 generic_tRNA_ACU_thr__L_c + 7.0 generic_tRNA_AGA_arg__L_c + 4.0 generic_tRNA_AGC_se…		1.387941910643002e-07
transcription_TU_BSU01080	0.0	1000.0	936 atp_c + 836 ctp_c + 779 gtp_c + 1049 utp_c --> -4.27350427350427e-6*sigma BSU00550-MONOMER + -4.27350427350427e-6*sigma BSU01010-MONOMER + -4.27350427350427e-6*sigma BSU16600-MONOMER + -4.27350427350427e-6*sigma BSU27320-MONOMER + -4.27350427350427e-6*sigma CPLX8J2-30 + RNA_BSU01080 + 1149.72278994 mRNA_biomass + 3600 ppi_c		1.8971407707700635e-08
translation_BSU01100	0.0	1000.0	10fthf_c + 8 ala__L_c + 13 arg__L_c + 9 asn__L_c + 2 asp__L_c + cys__L_c + 15.0 generic_tRNA_AAA_lys__L_c + 8.0 generic_tRNA_AAC_asn__L_c + generic_tRNA_AAG_lys__L_c + generic_tRNA_AAU_asn__L_c + 3.0 generic_tRNA_ACA_thr__L_c + generic_tRNA_ACG_thr__L_c + 5.0 generic_tRNA_ACU_thr__L_c + generic_tRNA_AGC_ser__L_c + 2.0 generic_tRNA_AGU_ser__L_c + 4.0 generic_tRNA_AUC_ile__L_c + generic_tRNA_AUG_me…		5.94749720171868e-07
transcription_TU_BSU01100	0.0	1000.0	97 atp_c + 89 ctp_c + 94 gtp_c + 137 utp_c --> -4.27350427350427e-6*sigma BSU00550-MONOMER + -4.27350427350427e-6*sigma BSU01010-MONOMER + -4.27350427350427e-6*sigma BSU16600-MONOMER + -4.27350427350427e-6*sigma BSU27320-MONOMER + -4.27350427350427e-6*sigma CPLX8J2-30 + RNA_BSU01100 + 133.067839937 mRNA_biomass + 417 ppi_c		8.129475260383272e-08
translation_BSU01110	0.0	1000.0	10fthf_c + 15 ala__L_c + 15 arg__L_c + 10 asn__L_c + 7 asp__L_c + 11.0 generic_tRNA_AAA_lys__L_c + 9.0 generic_tRNA_AAC_asn__L_c + 5.0 generic_tRNA_AAG_lys__L_c + generic_tRNA_AAU_asn__L_c + 3.0 generic_tRNA_ACG_thr__L_c + 4.0 generic_tRNA_ACU_thr__L_c + generic_tRNA_AGA_arg__L_c + 6.0 generic_tRNA_AUC_ile__L_c + 6.0 generic_tRNA_AUG_met__L_c + 2.0 generic_tRNA_AUU_ile__L_c + 3.0 generic_tRNA_CAA…		5.94749720171868e-07
transcription_TU_BSU01110	0.0	1000.0	121 atp_c + 104 ctp_c + 94 gtp_c + 152 utp_c --> -4.27350427350427e-6*sigma BSU00550-MONOMER + -4.27350427350427e-6*sigma BSU01010-MONOMER + -4.27350427350427e-6*sigma BSU16600-MONOMER + -4.27350427350427e-6*sigma BSU27320-MONOMER + -4.27350427350427e-6*sigma CPLX8J2-30 + RNA_BSU01110 + 150.08456239100002 mRNA_biomass + 471 ppi_c		8.129475260383272e-08
translation_BSU01120	0.0	1000.0	10fthf_c + 61 ala__L_c + 37 arg__L_c + 23 asn__L_c + 43 asp__L_c + 3 cys__L_c + 35.0 generic_tRNA_AAA_lys__L_c + 14.0 generic_tRNA_AAC_asn__L_c + 4.0 generic_tRNA_AAG_lys__L_c + 9.0 generic_tRNA_AAU_asn__L_c + 14.0 generic_tRNA_ACA_thr__L_c + generic_tRNA_ACC_thr__L_c + 5.0 generic_tRNA_ACG_thr__L_c + 25.0 generic_tRNA_ACU_thr__L_c + 2.0 generic_tRNA_AGA_arg__L_c + 4.0 generic_tRNA_AGC_ser__L_c +…		7.738951897442626e-09
transcription_TU_BSU01120	0.0	1000.0	554 atp_c + 479 ctp_c + 427 gtp_c + 619 utp_c --> -4.27350427350427e-6*sigma BSU00550-MONOMER + -4.27350427350427e-6*sigma BSU01010-MONOMER + -4.27350427350427e-6*sigma BSU16600-MONOMER + -4.27350427350427e-6*sigma BSU27320-MONOMER + -4.27350427350427e-6*sigma CPLX8J2-30 + RNA_BSU01120 + 663.385833719 mRNA_biomass + 2079 ppi_c		1.0578166892348518e-09
translation_BSU01130	0.0	1000.0	10fthf_c + 27 ala__L_c + 20 arg__L_c + 9 asn__L_c + 25 asp__L_c + 2 cys__L_c + 19.0 generic_tRNA_AAA_lys__L_c + 8.0 generic_tRNA_AAC_asn__L_c + 3.0 generic_tRNA_AAG_lys__L_c + generic_tRNA_AAU_asn__L_c + 13.0 generic_tRNA_ACA_thr__L_c + 20.0 generic_tRNA_ACU_thr__L_c + 2.0 generic_tRNA_AGC_ser__L_c + 19.0 generic_tRNA_AUC_ile__L_c + 13.0 generic_tRNA_AUG_met__L_c + 6.0 generic_tRNA_AUU_ile__L_c +…		7.738951884047966e-09
transcription_TU_BSU01130	0.0	1000.0	317 atp_c + 263 ctp_c + 260 gtp_c + 351 utp_c --> -4.27350427350427e-6*sigma BSU00550-MONOMER + -4.27350427350427e-6*sigma BSU01010-MONOMER + -4.27350427350427e-6*sigma BSU16600-MONOMER + -4.27350427350427e-6*sigma BSU27320-MONOMER + -4.27350427350427e-6*sigma CPLX8J2-30 + RNA_BSU01130 + 380.63814815100005 mRNA_biomass + 1191 ppi_c		1.0578166874039715e-09
translation_BSU01150	0.0	1000.0	10fthf_c + 7 ala__L_c + 9 arg__L_c + asn__L_c + 7 asp__L_c + 9.0 generic_tRNA_AAA_lys__L_c + generic_tRNA_AAC_asn__L_c + generic_tRNA_AAG_lys__L_c + 3.0 generic_tRNA_ACA_thr__L_c + generic_tRNA_ACG_thr__L_c + 2.0 generic_tRNA_ACU_thr__L_c + generic_tRNA_AGA_arg__L_c + generic_tRNA_AGC_ser__L_c + 4.0 generic_tRNA_AUC_ile__L_c + 2.0 generic_tRNA_AUG_met__L_c + 6.0 generic_tRNA_AUU_ile__L_c + 4.0 ge…		5.94749720171868e-07
transcription_TU_BSU01150	0.0	1000.0	86 atp_c + 57 ctp_c + 63 gtp_c + 103 utp_c --> -4.27350427350427e-6*sigma BSU00550-MONOMER + -4.27350427350427e-6*sigma BSU01010-MONOMER + -4.27350427350427e-6*sigma BSU16600-MONOMER + -4.27350427350427e-6*sigma BSU27320-MONOMER + -4.27350427350427e-6*sigma CPLX8J2-30 + RNA_BSU01150 + 98.67862278899999 mRNA_biomass + 309 ppi_c		8.129475260383272e-08
translation_BSU01160	0.0	1000.0	10fthf_c + 14 ala__L_c + 12 arg__L_c + 8 asn__L_c + 8 asp__L_c + 17.0 generic_tRNA_AAA_lys__L_c + 6.0 generic_tRNA_AAC_asn__L_c + 7.0 generic_tRNA_AAG_lys__L_c + 2.0 generic_tRNA_AAU_asn__L_c + 2.0 generic_tRNA_ACA_thr__L_c + generic_tRNA_ACC_thr__L_c + generic_tRNA_ACG_thr__L_c + 4.0 generic_tRNA_ACU_thr__L_c + generic_tRNA_AGA_arg__L_c + generic_tRNA_AGU_ser__L_c + 9.0 generic_tRNA_AUC_ile__L_c…		5.94749720171868e-07
transcription_TU_BSU01160	0.0	1000.0	159 atp_c + 150 ctp_c + 119 gtp_c + 202 utp_c --> -4.27350427350427e-6*sigma BSU00550-MONOMER + -4.27350427350427e-6*sigma BSU01010-MONOMER + -4.27350427350427e-6*sigma BSU16600-MONOMER + -4.27350427350427e-6*sigma BSU27320-MONOMER + -4.27350427350427e-6*sigma CPLX8J2-30 + RNA_BSU01160 + 200.41089635 mRNA_biomass + 630 ppi_c		8.129475260383272e-08
translation_BSU01170	0.0	1000.0	10fthf_c + 20 ala__L_c + 14 arg__L_c + 12 asn__L_c + 7 asp__L_c + 17.0 generic_tRNA_AAA_lys__L_c + 10.0 generic_tRNA_AAC_asn__L_c + generic_tRNA_AAG_lys__L_c + 2.0 generic_tRNA_AAU_asn__L_c + 3.0 generic_tRNA_ACA_thr__L_c + generic_tRNA_ACG_thr__L_c + 6.0 generic_tRNA_ACU_thr__L_c + generic_tRNA_AGA_arg__L_c + generic_tRNA_AGC_ser__L_c + generic_tRNA_AGU_ser__L_c + 10.0 generic_tRNA_AUC_ile__L_c …		5.94749720171868e-07
transcription_TU_BSU01170	0.0	1000.0	162 atp_c + 136 ctp_c + 128 gtp_c + 198 utp_c --> -4.27350427350427e-6*sigma BSU00550-MONOMER + -4.27350427350427e-6*sigma BSU01010-MONOMER + -4.27350427350427e-6*sigma BSU16600-MONOMER + -4.27350427350427e-6*sigma BSU27320-MONOMER + -4.27350427350427e-6*sigma CPLX8J2-30 + RNA_BSU01170 + 199.01420850399998 mRNA_biomass + 624 ppi_c		8.129475260383272e-08
translation_BSU01180	0.0	1000.0	10fthf_c + 6 ala__L_c + 9 arg__L_c + 3 asn__L_c + 7 asp__L_c + 13.0 generic_tRNA_AAA_lys__L_c + 3.0 generic_tRNA_AAC_asn__L_c + generic_tRNA_AAG_lys__L_c + generic_tRNA_ACA_thr__L_c + 6.0 generic_tRNA_ACU_thr__L_c + 2.0 generic_tRNA_AGA_arg__L_c + 3.0 generic_tRNA_AGC_ser__L_c + 4.0 generic_tRNA_AUC_ile__L_c + 3.0 generic_tRNA_AUG_met__L_c + 2.0 generic_tRNA_AUU_ile__L_c + generic_tRNA_CCC_pro__L…		5.94749720171868e-07
transcription_TU_BSU01180	0.0	1000.0	68 atp_c + 61 ctp_c + 51 gtp_c + 108 utp_c --> -4.27350427350427e-6*sigma BSU00550-MONOMER + -4.27350427350427e-6*sigma BSU01010-MONOMER + -4.27350427350427e-6*sigma BSU16600-MONOMER + -4.27350427350427e-6*sigma BSU27320-MONOMER + -4.27350427350427e-6*sigma CPLX8J2-30 + RNA_BSU01180 + 91.383173468 mRNA_biomass + 288 ppi_c		8.129475260383272e-08
translation_BSU01190	0.0	1000.0	10fthf_c + 16 ala__L_c + 24 arg__L_c + 16 asn__L_c + 10 asp__L_c + cys__L_c + 25.0 generic_tRNA_AAA_lys__L_c + 13.0 generic_tRNA_AAC_asn__L_c + 5.0 generic_tRNA_AAG_lys__L_c + 3.0 generic_tRNA_AAU_asn__L_c + 5.0 generic_tRNA_ACA_thr__L_c + generic_tRNA_ACC_thr__L_c + generic_tRNA_ACG_thr__L_c + 6.0 generic_tRNA_ACU_thr__L_c + generic_tRNA_AUA_ile__L_c + 13.0 generic_tRNA_AUC_ile__L_c + 5.0 generi…		5.94749720171868e-07
transcription_TU_BSU01190	0.0	1000.0	209 atp_c + 179 ctp_c + 187 gtp_c + 259 utp_c --> -4.27350427350427e-6*sigma BSU00550-MONOMER + -4.27350427350427e-6*sigma BSU01010-MONOMER + -4.27350427350427e-6*sigma BSU16600-MONOMER + -4.27350427350427e-6*sigma BSU27320-MONOMER + -4.27350427350427e-6*sigma CPLX8J2-30 + RNA_BSU01190 + 266.441254874 mRNA_biomass + 834 ppi_c		8.129475260383272e-08
translation_BSU01200	0.0	1000.0	10fthf_c + 4 ala__L_c + 7 arg__L_c + asn__L_c + 6 asp__L_c + 10.0 generic_tRNA_AAA_lys__L_c + 2.0 generic_tRNA_AAG_lys__L_c + generic_tRNA_AAU_asn__L_c + 3.0 generic_tRNA_ACA_thr__L_c + generic_tRNA_ACG_thr__L_c + 4.0 generic_tRNA_ACU_thr__L_c + generic_tRNA_AGA_arg__L_c + generic_tRNA_AGC_ser__L_c + generic_tRNA_AGU_ser__L_c + 3.0 generic_tRNA_AUC_ile__L_c + 2.0 generic_tRNA_AUG_met__L_c + 2.0 g…		5.94749720171868e-07
transcription_TU_BSU01200	0.0	1000.0	69 atp_c + 58 ctp_c + 56 gtp_c + 96 utp_c --> -4.27350427350427e-6*sigma BSU00550-MONOMER + -4.27350427350427e-6*sigma BSU01010-MONOMER + -4.27350427350427e-6*sigma BSU16600-MONOMER + -4.27350427350427e-6*sigma BSU27320-MONOMER + -4.27350427350427e-6*sigma CPLX8J2-30 + RNA_BSU01200 + 88.85794183899999 mRNA_biomass + 279 ppi_c		8.129475260383272e-08
translation_BSU01210	0.0	1000.0	10fthf_c + 15 ala__L_c + 11 arg__L_c + 6 asn__L_c + 3 asp__L_c + 6.0 generic_tRNA_AAA_lys__L_c + 5.0 generic_tRNA_AAC_asn__L_c + 3.0 generic_tRNA_AAG_lys__L_c + generic_tRNA_AAU_asn__L_c + 3.0 generic_tRNA_ACA_thr__L_c + 2.0 generic_tRNA_ACG_thr__L_c + 3.0 generic_tRNA_AGA_arg__L_c + 2.0 generic_tRNA_AGC_ser__L_c + 4.0 generic_tRNA_AUC_ile__L_c + 3.0 generic_tRNA_AUG_met__L_c + 6.0 generic_tRNA_A…		5.94749720171868e-07
transcription_TU_BSU01210	0.0	1000.0	79 atp_c + 75 ctp_c + 75 gtp_c + 113 utp_c --> -4.27350427350427e-6*sigma BSU00550-MONOMER + -4.27350427350427e-6*sigma BSU01010-MONOMER + -4.27350427350427e-6*sigma BSU16600-MONOMER + -4.27350427350427e-6*sigma BSU27320-MONOMER + -4.27350427350427e-6*sigma CPLX8J2-30 + RNA_BSU01210 + 109.038305622 mRNA_biomass + 342 ppi_c		8.129475260383272e-08
translation_BSU01220	0.0	1000.0	10fthf_c + 20 ala__L_c + 19 arg__L_c + 8 asn__L_c + 12 asp__L_c + 12.0 generic_tRNA_AAA_lys__L_c + 6.0 generic_tRNA_AAC_asn__L_c + 7.0 generic_tRNA_AAG_lys__L_c + 2.0 generic_tRNA_AAU_asn__L_c + 4.0 generic_tRNA_ACA_thr__L_c + generic_tRNA_ACG_thr__L_c + 6.0 generic_tRNA_ACU_thr__L_c + generic_tRNA_AGA_arg__L_c + 2.0 generic_tRNA_AGC_ser__L_c + generic_tRNA_AGU_ser__L_c + 8.0 generic_tRNA_AUC_ile…		5.94749720171868e-07
transcription_TU_BSU01220	0.0	1000.0	171 atp_c + 155 ctp_c + 135 gtp_c + 196 utp_c --> -4.27350427350427e-6*sigma BSU00550-MONOMER + -4.27350427350427e-6*sigma BSU01010-MONOMER + -4.27350427350427e-6*sigma BSU16600-MONOMER + -4.27350427350427e-6*sigma BSU27320-MONOMER + -4.27350427350427e-6*sigma CPLX8J2-30 + RNA_BSU01220 + 209.546348917 mRNA_biomass + 657 ppi_c		8.129475260383272e-08
translation_BSU01230	0.0	1000.0	10fthf_c + 12 ala__L_c + 14 arg__L_c + 2 asn__L_c + 15.0 generic_tRNA_AAA_lys__L_c + generic_tRNA_AAC_asn__L_c + generic_tRNA_AAG_lys__L_c + generic_tRNA_AAU_asn__L_c + generic_tRNA_ACG_thr__L_c + 4.0 generic_tRNA_ACU_thr__L_c + generic_tRNA_AGA_arg__L_c + generic_tRNA_AGC_ser__L_c + 3.0 generic_tRNA_AUC_ile__L_c + 4.0 generic_tRNA_AUG_met__L_c + 6.0 generic_tRNA_AUU_ile__L_c + 2.0 generic_tRNA_C…		5.94749720171868e-07
transcription_TU_BSU01230	0.0	1000.0	115 atp_c + 108 ctp_c + 81 gtp_c + 131 utp_c --> -4.27350427350427e-6*sigma BSU00550-MONOMER + -4.27350427350427e-6*sigma BSU01010-MONOMER + -4.27350427350427e-6*sigma BSU16600-MONOMER + -4.27350427350427e-6*sigma BSU27320-MONOMER + -4.27350427350427e-6*sigma CPLX8J2-30 + RNA_BSU01230 + 138.449182095 mRNA_biomass + 435 ppi_c		8.129475260383272e-08
translation_BSU01240	0.0	1000.0	10fthf_c + 8 ala__L_c + 8 arg__L_c + 4 asn__L_c + asp__L_c + 6.0 generic_tRNA_AAA_lys__L_c + generic_tRNA_AAG_lys__L_c + 4.0 generic_tRNA_AAU_asn__L_c + generic_tRNA_ACA_thr__L_c + generic_tRNA_ACC_thr__L_c + 3.0 generic_tRNA_ACU_thr__L_c + generic_tRNA_AGA_arg__L_c + generic_tRNA_AUC_ile__L_c + generic_tRNA_AUG_met__L_c + 5.0 generic_tRNA_AUU_ile__L_c + 3.0 generic_tRNA_CAA_gln__L_c + 4.0 generi…		5.94749720171868e-07
transcription_TU_BSU01240	0.0	1000.0	52 atp_c + 38 ctp_c + 37 gtp_c + 74 utp_c --> -4.27350427350427e-6*sigma BSU00550-MONOMER + -4.27350427350427e-6*sigma BSU01010-MONOMER + -4.27350427350427e-6*sigma BSU16600-MONOMER + -4.27350427350427e-6*sigma BSU27320-MONOMER + -4.27350427350427e-6*sigma CPLX8J2-30 + RNA_BSU01240 + 63.941881841 mRNA_biomass + 201 ppi_c		8.129475260383272e-08
translation_BSU01250	0.0	1000.0	10fthf_c + 4 ala__L_c + 7 arg__L_c + 3 asn__L_c + 4 asp__L_c + 11.0 generic_tRNA_AAA_lys__L_c + generic_tRNA_AAC_asn__L_c + 2.0 generic_tRNA_AAG_lys__L_c + 2.0 generic_tRNA_AAU_asn__L_c + 2.0 generic_tRNA_ACA_thr__L_c + generic_tRNA_ACC_thr__L_c + 3.0 generic_tRNA_ACU_thr__L_c + generic_tRNA_AGC_ser__L_c + 4.0 generic_tRNA_AUC_ile__L_c + 2.0 generic_tRNA_AUG_met__L_c + 2.0 generic_tRNA_AUU_ile__L…		5.94749720171868e-07
transcription_TU_BSU01250	0.0	1000.0	70 atp_c + 48 ctp_c + 48 gtp_c + 98 utp_c --> -4.27350427350427e-6*sigma BSU00550-MONOMER + -4.27350427350427e-6*sigma BSU01010-MONOMER + -4.27350427350427e-6*sigma BSU16600-MONOMER + -4.27350427350427e-6*sigma BSU27320-MONOMER + -4.27350427350427e-6*sigma CPLX8J2-30 + RNA_BSU01250 + 84.001143744 mRNA_biomass + 264 ppi_c		8.129475260383272e-08
translation_BSU01260	0.0	1000.0	10fthf_c + 9 ala__L_c + 11 arg__L_c + 5 asn__L_c + 6 asp__L_c + 2 cys__L_c + 9.0 generic_tRNA_AAA_lys__L_c + 4.0 generic_tRNA_AAC_asn__L_c + generic_tRNA_AAG_lys__L_c + generic_tRNA_AAU_asn__L_c + 2.0 generic_tRNA_ACA_thr__L_c + generic_tRNA_ACG_thr__L_c + 4.0 generic_tRNA_ACU_thr__L_c + generic_tRNA_AGA_arg__L_c + 3.0 generic_tRNA_AGC_ser__L_c + generic_tRNA_AGU_ser__L_c + 6.0 generic_tRNA_AUC_i…		5.94749720171868e-07
transcription_TU_BSU01260	0.0	1000.0	97 atp_c + 87 ctp_c + 72 gtp_c + 113 utp_c --> -4.27350427350427e-6*sigma BSU00550-MONOMER + -4.27350427350427e-6*sigma BSU01010-MONOMER + -4.27350427350427e-6*sigma BSU16600-MONOMER + -4.27350427350427e-6*sigma BSU27320-MONOMER + -4.27350427350427e-6*sigma CPLX8J2-30 + RNA_BSU01260 + 117.563357049 mRNA_biomass + 369 ppi_c		8.129475260383272e-08
translation_BSU01270	0.0	1000.0	10fthf_c + 5 ala__L_c + 3 arg__L_c + 4 asn__L_c + 6 asp__L_c + 16.0 generic_tRNA_AAA_lys__L_c + 3.0 generic_tRNA_AAC_asn__L_c + 2.0 generic_tRNA_AAG_lys__L_c + generic_tRNA_AAU_asn__L_c + 2.0 generic_tRNA_ACA_thr__L_c + 2.0 generic_tRNA_ACU_thr__L_c + 2.0 generic_tRNA_AUC_ile__L_c + 3.0 generic_tRNA_AUG_met__L_c + 2.0 generic_tRNA_AUU_ile__L_c + 5.0 generic_tRNA_CAA_gln__L_c + generic_tRNA_CAC_hi…		5.94749720171868e-07
transcription_TU_BSU01270	0.0	1000.0	73 atp_c + 68 ctp_c + 56 gtp_c + 115 utp_c --> -4.27350427350427e-6*sigma BSU00550-MONOMER + -4.27350427350427e-6*sigma BSU01010-MONOMER + -4.27350427350427e-6*sigma BSU16600-MONOMER + -4.27350427350427e-6*sigma BSU27320-MONOMER + -4.27350427350427e-6*sigma CPLX8J2-30 + RNA_BSU01270 + 99.010470012 mRNA_biomass + 312 ppi_c		8.129475260383272e-08
translation_BSU01280	0.0	1000.0	10fthf_c + 12 ala__L_c + 12 arg__L_c + 7 asn__L_c + 11 asp__L_c + 14.0 generic_tRNA_AAA_lys__L_c + 5.0 generic_tRNA_AAC_asn__L_c + 4.0 generic_tRNA_AAG_lys__L_c + 2.0 generic_tRNA_AAU_asn__L_c + 3.0 generic_tRNA_ACA_thr__L_c + generic_tRNA_ACG_thr__L_c + 6.0 generic_tRNA_ACU_thr__L_c + generic_tRNA_AGU_ser__L_c + 10.0 generic_tRNA_AUC_ile__L_c + 7.0 generic_tRNA_AUG_met__L_c + 4.0 generic_tRNA_AU…		5.94749720171868e-07
transcription_TU_BSU01280	0.0	1000.0	146 atp_c + 116 ctp_c + 108 gtp_c + 170 utp_c --> -4.27350427350427e-6*sigma BSU00550-MONOMER + -4.27350427350427e-6*sigma BSU01010-MONOMER + -4.27350427350427e-6*sigma BSU16600-MONOMER + -4.27350427350427e-6*sigma BSU27320-MONOMER + -4.27350427350427e-6*sigma CPLX8J2-30 + RNA_BSU01280 + 172.25120074 mRNA_biomass + 540 ppi_c		8.129475260383272e-08
translation_BSU01290	0.0	1000.0	10fthf_c + 4 ala__L_c + 7 arg__L_c + 4 cys__L_c + 8.0 generic_tRNA_AAA_lys__L_c + 2.0 generic_tRNA_AAG_lys__L_c + 2.0 generic_tRNA_ACA_thr__L_c + generic_tRNA_AGC_ser__L_c + generic_tRNA_AUG_met__L_c + 4.0 generic_tRNA_AUU_ile__L_c + 4.0 generic_tRNA_CAA_gln__L_c + generic_tRNA_CAU_his__L_c + generic_tRNA_CCA_pro__L_c + generic_tRNA_CCG_pro__L_c + generic_tRNA_CCU_pro__L_c + 2.0 generic_tRNA_CGC_…		5.94749720171868e-07
transcription_TU_BSU01290	0.0	1000.0	47 atp_c + 40 ctp_c + 38 gtp_c + 61 utp_c --> -4.27350427350427e-6*sigma BSU00550-MONOMER + -4.27350427350427e-6*sigma BSU01010-MONOMER + -4.27350427350427e-6*sigma BSU16600-MONOMER + -4.27350427350427e-6*sigma BSU27320-MONOMER + -4.27350427350427e-6*sigma CPLX8J2-30 + RNA_BSU01290 + 59.286381046 mRNA_biomass + 186 ppi_c		8.129475260383272e-08
translation_BSU01300	0.0	1000.0	10fthf_c + 10 ala__L_c + 12 arg__L_c + 6 asn__L_c + 5 asp__L_c + 8.0 generic_tRNA_AAA_lys__L_c + 4.0 generic_tRNA_AAC_asn__L_c + 3.0 generic_tRNA_AAG_lys__L_c + 2.0 generic_tRNA_AAU_asn__L_c + 2.0 generic_tRNA_ACA_thr__L_c + generic_tRNA_ACG_thr__L_c + 2.0 generic_tRNA_ACU_thr__L_c + 2.0 generic_tRNA_AGA_arg__L_c + 2.0 generic_tRNA_AGC_ser__L_c + 4.0 generic_tRNA_AUC_ile__L_c + 3.0 generic_tRNA_A…		5.94749720171868e-07
transcription_TU_BSU01300	0.0	1000.0	111 atp_c + 89 ctp_c + 72 gtp_c + 127 utp_c --> -4.27350427350427e-6*sigma BSU00550-MONOMER + -4.27350427350427e-6*sigma BSU01010-MONOMER + -4.27350427350427e-6*sigma BSU16600-MONOMER + -4.27350427350427e-6*sigma BSU27320-MONOMER + -4.27350427350427e-6*sigma CPLX8J2-30 + RNA_BSU01300 + 127.038688519 mRNA_biomass + 399 ppi_c		8.129475260383272e-08
translation_BSU01310	0.0	1000.0	10fthf_c + 9 ala__L_c + 13 arg__L_c + 8 asn__L_c + 6 asp__L_c + 14.0 generic_tRNA_AAA_lys__L_c + 5.0 generic_tRNA_AAC_asn__L_c + 3.0 generic_tRNA_AAG_lys__L_c + 3.0 generic_tRNA_AAU_asn__L_c + 4.0 generic_tRNA_ACA_thr__L_c + 3.0 generic_tRNA_ACG_thr__L_c + 3.0 generic_tRNA_ACU_thr__L_c + generic_tRNA_AGA_arg__L_c + generic_tRNA_AGU_ser__L_c + 5.0 generic_tRNA_AUC_ile__L_c + 2.0 generic_tRNA_AUG_m…		5.94749720171868e-07
transcription_TU_BSU01310	0.0	1000.0	144 atp_c + 129 ctp_c + 102 gtp_c + 165 utp_c --> -4.27350427350427e-6*sigma BSU00550-MONOMER + -4.27350427350427e-6*sigma BSU01010-MONOMER + -4.27350427350427e-6*sigma BSU16600-MONOMER + -4.27350427350427e-6*sigma BSU27320-MONOMER + -4.27350427350427e-6*sigma CPLX8J2-30 + RNA_BSU01310 + 171.95808294 mRNA_biomass + 540 ppi_c		8.129475260383272e-08
translation_BSU01320	0.0	1000.0	10fthf_c + 18 ala__L_c + 11 arg__L_c + 5 asn__L_c + 8 asp__L_c + 10.0 generic_tRNA_AAA_lys__L_c + 3.0 generic_tRNA_AAC_asn__L_c + generic_tRNA_AAG_lys__L_c + 2.0 generic_tRNA_AAU_asn__L_c + generic_tRNA_ACA_thr__L_c + generic_tRNA_ACG_thr__L_c + 6.0 generic_tRNA_ACU_thr__L_c + 2.0 generic_tRNA_AGA_arg__L_c + 2.0 generic_tRNA_AGC_ser__L_c + generic_tRNA_AGU_ser__L_c + 2.0 generic_tRNA_AUC_ile__L_c…		5.94749720171868e-07
transcription_TU_BSU01320	0.0	1000.0	101 atp_c + 80 ctp_c + 76 gtp_c + 106 utp_c --> -4.27350427350427e-6*sigma BSU00550-MONOMER + -4.27350427350427e-6*sigma BSU01010-MONOMER + -4.27350427350427e-6*sigma BSU16600-MONOMER + -4.27350427350427e-6*sigma BSU27320-MONOMER + -4.27350427350427e-6*sigma CPLX8J2-30 + RNA_BSU01320 + 115.98761912300002 mRNA_biomass + 363 ppi_c		8.129475260383272e-08
translation_BSU01330	0.0	1000.0	10fthf_c + 16 ala__L_c + 13 arg__L_c + 6 asn__L_c + 5 asp__L_c + 10.0 generic_tRNA_AAA_lys__L_c + 5.0 generic_tRNA_AAC_asn__L_c + 3.0 generic_tRNA_AAG_lys__L_c + generic_tRNA_AAU_asn__L_c + 3.0 generic_tRNA_ACA_thr__L_c + generic_tRNA_ACG_thr__L_c + 3.0 generic_tRNA_ACU_thr__L_c + generic_tRNA_AGC_ser__L_c + generic_tRNA_AGU_ser__L_c + 6.0 generic_tRNA_AUC_ile__L_c + 2.0 generic_tRNA_AUG_met__L_c…		5.94749720171868e-07
transcription_TU_BSU01330	0.0	1000.0	133 atp_c + 127 ctp_c + 95 gtp_c + 146 utp_c --> -4.27350427350427e-6*sigma BSU00550-MONOMER + -4.27350427350427e-6*sigma BSU01010-MONOMER + -4.27350427350427e-6*sigma BSU16600-MONOMER + -4.27350427350427e-6*sigma BSU27320-MONOMER + -4.27350427350427e-6*sigma CPLX8J2-30 + RNA_BSU01330 + 159.532173361 mRNA_biomass + 501 ppi_c		8.129475260383272e-08
translation_BSU01340	0.0	1000.0	10fthf_c + 3 ala__L_c + 5 arg__L_c + 3 asn__L_c + 2 asp__L_c + 5.0 generic_tRNA_AAA_lys__L_c + 2.0 generic_tRNA_AAC_asn__L_c + generic_tRNA_AAG_lys__L_c + generic_tRNA_AAU_asn__L_c + 2.0 generic_tRNA_ACA_thr__L_c + generic_tRNA_ACC_thr__L_c + 2.0 generic_tRNA_ACU_thr__L_c + generic_tRNA_AGA_arg__L_c + generic_tRNA_AGU_ser__L_c + 2.0 generic_tRNA_AUC_ile__L_c + generic_tRNA_AUG_met__L_c + 2.0 gene…		5.94749720171868e-07
transcription_TU_BSU01340	0.0	1000.0	47 atp_c + 34 ctp_c + 33 gtp_c + 66 utp_c --> -4.27350427350427e-6*sigma BSU00550-MONOMER + -4.27350427350427e-6*sigma BSU01010-MONOMER + -4.27350427350427e-6*sigma BSU16600-MONOMER + -4.27350427350427e-6*sigma BSU27320-MONOMER + -4.27350427350427e-6*sigma CPLX8J2-30 + RNA_BSU01340 + 57.26614454 mRNA_biomass + 180 ppi_c		8.129475260383272e-08
translation_BSU01350	0.0	1000.0	10fthf_c + 12 ala__L_c + 9 arg__L_c + 10 asn__L_c + asp__L_c + 15.0 generic_tRNA_AAA_lys__L_c + 7.0 generic_tRNA_AAC_asn__L_c + 2.0 generic_tRNA_AAG_lys__L_c + 3.0 generic_tRNA_AAU_asn__L_c + 2.0 generic_tRNA_ACA_thr__L_c + 2.0 generic_tRNA_ACG_thr__L_c + 4.0 generic_tRNA_ACU_thr__L_c + generic_tRNA_AGC_ser__L_c + 2.0 generic_tRNA_AUC_ile__L_c + generic_tRNA_AUG_met__L_c + 3.0 generic_tRNA_AUU_il…		5.94749720171868e-07
transcription_TU_BSU01350	0.0	1000.0	109 atp_c + 107 ctp_c + 87 gtp_c + 138 utp_c --> -4.27350427350427e-6*sigma BSU00550-MONOMER + -4.27350427350427e-6*sigma BSU01010-MONOMER + -4.27350427350427e-6*sigma BSU16600-MONOMER + -4.27350427350427e-6*sigma BSU27320-MONOMER + -4.27350427350427e-6*sigma CPLX8J2-30 + RNA_BSU01350 + 140.37711162099998 mRNA_biomass + 441 ppi_c		8.129475260383272e-08
translation_BSU01360	0.0	1000.0	10fthf_c + 33 ala__L_c + 14 arg__L_c + 18 asn__L_c + 8 asp__L_c + 15.0 generic_tRNA_AAA_lys__L_c + 13.0 generic_tRNA_AAC_asn__L_c + 3.0 generic_tRNA_AAG_lys__L_c + 5.0 generic_tRNA_AAU_asn__L_c + 11.0 generic_tRNA_ACA_thr__L_c + generic_tRNA_ACC_thr__L_c + 8.0 generic_tRNA_ACG_thr__L_c + 7.0 generic_tRNA_ACU_thr__L_c + generic_tRNA_AGA_arg__L_c + 3.0 generic_tRNA_AGC_ser__L_c + 2.0 generic_tRNA_A…		1.012006652793755e-08
transcription_TU_BSU01360	0.0	1000.0	417 atp_c + 292 ctp_c + 249 gtp_c + 338 utp_c --> -4.27350427350427e-6*sigma BSU00550-MONOMER + -4.27350427350427e-6*sigma BSU01010-MONOMER + -4.27350427350427e-6*sigma BSU16600-MONOMER + -4.27350427350427e-6*sigma BSU27320-MONOMER + -4.27350427350427e-6*sigma CPLX8J2-30 + RNA_BSU01360 + 414.525747776 mRNA_biomass + 1296 ppi_c		1.3832848958470615e-09
translation_BSU01370	0.0	1000.0	10fthf_c + 10 ala__L_c + 10 arg__L_c + 7 asn__L_c + 19 asp__L_c + 4 cys__L_c + 12.0 generic_tRNA_AAA_lys__L_c + 4.0 generic_tRNA_AAC_asn__L_c + 4.0 generic_tRNA_AAG_lys__L_c + 3.0 generic_tRNA_AAU_asn__L_c + 7.0 generic_tRNA_ACA_thr__L_c + generic_tRNA_ACC_thr__L_c + generic_tRNA_ACG_thr__L_c + 2.0 generic_tRNA_ACU_thr__L_c + 3.0 generic_tRNA_AGA_arg__L_c + generic_tRNA_AGU_ser__L_c + 2.0 generic…		1.709893891871023e-08
transcription_TU_BSU01370	0.0	1000.0	165 atp_c + 164 ctp_c + 119 gtp_c + 206 utp_c --> -4.27350427350427e-6*sigma BSU00550-MONOMER + -4.27350427350427e-6*sigma BSU01010-MONOMER + -4.27350427350427e-6*sigma BSU16600-MONOMER + -4.27350427350427e-6*sigma BSU27320-MONOMER + -4.27350427350427e-6*sigma CPLX8J2-30 + RNA_BSU01370 + 207.859142814 mRNA_biomass + 654 ppi_c		2.337208345021001e-09
translation_BSU01380	0.0	1000.0	10fthf_c + 13 ala__L_c + 11 arg__L_c + 9 asn__L_c + 13 asp__L_c + 3 cys__L_c + 13.0 generic_tRNA_AAA_lys__L_c + 4.0 generic_tRNA_AAC_asn__L_c + 6.0 generic_tRNA_AAG_lys__L_c + 5.0 generic_tRNA_AAU_asn__L_c + 4.0 generic_tRNA_ACA_thr__L_c + generic_tRNA_ACC_thr__L_c + 7.0 generic_tRNA_ACG_thr__L_c + generic_tRNA_ACU_thr__L_c + generic_tRNA_AGA_arg__L_c + 4.0 generic_tRNA_AGC_ser__L_c + 2.0 generic…		1.5657309181021008e-12
transcription_TU_BSU01380	0.0	1000.0	189 atp_c + 193 ctp_c + 138 gtp_c + 227 utp_c --> -4.27350427350427e-6*sigma BSU00550-MONOMER + -4.27350427350427e-6*sigma BSU01010-MONOMER + -4.27350427350427e-6*sigma BSU16600-MONOMER + -4.27350427350427e-6*sigma BSU27320-MONOMER + -4.27350427350427e-6*sigma CPLX8J2-30 + RNA_BSU01380 + 237.50499046700003 mRNA_biomass + 747 ppi_c		2.1401558220910083e-13
translation_BSU01390	0.0	1000.0	10fthf_c + 3 ala__L_c + 5 arg__L_c + 2 asn__L_c + 4 asp__L_c + 5.0 generic_tRNA_AAA_lys__L_c + generic_tRNA_AAC_asn__L_c + generic_tRNA_AAU_asn__L_c + generic_tRNA_ACA_thr__L_c + 2.0 generic_tRNA_ACG_thr__L_c + 3.0 generic_tRNA_ACU_thr__L_c + generic_tRNA_AGG_arg__L_c + generic_tRNA_AUA_ile__L_c + generic_tRNA_AUC_ile__L_c + 2.0 generic_tRNA_AUG_met__L_c + 4.0 generic_tRNA_AUU_ile__L_c + 2.0 gene…		2.979765218476973e-11
transcription_TU_BSU01390	0.0	1000.0	60 atp_c + 47 ctp_c + 42 gtp_c + 70 utp_c --> -4.27350427350427e-6*sigma BSU00550-MONOMER + -4.27350427350427e-6*sigma BSU01010-MONOMER + -4.27350427350427e-6*sigma BSU16600-MONOMER + -4.27350427350427e-6*sigma BSU27320-MONOMER + -4.27350427350427e-6*sigma CPLX8J2-30 + RNA_BSU01390 + 69.80538031900001 mRNA_biomass + 219 ppi_c		4.072961584304568e-12
translation_BSU01400	0.0	1000.0	10fthf_c + 3 arg__L_c + asn__L_c + 3 cys__L_c + 8.0 generic_tRNA_AAA_lys__L_c + generic_tRNA_AAG_lys__L_c + generic_tRNA_AAU_asn__L_c + 2.0 generic_tRNA_AGA_arg__L_c + 2.0 generic_tRNA_AUC_ile__L_c + generic_tRNA_AUG_met__L_c + generic_tRNA_AUU_ile__L_c + 2.0 generic_tRNA_CAA_gln__L_c + generic_tRNA_CAU_his__L_c + 3.0 generic_tRNA_CCA_pro__L_c + generic_tRNA_CGC_arg__L_c + 2.0 generic_tRNA_GAA_gl…		5.94749720171868e-07
transcription_TU_BSU01400	0.0	1000.0	22 atp_c + 22 ctp_c + 15 gtp_c + 55 utp_c --> -4.27350427350427e-6*sigma BSU00550-MONOMER + -4.27350427350427e-6*sigma BSU01010-MONOMER + -4.27350427350427e-6*sigma BSU16600-MONOMER + -4.27350427350427e-6*sigma BSU27320-MONOMER + -4.27350427350427e-6*sigma CPLX8J2-30 + RNA_BSU01400 + 35.858823014 mRNA_biomass + 114 ppi_c		8.129475260383272e-08
translation_BSU01410	0.0	1000.0	10fthf_c + 6 ala__L_c + 19 arg__L_c + 5 asn__L_c + 7 asp__L_c + 10.0 generic_tRNA_AAA_lys__L_c + 4.0 generic_tRNA_AAC_asn__L_c + generic_tRNA_AAG_lys__L_c + generic_tRNA_AAU_asn__L_c + 2.0 generic_tRNA_ACA_thr__L_c + generic_tRNA_ACG_thr__L_c + 4.0 generic_tRNA_ACU_thr__L_c + generic_tRNA_AGA_arg__L_c + generic_tRNA_AGC_ser__L_c + 7.0 generic_tRNA_AUC_ile__L_c + 5.0 generic_tRNA_AUU_ile__L_c + 2.…		5.94749720171868e-07
transcription_TU_BSU01410	0.0	1000.0	94 atp_c + 82 ctp_c + 76 gtp_c + 114 utp_c --> -4.27350427350427e-6*sigma BSU00550-MONOMER + -4.27350427350427e-6*sigma BSU01010-MONOMER + -4.27350427350427e-6*sigma BSU16600-MONOMER + -4.27350427350427e-6*sigma BSU27320-MONOMER + -4.27350427350427e-6*sigma CPLX8J2-30 + RNA_BSU01410 + 116.73984420600001 mRNA_biomass + 366 ppi_c		8.129475260383272e-08
translation_BSU01420	0.0	1000.0	10fthf_c + 19 ala__L_c + 14 arg__L_c + 6 asn__L_c + 2 asp__L_c + cys__L_c + 8.0 generic_tRNA_AAA_lys__L_c + 3.0 generic_tRNA_AAC_asn__L_c + generic_tRNA_AAG_lys__L_c + 3.0 generic_tRNA_AAU_asn__L_c + generic_tRNA_ACA_thr__L_c + 3.0 generic_tRNA_ACG_thr__L_c + 8.0 generic_tRNA_ACU_thr__L_c + 2.0 generic_tRNA_AGA_arg__L_c + generic_tRNA_AGU_ser__L_c + 5.0 generic_tRNA_AUC_ile__L_c + generic_tRNA_AU…		5.94749720171868e-07
transcription_TU_BSU01420	0.0	1000.0	108 atp_c + 88 ctp_c + 93 gtp_c + 107 utp_c --> -4.27350427350427e-6*sigma BSU00550-MONOMER + -4.27350427350427e-6*sigma BSU01010-MONOMER + -4.27350427350427e-6*sigma BSU16600-MONOMER + -4.27350427350427e-6*sigma BSU27320-MONOMER + -4.27350427350427e-6*sigma CPLX8J2-30 + RNA_BSU01420 + 126.87490541599999 mRNA_biomass + 396 ppi_c		8.129475260383272e-08
translation_BSU01430	0.0	1000.0	10fthf_c + 19 ala__L_c + 15 arg__L_c + 11 asn__L_c + 23 asp__L_c + cys__L_c + 15.0 generic_tRNA_AAA_lys__L_c + 7.0 generic_tRNA_AAC_asn__L_c + 7.0 generic_tRNA_AAG_lys__L_c + 4.0 generic_tRNA_AAU_asn__L_c + 7.0 generic_tRNA_ACA_thr__L_c + 8.0 generic_tRNA_ACG_thr__L_c + 9.0 generic_tRNA_ACU_thr__L_c + 2.0 generic_tRNA_AGA_arg__L_c + 2.0 generic_tRNA_AGC_ser__L_c + 2.0 generic_tRNA_AGU_ser__L_c + …		1.387941910643002e-07
transcription_TU_BSU01430	0.0	1000.0	245 atp_c + 219 ctp_c + 176 gtp_c + 305 utp_c --> -4.27350427350427e-6*sigma BSU00550-MONOMER + -4.27350427350427e-6*sigma BSU01010-MONOMER + -4.27350427350427e-6*sigma BSU16600-MONOMER + -4.27350427350427e-6*sigma BSU27320-MONOMER + -4.27350427350427e-6*sigma CPLX8J2-30 + RNA_BSU01430 + 300.674414345 mRNA_biomass + 945 ppi_c		1.8971407707700635e-08
translation_BSU01440	0.0	1000.0	10fthf_c + 12 ala__L_c + 16 arg__L_c + 5 asn__L_c + 6 asp__L_c + 6.0 generic_tRNA_AAA_lys__L_c + 3.0 generic_tRNA_AAC_asn__L_c + generic_tRNA_AAG_lys__L_c + 2.0 generic_tRNA_AAU_asn__L_c + 4.0 generic_tRNA_ACA_thr__L_c + 2.0 generic_tRNA_ACG_thr__L_c + 3.0 generic_tRNA_ACU_thr__L_c + 2.0 generic_tRNA_AGA_arg__L_c + generic_tRNA_AGU_ser__L_c + 6.0 generic_tRNA_AUC_ile__L_c + 4.0 generic_tRNA_AUG_m…		5.94749720171868e-07
transcription_TU_BSU01440	0.0	1000.0	84 atp_c + 81 ctp_c + 80 gtp_c + 118 utp_c --> -4.27350427350427e-6*sigma BSU00550-MONOMER + -4.27350427350427e-6*sigma BSU01010-MONOMER + -4.27350427350427e-6*sigma BSU16600-MONOMER + -4.27350427350427e-6*sigma BSU27320-MONOMER + -4.27350427350427e-6*sigma CPLX8J2-30 + RNA_BSU01440 + 115.75111274300001 mRNA_biomass + 363 ppi_c		8.129475260383272e-08
translation_BSU01490	0.0	1000.0	10fthf_c + 10 ala__L_c + 10 arg__L_c + 4 asn__L_c + 4 asp__L_c + 12.0 generic_tRNA_AAA_lys__L_c + 4.0 generic_tRNA_AAC_asn__L_c + 3.0 generic_tRNA_AAG_lys__L_c + 4.0 generic_tRNA_ACA_thr__L_c + 8.0 generic_tRNA_ACU_thr__L_c + generic_tRNA_AGA_arg__L_c + generic_tRNA_AGU_ser__L_c + 7.0 generic_tRNA_AUC_ile__L_c + 5.0 generic_tRNA_AUG_met__L_c + generic_tRNA_AUU_ile__L_c + 3.0 generic_tRNA_CAA_gln_…		5.94749720171868e-07
transcription_TU_BSU01490	0.0	1000.0	109 atp_c + 84 ctp_c + 99 gtp_c + 146 utp_c --> -4.27350427350427e-6*sigma BSU00550-MONOMER + -4.27350427350427e-6*sigma BSU01010-MONOMER + -4.27350427350427e-6*sigma BSU16600-MONOMER + -4.27350427350427e-6*sigma BSU27320-MONOMER + -4.27350427350427e-6*sigma CPLX8J2-30 + RNA_BSU01490 + 139.952758998 mRNA_biomass + 438 ppi_c		8.129475260383272e-08
translation_BSU01500	0.0	1000.0	10fthf_c + 14 ala__L_c + 16 arg__L_c + 3 asn__L_c + 4 asp__L_c + 8.0 generic_tRNA_AAA_lys__L_c + generic_tRNA_AAC_asn__L_c + 2.0 generic_tRNA_AAU_asn__L_c + 2.0 generic_tRNA_ACA_thr__L_c + 6.0 generic_tRNA_ACU_thr__L_c + 2.0 generic_tRNA_AGC_ser__L_c + 7.0 generic_tRNA_AUC_ile__L_c + generic_tRNA_AUG_met__L_c + 3.0 generic_tRNA_CAA_gln__L_c + generic_tRNA_CAC_his__L_c + 2.0 generic_tRNA_CAG_gln__…		5.94749720171868e-07
transcription_TU_BSU01500	0.0	1000.0	104 atp_c + 90 ctp_c + 89 gtp_c + 110 utp_c --> -4.27350427350427e-6*sigma BSU00550-MONOMER + -4.27350427350427e-6*sigma BSU01010-MONOMER + -4.27350427350427e-6*sigma BSU16600-MONOMER + -4.27350427350427e-6*sigma BSU27320-MONOMER + -4.27350427350427e-6*sigma CPLX8J2-30 + RNA_BSU01500 + 125.70914459299999 mRNA_biomass + 393 ppi_c		8.129475260383272e-08
translation_BSU01530	0.0	1000.0	10fthf_c + 14 ala__L_c + 13 arg__L_c + 9 asn__L_c + 11 asp__L_c + 16.0 generic_tRNA_AAA_lys__L_c + 4.0 generic_tRNA_AAC_asn__L_c + 7.0 generic_tRNA_AAG_lys__L_c + 5.0 generic_tRNA_AAU_asn__L_c + 3.0 generic_tRNA_ACA_thr__L_c + 4.0 generic_tRNA_ACC_thr__L_c + generic_tRNA_ACG_thr__L_c + generic_tRNA_ACU_thr__L_c + 5.0 generic_tRNA_AGA_arg__L_c + 7.0 generic_tRNA_AGC_ser__L_c + 2.0 generic_tRNA_AGG…		0.0
transcription_TU_BSU_rRNA_23	0.0	1000.0	317 atp_c + 487 ctp_c + 363 gtp_c + 386 utp_c --> -4.27350427350427e-6*sigma BSU00550-MONOMER + -4.27350427350427e-6*sigma BSU01010-MONOMER + -4.27350427350427e-6*sigma BSU16600-MONOMER + -4.27350427350427e-6*sigma BSU27320-MONOMER + -4.27350427350427e-6*sigma CPLX8J2-30 + RNA_BSU_rRNA_23 + 1553 ppi_c + 494.90583201299995 rRNA_biomass		0.0
transcription_TU_BSU_rRNA_14	0.0	1000.0	572 atp_c + 920 ctp_c + 657 gtp_c + 777 utp_c --> -4.27350427350427e-6*sigma BSU00550-MONOMER + -4.27350427350427e-6*sigma BSU01010-MONOMER + -4.27350427350427e-6*sigma BSU16600-MONOMER + -4.27350427350427e-6*sigma BSU27320-MONOMER + -4.27350427350427e-6*sigma CPLX8J2-30 + RNA_BSU_rRNA_14 + 2926 ppi_c + 930.814199346 rRNA_biomass		0.0
transcription_TU_BSU_rRNA_15	0.0	1000.0	23 atp_c + 36 ctp_c + 32 gtp_c + 26 utp_c --> -4.27350427350427e-6*sigma BSU00550-MONOMER + -4.27350427350427e-6*sigma BSU01010-MONOMER + -4.27350427350427e-6*sigma BSU16600-MONOMER + -4.27350427350427e-6*sigma BSU27320-MONOMER + -4.27350427350427e-6*sigma CPLX8J2-30 + RNA_BSU_rRNA_15 + 117 ppi_c + 37.447219276999995 rRNA_biomass		0.0
transcription_TU_BSU_tRNA_23	0.0	1000.0	18 atp_c + 22 ctp_c + 18 gtp_c + 14 utp_c --> -4.27350427350427e-6*sigma BSU00550-MONOMER + -4.27350427350427e-6*sigma BSU01010-MONOMER + -4.27350427350427e-6*sigma BSU16600-MONOMER + -4.27350427350427e-6*sigma BSU27320-MONOMER + -4.27350427350427e-6*sigma CPLX8J2-30 + RNA_BSU_tRNA_23 + 72 ppi_c + 23.067142712 tRNA_biomass		1.814701969620104e-07
transcription_TU_BSU_tRNA_24	0.0	1000.0	15 atp_c + 23 ctp_c + 18 gtp_c + 17 utp_c --> -4.27350427350427e-6*sigma BSU00550-MONOMER + -4.27350427350427e-6*sigma BSU01010-MONOMER + -4.27350427350427e-6*sigma BSU16600-MONOMER + -4.27350427350427e-6*sigma BSU27320-MONOMER + -4.27350427350427e-6*sigma CPLX8J2-30 + RNA_BSU_tRNA_24 + 73 ppi_c + 23.302196193 tRNA_biomass		2.8869038579144143e-07
transcription_TU_BSU_tRNA_25	0.0	1000.0	16 atp_c + 24 ctp_c + 21 gtp_c + 14 utp_c --> -4.27350427350427e-6*sigma BSU00550-MONOMER + -4.27350427350427e-6*sigma BSU01010-MONOMER + -4.27350427350427e-6*sigma BSU16600-MONOMER + -4.27350427350427e-6*sigma BSU27320-MONOMER + -4.27350427350427e-6*sigma CPLX8J2-30 + RNA_BSU_tRNA_25 + 75 ppi_c + 24.051685515000003 tRNA_biomass		0.0
transcription_TU_BSU_tRNA_26	0.0	1000.0	17 atp_c + 24 ctp_c + 20 gtp_c + 16 utp_c --> -4.27350427350427e-6*sigma BSU00550-MONOMER + -4.27350427350427e-6*sigma BSU01010-MONOMER + -4.27350427350427e-6*sigma BSU16600-MONOMER + -4.27350427350427e-6*sigma BSU27320-MONOMER + -4.27350427350427e-6*sigma CPLX8J2-30 + RNA_BSU_tRNA_26 + 77 ppi_c + 24.646002237000005 tRNA_biomass		0.0
transcription_TU_BSU_tRNA_27	0.0	1000.0	18 atp_c + 25 ctp_c + 19 gtp_c + 15 utp_c --> -4.27350427350427e-6*sigma BSU00550-MONOMER + -4.27350427350427e-6*sigma BSU01010-MONOMER + -4.27350427350427e-6*sigma BSU16600-MONOMER + -4.27350427350427e-6*sigma BSU27320-MONOMER + -4.27350427350427e-6*sigma CPLX8J2-30 + RNA_BSU_tRNA_27 + 77 ppi_c + 24.629018077 tRNA_biomass		1.8112411308414382e-07
transcription_TU_BSU_tRNA_28	0.0	1000.0	14 atp_c + 26 ctp_c + 24 gtp_c + 12 utp_c --> -4.27350427350427e-6*sigma BSU00550-MONOMER + -4.27350427350427e-6*sigma BSU01010-MONOMER + -4.27350427350427e-6*sigma BSU16600-MONOMER + -4.27350427350427e-6*sigma BSU27320-MONOMER + -4.27350427350427e-6*sigma CPLX8J2-30 + RNA_BSU_tRNA_28 + 76 ppi_c + 24.425912196000002 tRNA_biomass		0.0
transcription_TU_BSU_rRNA_16	0.0	1000.0	315 atp_c + 489 ctp_c + 366 gtp_c + 384 utp_c --> -4.27350427350427e-6*sigma BSU00550-MONOMER + -4.27350427350427e-6*sigma BSU01010-MONOMER + -4.27350427350427e-6*sigma BSU16600-MONOMER + -4.27350427350427e-6*sigma BSU27320-MONOMER + -4.27350427350427e-6*sigma CPLX8J2-30 + RNA_BSU_rRNA_16 + 1554 ppi_c + 495.280058694 rRNA_biomass		0.0
transcription_TU_BSU_rRNA_29	0.0	1000.0	571 atp_c + 916 ctp_c + 658 gtp_c + 779 utp_c --> -4.27350427350427e-6*sigma BSU00550-MONOMER + -4.27350427350427e-6*sigma BSU01010-MONOMER + -4.27350427350427e-6*sigma BSU16600-MONOMER + -4.27350427350427e-6*sigma BSU27320-MONOMER + -4.27350427350427e-6*sigma CPLX8J2-30 + RNA_BSU_rRNA_29 + 2924 ppi_c + 930.2238216640001 rRNA_biomass		5.94749720171868e-07
transcription_TU_BSU_rRNA_24	0.0	1000.0	23 atp_c + 36 ctp_c + 32 gtp_c + 27 utp_c --> -4.27350427350427e-6*sigma BSU00550-MONOMER + -4.27350427350427e-6*sigma BSU01010-MONOMER + -4.27350427350427e-6*sigma BSU16600-MONOMER + -4.27350427350427e-6*sigma BSU27320-MONOMER + -4.27350427350427e-6*sigma CPLX8J2-30 + RNA_BSU_rRNA_24 + 118 ppi_c + 37.752377337999995 rRNA_biomass		0.0
transcription_TU_BSU_rRNA_25	0.0	1000.0	316 atp_c + 488 ctp_c + 362 gtp_c + 386 utp_c --> -4.27350427350427e-6*sigma BSU00550-MONOMER + -4.27350427350427e-6*sigma BSU01010-MONOMER + -4.27350427350427e-6*sigma BSU16600-MONOMER + -4.27350427350427e-6*sigma BSU27320-MONOMER + -4.27350427350427e-6*sigma CPLX8J2-30 + RNA_BSU_rRNA_25 + 1552 ppi_c + 494.537609912 rRNA_biomass		5.94749720171868e-07
transcription_TU_BSU_rRNA_27	0.0	1000.0	572 atp_c + 921 ctp_c + 656 gtp_c + 779 utp_c --> -4.27350427350427e-6*sigma BSU00550-MONOMER + -4.27350427350427e-6*sigma BSU01010-MONOMER + -4.27350427350427e-6*sigma BSU16600-MONOMER + -4.27350427350427e-6*sigma BSU27320-MONOMER + -4.27350427350427e-6*sigma CPLX8J2-30 + RNA_BSU_rRNA_27 + 2928 ppi_c + 931.3844913679999 rRNA_biomass		0.0
transcription_TU_BSU_rRNA_28	0.0	1000.0	23 atp_c + 37 ctp_c + 32 gtp_c + 27 utp_c --> -4.27350427350427e-6*sigma BSU00550-MONOMER + -4.27350427350427e-6*sigma BSU01010-MONOMER + -4.27350427350427e-6*sigma BSU16600-MONOMER + -4.27350427350427e-6*sigma BSU27320-MONOMER + -4.27350427350427e-6*sigma CPLX8J2-30 + RNA_BSU_rRNA_28 + 119 ppi_c + 38.056550639 rRNA_biomass		0.0
translation_BSU01580	0.0	1000.0	10fthf_c + 51 ala__L_c + 11 arg__L_c + 10 asn__L_c + 21 asp__L_c + 2 cys__L_c + 17.0 generic_tRNA_AAA_lys__L_c + 7.0 generic_tRNA_AAG_lys__L_c + 10.0 generic_tRNA_AAU_asn__L_c + 7.0 generic_tRNA_ACA_thr__L_c + generic_tRNA_ACC_thr__L_c + 10.0 generic_tRNA_ACG_thr__L_c + 7.0 generic_tRNA_ACU_thr__L_c + 3.0 generic_tRNA_AGA_arg__L_c + 2.0 generic_tRNA_AGC_ser__L_c + generic_tRNA_AGG_arg__L_c + 7.0 …		0.0
transcription_TU_BSU01580	0.0	1000.0	483 atp_c + 372 ctp_c + 245 gtp_c + 337 utp_c --> -4.27350427350427e-6*sigma BSU00550-MONOMER + -4.27350427350427e-6*sigma BSU01010-MONOMER + -4.27350427350427e-6*sigma BSU16600-MONOMER + -4.27350427350427e-6*sigma BSU27320-MONOMER + -4.27350427350427e-6*sigma CPLX8J2-30 + RNA_BSU01580 + 458.838732257 mRNA_biomass + 1437 ppi_c		0.0
translation_BSU01610	0.0	1000.0	10fthf_c + 38 ala__L_c + 12 arg__L_c + 9 asn__L_c + 10 asp__L_c + 2 cys__L_c + 9.0 generic_tRNA_AAA_lys__L_c + 4.0 generic_tRNA_AAC_asn__L_c + 3.0 generic_tRNA_AAG_lys__L_c + 5.0 generic_tRNA_AAU_asn__L_c + 3.0 generic_tRNA_ACA_thr__L_c + 2.0 generic_tRNA_ACC_thr__L_c + 3.0 generic_tRNA_ACG_thr__L_c + generic_tRNA_ACU_thr__L_c + 6.0 generic_tRNA_AGA_arg__L_c + 9.0 generic_tRNA_AGC_ser__L_c + gene…		0.0
translation_BSU01620	0.0	1000.0	10fthf_c + 30 ala__L_c + 9 arg__L_c + 5 asn__L_c + 10 asp__L_c + 4 cys__L_c + 9.0 generic_tRNA_AAA_lys__L_c + 3.0 generic_tRNA_AAC_asn__L_c + 4.0 generic_tRNA_AAG_lys__L_c + 2.0 generic_tRNA_AAU_asn__L_c + 8.0 generic_tRNA_ACA_thr__L_c + 5.0 generic_tRNA_ACC_thr__L_c + 3.0 generic_tRNA_ACG_thr__L_c + generic_tRNA_ACU_thr__L_c + 3.0 generic_tRNA_AGA_arg__L_c + 8.0 generic_tRNA_AGC_ser__L_c + 2.0 g…		0.0
translation_BSU01630	0.0	1000.0	10fthf_c + 30 ala__L_c + 3 arg__L_c + 13 asn__L_c + 21 asp__L_c + cys__L_c + 33.0 generic_tRNA_AAA_lys__L_c + 9.0 generic_tRNA_AAC_asn__L_c + 11.0 generic_tRNA_AAG_lys__L_c + 4.0 generic_tRNA_AAU_asn__L_c + 9.0 generic_tRNA_ACA_thr__L_c + 2.0 generic_tRNA_ACC_thr__L_c + 5.0 generic_tRNA_ACG_thr__L_c + 4.0 generic_tRNA_ACU_thr__L_c + 2.0 generic_tRNA_AGA_arg__L_c + 7.0 generic_tRNA_AGC_ser__L_c + …		0.0
translation_BSU01680	0.0	1000.0	10fthf_c + 50 ala__L_c + 10 arg__L_c + 10 asn__L_c + 12 asp__L_c + 3 cys__L_c + 17.0 generic_tRNA_AAA_lys__L_c + 2.0 generic_tRNA_AAC_asn__L_c + 4.0 generic_tRNA_AAG_lys__L_c + 8.0 generic_tRNA_AAU_asn__L_c + 10.0 generic_tRNA_ACA_thr__L_c + 9.0 generic_tRNA_ACC_thr__L_c + 6.0 generic_tRNA_ACG_thr__L_c + 3.0 generic_tRNA_ACU_thr__L_c + generic_tRNA_AGA_arg__L_c + 3.0 generic_tRNA_AGC_ser__L_c + 2…		0.0
transcription_TU_BSU01680	0.0	1000.0	392 atp_c + 309 ctp_c + 339 gtp_c + 328 utp_c --> -4.27350427350427e-6*sigma BSU00550-MONOMER + -4.27350427350427e-6*sigma BSU01010-MONOMER + -4.27350427350427e-6*sigma BSU16600-MONOMER + -4.27350427350427e-6*sigma BSU27320-MONOMER + -4.27350427350427e-6*sigma CPLX8J2-30 + RNA_BSU01680 + 439.417929348 mRNA_biomass + 1368 ppi_c		0.0
translation_BSU01730	0.0	1000.0	10fthf_c + 12 ala__L_c + 13 arg__L_c + 6 asn__L_c + 16 asp__L_c + cys__L_c + 13.0 generic_tRNA_AAA_lys__L_c + 3.0 generic_tRNA_AAC_asn__L_c + 4.0 generic_tRNA_AAG_lys__L_c + 3.0 generic_tRNA_AAU_asn__L_c + generic_tRNA_ACA_thr__L_c + 3.0 generic_tRNA_ACC_thr__L_c + 3.0 generic_tRNA_ACG_thr__L_c + 2.0 generic_tRNA_ACU_thr__L_c + 6.0 generic_tRNA_AGA_arg__L_c + generic_tRNA_AGG_arg__L_c + generic_t…		0.0
translation_BSU01770	0.0	1000.0	10fthf_c + 33 ala__L_c + 17 arg__L_c + 18 asn__L_c + 34 asp__L_c + 3 cys__L_c + 24.0 generic_tRNA_AAA_lys__L_c + 11.0 generic_tRNA_AAC_asn__L_c + 8.0 generic_tRNA_AAG_lys__L_c + 7.0 generic_tRNA_AAU_asn__L_c + 14.0 generic_tRNA_ACA_thr__L_c + generic_tRNA_ACC_thr__L_c + 3.0 generic_tRNA_ACG_thr__L_c + 5.0 generic_tRNA_ACU_thr__L_c + 3.0 generic_tRNA_AGA_arg__L_c + 3.0 generic_tRNA_AGC_ser__L_c + …		2.801421262492656e-10
translation_BSU01780	0.0	1000.0	10fthf_c + 66 ala__L_c + 20 arg__L_c + 25 asn__L_c + 35 asp__L_c + 6 cys__L_c + 26.0 generic_tRNA_AAA_lys__L_c + 20.0 generic_tRNA_AAC_asn__L_c + 8.0 generic_tRNA_AAG_lys__L_c + 5.0 generic_tRNA_AAU_asn__L_c + 15.0 generic_tRNA_ACA_thr__L_c + 2.0 generic_tRNA_ACC_thr__L_c + 7.0 generic_tRNA_ACG_thr__L_c + 6.0 generic_tRNA_ACU_thr__L_c + 3.0 generic_tRNA_AGA_arg__L_c + 7.0 generic_tRNA_AGC_ser__L_…		4.0199573596403585e-09
translation_BSU02090	0.0	1000.0	10fthf_c + 13 ala__L_c + 12 arg__L_c + 9 asn__L_c + 19 asp__L_c + 17.0 generic_tRNA_AAA_lys__L_c + 5.0 generic_tRNA_AAC_asn__L_c + 6.0 generic_tRNA_AAG_lys__L_c + 4.0 generic_tRNA_AAU_asn__L_c + 6.0 generic_tRNA_ACA_thr__L_c + 6.0 generic_tRNA_ACC_thr__L_c + 3.0 generic_tRNA_ACG_thr__L_c + 4.0 generic_tRNA_ACU_thr__L_c + 5.0 generic_tRNA_AGA_arg__L_c + 3.0 generic_tRNA_AGC_ser__L_c + generic_tRNA…		0.0
translation_BSU02130	0.0	1000.0	10fthf_c + 21 ala__L_c + 9 arg__L_c + 11 asn__L_c + 16 asp__L_c + 21.0 generic_tRNA_AAA_lys__L_c + 6.0 generic_tRNA_AAC_asn__L_c + 7.0 generic_tRNA_AAG_lys__L_c + 5.0 generic_tRNA_AAU_asn__L_c + 8.0 generic_tRNA_ACA_thr__L_c + 6.0 generic_tRNA_ACC_thr__L_c + 3.0 generic_tRNA_ACG_thr__L_c + 3.0 generic_tRNA_AGA_arg__L_c + 3.0 generic_tRNA_AGC_ser__L_c + generic_tRNA_AUA_ile__L_c + 5.0 generic_tRNA…		0.0
translation_BSU02140	0.0	1000.0	10fthf_c + 41 ala__L_c + 17 arg__L_c + 19 asn__L_c + 12 asp__L_c + 5 cys__L_c + 17.0 generic_tRNA_AAA_lys__L_c + 8.0 generic_tRNA_AAC_asn__L_c + generic_tRNA_AAG_lys__L_c + 11.0 generic_tRNA_AAU_asn__L_c + 7.0 generic_tRNA_ACA_thr__L_c + 2.0 generic_tRNA_ACC_thr__L_c + 4.0 generic_tRNA_ACG_thr__L_c + 5.0 generic_tRNA_ACU_thr__L_c + 3.0 generic_tRNA_AGA_arg__L_c + 5.0 generic_tRNA_AGC_ser__L_c + g…		0.0
translation_BSU02230	0.0	1000.0	10fthf_c + 40 ala__L_c + 18 arg__L_c + 9 asn__L_c + 17 asp__L_c + 4 cys__L_c + 11.0 generic_tRNA_AAA_lys__L_c + 4.0 generic_tRNA_AAC_asn__L_c + 9.0 generic_tRNA_AAG_lys__L_c + 5.0 generic_tRNA_AAU_asn__L_c + 7.0 generic_tRNA_ACA_thr__L_c + 2.0 generic_tRNA_ACC_thr__L_c + 12.0 generic_tRNA_ACG_thr__L_c + 2.0 generic_tRNA_ACU_thr__L_c + 3.0 generic_tRNA_AGA_arg__L_c + 2.0 generic_tRNA_AGC_ser__L_c …		2.7579259395339155e-09
translation_BSU02270	0.0	1000.0	10fthf_c + 14 ala__L_c + 4 arg__L_c + 8 asn__L_c + 5 asp__L_c + 6 cys__L_c + 5.0 generic_tRNA_AAA_lys__L_c + 5.0 generic_tRNA_AAC_asn__L_c + 2.0 generic_tRNA_AAG_lys__L_c + 3.0 generic_tRNA_AAU_asn__L_c + generic_tRNA_ACA_thr__L_c + 2.0 generic_tRNA_ACC_thr__L_c + 4.0 generic_tRNA_ACG_thr__L_c + generic_tRNA_ACU_thr__L_c + 2.0 generic_tRNA_AGA_arg__L_c + 3.0 generic_tRNA_AGC_ser__L_c + 2.0 generi…		0.0
translation_BSU02290	0.0	1000.0	10fthf_c + 12 ala__L_c + 13 arg__L_c + 15 asn__L_c + 9 asp__L_c + 3 cys__L_c + 11.0 generic_tRNA_AAA_lys__L_c + 2.0 generic_tRNA_AAC_asn__L_c + 3.0 generic_tRNA_AAG_lys__L_c + 13.0 generic_tRNA_AAU_asn__L_c + 4.0 generic_tRNA_ACC_thr__L_c + 6.0 generic_tRNA_ACG_thr__L_c + generic_tRNA_ACU_thr__L_c + 7.0 generic_tRNA_AGC_ser__L_c + 2.0 generic_tRNA_AGG_arg__L_c + 3.0 generic_tRNA_AUA_ile__L_c + 6.…		0.0
translation_BSU02340	0.0	1000.0	10fthf_c + 37 ala__L_c + 8 arg__L_c + 7 asn__L_c + 15 asp__L_c + 4 cys__L_c + 16.0 generic_tRNA_AAA_lys__L_c + 4.0 generic_tRNA_AAC_asn__L_c + 7.0 generic_tRNA_AAG_lys__L_c + 3.0 generic_tRNA_AAU_asn__L_c + 7.0 generic_tRNA_ACA_thr__L_c + 5.0 generic_tRNA_ACC_thr__L_c + 3.0 generic_tRNA_ACG_thr__L_c + 4.0 generic_tRNA_ACU_thr__L_c + 3.0 generic_tRNA_AGA_arg__L_c + 6.0 generic_tRNA_AGC_ser__L_c + …		0.0
transcription_TU_BSU02340	0.0	1000.0	382 atp_c + 291 ctp_c + 277 gtp_c + 295 utp_c --> -4.27350427350427e-6*sigma BSU00550-MONOMER + -4.27350427350427e-6*sigma BSU01010-MONOMER + -4.27350427350427e-6*sigma BSU16600-MONOMER + -4.27350427350427e-6*sigma BSU27320-MONOMER + -4.27350427350427e-6*sigma CPLX8J2-30 + RNA_BSU02340 + 399.250375045 mRNA_biomass + 1245 ppi_c		0.0
translation_BSU02350	0.0	1000.0	10fthf_c + 55 ala__L_c + 14 arg__L_c + 19 asn__L_c + 31 asp__L_c + 4 cys__L_c + 19.0 generic_tRNA_AAA_lys__L_c + 12.0 generic_tRNA_AAC_asn__L_c + 11.0 generic_tRNA_AAG_lys__L_c + 7.0 generic_tRNA_AAU_asn__L_c + 16.0 generic_tRNA_ACA_thr__L_c + 13.0 generic_tRNA_ACC_thr__L_c + 5.0 generic_tRNA_ACG_thr__L_c + 4.0 generic_tRNA_ACU_thr__L_c + 4.0 generic_tRNA_AGC_ser__L_c + 2.0 generic_tRNA_AGG_arg__…		0.0
translation_BSU02360	0.0	1000.0	10fthf_c + 24 ala__L_c + 5 arg__L_c + 8 asn__L_c + 14 asp__L_c + 2 cys__L_c + 9.0 generic_tRNA_AAA_lys__L_c + generic_tRNA_AAC_asn__L_c + 8.0 generic_tRNA_AAG_lys__L_c + 7.0 generic_tRNA_AAU_asn__L_c + 5.0 generic_tRNA_ACA_thr__L_c + 2.0 generic_tRNA_ACC_thr__L_c + 2.0 generic_tRNA_ACG_thr__L_c + generic_tRNA_ACU_thr__L_c + 2.0 generic_tRNA_AGA_arg__L_c + 5.0 generic_tRNA_AGC_ser__L_c + 2.0 gener…		0.0
translation_BSU02390	0.0	1000.0	10fthf_c + 24 ala__L_c + 18 arg__L_c + 10 asn__L_c + 18 asp__L_c + cys__L_c + 11.0 generic_tRNA_AAA_lys__L_c + 7.0 generic_tRNA_AAC_asn__L_c + 9.0 generic_tRNA_AAG_lys__L_c + 3.0 generic_tRNA_AAU_asn__L_c + 10.0 generic_tRNA_ACA_thr__L_c + 8.0 generic_tRNA_ACG_thr__L_c + generic_tRNA_ACU_thr__L_c + 5.0 generic_tRNA_AGA_arg__L_c + 7.0 generic_tRNA_AGC_ser__L_c + 3.0 generic_tRNA_AGG_arg__L_c + 2.0…		0.0
translation_BSU02400	0.0	1000.0	10fthf_c + 50 ala__L_c + 11 arg__L_c + 13 asn__L_c + 9 asp__L_c + 4 cys__L_c + 15.0 generic_tRNA_AAA_lys__L_c + 8.0 generic_tRNA_AAC_asn__L_c + 5.0 generic_tRNA_AAG_lys__L_c + 5.0 generic_tRNA_AAU_asn__L_c + 8.0 generic_tRNA_ACA_thr__L_c + 9.0 generic_tRNA_ACC_thr__L_c + 9.0 generic_tRNA_ACG_thr__L_c + 3.0 generic_tRNA_ACU_thr__L_c + 5.0 generic_tRNA_AGA_arg__L_c + 8.0 generic_tRNA_AGC_ser__L_c +…		0.0
transcription_TU_BSU02400	0.0	1000.0	406 atp_c + 343 ctp_c + 350 gtp_c + 314 utp_c --> -4.27350427350427e-6*sigma BSU00550-MONOMER + -4.27350427350427e-6*sigma BSU01010-MONOMER + -4.27350427350427e-6*sigma BSU16600-MONOMER + -4.27350427350427e-6*sigma BSU27320-MONOMER + -4.27350427350427e-6*sigma CPLX8J2-30 + RNA_BSU02400 + 453.86855215300005 mRNA_biomass + 1413 ppi_c		0.0
translation_BSU02420	0.0	1000.0	10fthf_c + 50 ala__L_c + 14 arg__L_c + 20 asn__L_c + 12 asp__L_c + 5 cys__L_c + 18.0 generic_tRNA_AAA_lys__L_c + 12.0 generic_tRNA_AAC_asn__L_c + 7.0 generic_tRNA_AAG_lys__L_c + 8.0 generic_tRNA_AAU_asn__L_c + 12.0 generic_tRNA_ACA_thr__L_c + 4.0 generic_tRNA_ACC_thr__L_c + 7.0 generic_tRNA_ACG_thr__L_c + 2.0 generic_tRNA_ACU_thr__L_c + 2.0 generic_tRNA_AGA_arg__L_c + 11.0 generic_tRNA_AGC_ser__L…		0.0
translation_BSU02430	0.0	1000.0	10fthf_c + 31 ala__L_c + 12 arg__L_c + 13 asn__L_c + 12 asp__L_c + 5 cys__L_c + 11.0 generic_tRNA_AAA_lys__L_c + 9.0 generic_tRNA_AAC_asn__L_c + 6.0 generic_tRNA_AAG_lys__L_c + 4.0 generic_tRNA_AAU_asn__L_c + 4.0 generic_tRNA_ACA_thr__L_c + 3.0 generic_tRNA_ACC_thr__L_c + 2.0 generic_tRNA_ACG_thr__L_c + 3.0 generic_tRNA_ACU_thr__L_c + 4.0 generic_tRNA_AGA_arg__L_c + 9.0 generic_tRNA_AGC_ser__L_c …		0.0
translation_BSU02460	0.0	1000.0	10fthf_c + 27 ala__L_c + 12 arg__L_c + 16 asn__L_c + 12 asp__L_c + 2 cys__L_c + 14.0 generic_tRNA_AAA_lys__L_c + 8.0 generic_tRNA_AAC_asn__L_c + 4.0 generic_tRNA_AAG_lys__L_c + 8.0 generic_tRNA_AAU_asn__L_c + 3.0 generic_tRNA_ACA_thr__L_c + generic_tRNA_ACC_thr__L_c + 5.0 generic_tRNA_ACG_thr__L_c + generic_tRNA_ACU_thr__L_c + 2.0 generic_tRNA_AGA_arg__L_c + 4.0 generic_tRNA_AGC_ser__L_c + generi…		0.0
translation_BSU02480	0.0	1000.0	10fthf_c + 42 ala__L_c + 11 arg__L_c + 11 asn__L_c + 13 asp__L_c + 5 cys__L_c + 18.0 generic_tRNA_AAA_lys__L_c + 6.0 generic_tRNA_AAC_asn__L_c + 3.0 generic_tRNA_AAG_lys__L_c + 5.0 generic_tRNA_AAU_asn__L_c + 7.0 generic_tRNA_ACA_thr__L_c + 5.0 generic_tRNA_ACC_thr__L_c + 7.0 generic_tRNA_ACG_thr__L_c + 5.0 generic_tRNA_ACU_thr__L_c + 2.0 generic_tRNA_AGA_arg__L_c + 5.0 generic_tRNA_AGC_ser__L_c …		0.0
translation_BSU02490	0.0	1000.0	10fthf_c + 41 ala__L_c + 30 arg__L_c + 14 asn__L_c + 27 asp__L_c + 6 cys__L_c + 11.0 generic_tRNA_AAA_lys__L_c + 5.0 generic_tRNA_AAC_asn__L_c + 8.0 generic_tRNA_AAG_lys__L_c + 9.0 generic_tRNA_AAU_asn__L_c + 5.0 generic_tRNA_ACA_thr__L_c + 7.0 generic_tRNA_ACC_thr__L_c + 7.0 generic_tRNA_ACG_thr__L_c + 4.0 generic_tRNA_ACU_thr__L_c + 2.0 generic_tRNA_AGA_arg__L_c + 7.0 generic_tRNA_AGC_ser__L_c …		0.0
translation_BSU02510	0.0	1000.0	10fthf_c + 49 ala__L_c + 29 arg__L_c + 22 asn__L_c + 31 asp__L_c + 8 cys__L_c + 14.0 generic_tRNA_AAA_lys__L_c + 8.0 generic_tRNA_AAC_asn__L_c + 7.0 generic_tRNA_AAG_lys__L_c + 14.0 generic_tRNA_AAU_asn__L_c + 9.0 generic_tRNA_ACA_thr__L_c + 4.0 generic_tRNA_ACC_thr__L_c + 10.0 generic_tRNA_ACG_thr__L_c + 2.0 generic_tRNA_ACU_thr__L_c + 5.0 generic_tRNA_AGA_arg__L_c + 7.0 generic_tRNA_AGC_ser__L_…		0.0
translation_BSU02630	0.0	1000.0	10fthf_c + 7 ala__L_c + 2 arg__L_c + 2 asn__L_c + 2 asp__L_c + 5.0 generic_tRNA_AAA_lys__L_c + 2.0 generic_tRNA_AAC_asn__L_c + 2.0 generic_tRNA_AAG_lys__L_c + 3.0 generic_tRNA_ACA_thr__L_c + generic_tRNA_AGC_ser__L_c + generic_tRNA_AUA_ile__L_c + 3.0 generic_tRNA_AUC_ile__L_c + 4.0 generic_tRNA_AUU_ile__L_c + generic_tRNA_CAG_gln__L_c + 2.0 generic_tRNA_CCG_pro__L_c + generic_tRNA_CCU_pro__L_c + …		0.0
transcription_TU_BSU02630	0.0	1000.0	49 atp_c + 54 ctp_c + 50 gtp_c + 60 utp_c --> -4.27350427350427e-6*sigma BSU00550-MONOMER + -4.27350427350427e-6*sigma BSU01010-MONOMER + -4.27350427350427e-6*sigma BSU16600-MONOMER + -4.27350427350427e-6*sigma BSU27320-MONOMER + -4.27350427350427e-6*sigma CPLX8J2-30 + RNA_BSU02630 + 68.02641401300001 mRNA_biomass + 213 ppi_c		0.0
translation_BSU02640	0.0	1000.0	10fthf_c + 21 ala__L_c + 13 arg__L_c + 2 asn__L_c + 8 asp__L_c + cys__L_c + 5.0 generic_tRNA_AAA_lys__L_c + 4.0 generic_tRNA_AAG_lys__L_c + 2.0 generic_tRNA_AAU_asn__L_c + 3.0 generic_tRNA_ACA_thr__L_c + 3.0 generic_tRNA_ACC_thr__L_c + 5.0 generic_tRNA_ACG_thr__L_c + 2.0 generic_tRNA_ACU_thr__L_c + 2.0 generic_tRNA_AGA_arg__L_c + 2.0 generic_tRNA_AGC_ser__L_c + 5.0 generic_tRNA_AGG_arg__L_c + 2.0…		0.0
transcription_TU_BSU02640	0.0	1000.0	241 atp_c + 182 ctp_c + 163 gtp_c + 143 utp_c --> -4.27350427350427e-6*sigma BSU00550-MONOMER + -4.27350427350427e-6*sigma BSU01010-MONOMER + -4.27350427350427e-6*sigma BSU16600-MONOMER + -4.27350427350427e-6*sigma BSU27320-MONOMER + -4.27350427350427e-6*sigma CPLX8J2-30 + RNA_BSU02640 + 234.197038109 mRNA_biomass + 729 ppi_c		0.0
translation_BSU02750	0.0	1000.0	10fthf_c + 11 ala__L_c + 20 arg__L_c + 6 asn__L_c + 14 asp__L_c + 2 cys__L_c + 13.0 generic_tRNA_AAA_lys__L_c + 4.0 generic_tRNA_AAC_asn__L_c + 3.0 generic_tRNA_AAG_lys__L_c + 2.0 generic_tRNA_AAU_asn__L_c + 4.0 generic_tRNA_ACA_thr__L_c + 3.0 generic_tRNA_ACC_thr__L_c + 5.0 generic_tRNA_ACG_thr__L_c + generic_tRNA_ACU_thr__L_c + 6.0 generic_tRNA_AGA_arg__L_c + 6.0 generic_tRNA_AGC_ser__L_c + 5.0…		0.0
translation_BSU02760	0.0	1000.0	10fthf_c + 32 ala__L_c + 6 arg__L_c + 11 asn__L_c + 18 asp__L_c + cys__L_c + 16.0 generic_tRNA_AAA_lys__L_c + 5.0 generic_tRNA_AAC_asn__L_c + 9.0 generic_tRNA_AAG_lys__L_c + 6.0 generic_tRNA_AAU_asn__L_c + 5.0 generic_tRNA_ACA_thr__L_c + 4.0 generic_tRNA_ACC_thr__L_c + 5.0 generic_tRNA_ACG_thr__L_c + 3.0 generic_tRNA_ACU_thr__L_c + 3.0 generic_tRNA_AGA_arg__L_c + 9.0 generic_tRNA_AGC_ser__L_c + 2…		0.0
translation_BSU02850	0.0	1000.0	10fthf_c + 28 ala__L_c + arg__L_c + 10 asn__L_c + 22 asp__L_c + 2 cys__L_c + 29.0 generic_tRNA_AAA_lys__L_c + 4.0 generic_tRNA_AAC_asn__L_c + 7.0 generic_tRNA_AAG_lys__L_c + 6.0 generic_tRNA_AAU_asn__L_c + 9.0 generic_tRNA_ACA_thr__L_c + generic_tRNA_ACC_thr__L_c + 5.0 generic_tRNA_ACG_thr__L_c + 7.0 generic_tRNA_AGC_ser__L_c + 4.0 generic_tRNA_AGU_ser__L_c + 5.0 generic_tRNA_AUC_ile__L_c + 6.0 g…		0.0
translation_BSU02860	0.0	1000.0	10fthf_c + 6 ala__L_c + 11 arg__L_c + 10 asn__L_c + 12 asp__L_c + 3 cys__L_c + 19.0 generic_tRNA_AAA_lys__L_c + 4.0 generic_tRNA_AAC_asn__L_c + generic_tRNA_AAG_lys__L_c + 6.0 generic_tRNA_AAU_asn__L_c + 5.0 generic_tRNA_ACA_thr__L_c + generic_tRNA_ACC_thr__L_c + 5.0 generic_tRNA_ACG_thr__L_c + 3.0 generic_tRNA_ACU_thr__L_c + 3.0 generic_tRNA_AGA_arg__L_c + 4.0 generic_tRNA_AGC_ser__L_c + generic…		0.0
translation_BSU02870	0.0	1000.0	10fthf_c + 27 ala__L_c + 13 arg__L_c + 6 asn__L_c + 4 asp__L_c + 7.0 generic_tRNA_AAA_lys__L_c + 3.0 generic_tRNA_AAC_asn__L_c + 3.0 generic_tRNA_AAU_asn__L_c + 10.0 generic_tRNA_ACA_thr__L_c + 4.0 generic_tRNA_ACC_thr__L_c + 4.0 generic_tRNA_ACG_thr__L_c + generic_tRNA_ACU_thr__L_c + 5.0 generic_tRNA_AGA_arg__L_c + 6.0 generic_tRNA_AGC_ser__L_c + generic_tRNA_AGG_arg__L_c + 2.0 generic_tRNA_AGU_…		0.0
translation_BSU02980	0.0	1000.0	10fthf_c + 27 ala__L_c + 17 arg__L_c + 19 asn__L_c + 31 asp__L_c + 26.0 generic_tRNA_AAA_lys__L_c + 8.0 generic_tRNA_AAC_asn__L_c + 10.0 generic_tRNA_AAG_lys__L_c + 11.0 generic_tRNA_AAU_asn__L_c + 10.0 generic_tRNA_ACA_thr__L_c + 2.0 generic_tRNA_ACC_thr__L_c + 6.0 generic_tRNA_ACG_thr__L_c + 5.0 generic_tRNA_ACU_thr__L_c + 4.0 generic_tRNA_AGA_arg__L_c + 2.0 generic_tRNA_AGC_ser__L_c + 2.0 gene…		0.0
translation_BSU02990	0.0	1000.0	10fthf_c + 29 ala__L_c + 10 arg__L_c + 6 asn__L_c + 10 asp__L_c + 7.0 generic_tRNA_AAA_lys__L_c + 3.0 generic_tRNA_AAC_asn__L_c + 2.0 generic_tRNA_AAG_lys__L_c + 3.0 generic_tRNA_AAU_asn__L_c + 9.0 generic_tRNA_ACA_thr__L_c + 3.0 generic_tRNA_ACC_thr__L_c + 7.0 generic_tRNA_ACG_thr__L_c + 3.0 generic_tRNA_ACU_thr__L_c + 2.0 generic_tRNA_AGA_arg__L_c + 2.0 generic_tRNA_AGC_ser__L_c + 2.0 generic_t…		0.0
translation_BSU03000	0.0	1000.0	10fthf_c + 31 ala__L_c + 3 arg__L_c + 11 asn__L_c + 18 asp__L_c + cys__L_c + 21.0 generic_tRNA_AAA_lys__L_c + 4.0 generic_tRNA_AAC_asn__L_c + 13.0 generic_tRNA_AAG_lys__L_c + 7.0 generic_tRNA_AAU_asn__L_c + 7.0 generic_tRNA_ACA_thr__L_c + 4.0 generic_tRNA_ACC_thr__L_c + 4.0 generic_tRNA_ACG_thr__L_c + 4.0 generic_tRNA_ACU_thr__L_c + generic_tRNA_AGA_arg__L_c + 3.0 generic_tRNA_AGC_ser__L_c + 5.0 …		0.0
translation_BSU03010	0.0	1000.0	10fthf_c + 42 ala__L_c + 12 arg__L_c + 12 asn__L_c + 15 asp__L_c + 6 cys__L_c + 14.0 generic_tRNA_AAA_lys__L_c + 8.0 generic_tRNA_AAC_asn__L_c + 8.0 generic_tRNA_AAG_lys__L_c + 4.0 generic_tRNA_AAU_asn__L_c + 10.0 generic_tRNA_ACA_thr__L_c + 8.0 generic_tRNA_ACC_thr__L_c + 6.0 generic_tRNA_ACG_thr__L_c + generic_tRNA_ACU_thr__L_c + 2.0 generic_tRNA_AGA_arg__L_c + 6.0 generic_tRNA_AGC_ser__L_c + g…		0.0
translation_BSU03040	0.0	1000.0	10fthf_c + 58 ala__L_c + 22 arg__L_c + 55 asn__L_c + 45 asp__L_c + cys__L_c + 27.0 generic_tRNA_AAA_lys__L_c + 14.0 generic_tRNA_AAC_asn__L_c + 7.0 generic_tRNA_AAG_lys__L_c + 41.0 generic_tRNA_AAU_asn__L_c + 22.0 generic_tRNA_ACA_thr__L_c + 10.0 generic_tRNA_ACC_thr__L_c + 14.0 generic_tRNA_ACG_thr__L_c + 3.0 generic_tRNA_ACU_thr__L_c + 4.0 generic_tRNA_AGA_arg__L_c + 8.0 generic_tRNA_AGC_ser__L…		0.0
translation_BSU03050	0.0	1000.0	10fthf_c + 30 ala__L_c + 6 arg__L_c + 19 asn__L_c + 18 asp__L_c + 3 cys__L_c + 20.0 generic_tRNA_AAA_lys__L_c + 12.0 generic_tRNA_AAC_asn__L_c + 4.0 generic_tRNA_AAG_lys__L_c + 7.0 generic_tRNA_AAU_asn__L_c + 11.0 generic_tRNA_ACA_thr__L_c + 4.0 generic_tRNA_ACU_thr__L_c + generic_tRNA_AGA_arg__L_c + 9.0 generic_tRNA_AGC_ser__L_c + 4.0 generic_tRNA_AGU_ser__L_c + generic_tRNA_AUA_ile__L_c + 9.0 g…		1.1189530104450767e-05
translation_BSU03060	0.0	1000.0	10fthf_c + 73 ala__L_c + 10 arg__L_c + 9 asn__L_c + 11 asp__L_c + 4 cys__L_c + 24.0 generic_tRNA_AAA_lys__L_c + 5.0 generic_tRNA_AAC_asn__L_c + 4.0 generic_tRNA_AAG_lys__L_c + 4.0 generic_tRNA_AAU_asn__L_c + 12.0 generic_tRNA_ACA_thr__L_c + 5.0 generic_tRNA_ACC_thr__L_c + 6.0 generic_tRNA_ACG_thr__L_c + 4.0 generic_tRNA_ACU_thr__L_c + generic_tRNA_AGA_arg__L_c + 10.0 generic_tRNA_AGC_ser__L_c + g…		0.0
translation_BSU03070	0.0	1000.0	10fthf_c + 49 ala__L_c + 16 arg__L_c + 18 asn__L_c + 15 asp__L_c + 2 cys__L_c + 14.0 generic_tRNA_AAA_lys__L_c + 6.0 generic_tRNA_AAC_asn__L_c + 6.0 generic_tRNA_AAG_lys__L_c + 12.0 generic_tRNA_AAU_asn__L_c + 17.0 generic_tRNA_ACA_thr__L_c + 7.0 generic_tRNA_ACC_thr__L_c + 9.0 generic_tRNA_ACG_thr__L_c + 3.0 generic_tRNA_AGA_arg__L_c + 7.0 generic_tRNA_AGC_ser__L_c + 2.0 generic_tRNA_AGU_ser__L_…		0.0
translation_BSU03130	0.0	1000.0	10fthf_c + 21 ala__L_c + 12 arg__L_c + 3 asn__L_c + 23 asp__L_c + 15.0 generic_tRNA_AAA_lys__L_c + generic_tRNA_AAC_asn__L_c + 9.0 generic_tRNA_AAG_lys__L_c + 2.0 generic_tRNA_AAU_asn__L_c + 8.0 generic_tRNA_ACA_thr__L_c + 2.0 generic_tRNA_ACC_thr__L_c + 3.0 generic_tRNA_ACG_thr__L_c + 3.0 generic_tRNA_ACU_thr__L_c + 4.0 generic_tRNA_AGA_arg__L_c + 5.0 generic_tRNA_AGC_ser__L_c + 4.0 generic_tRNA…		1.7261567833351213e-16
translation_BSU03150	0.0	1000.0	10fthf_c + 6 ala__L_c + 11 arg__L_c + 10 asn__L_c + 13 asp__L_c + 4 cys__L_c + 12.0 generic_tRNA_AAA_lys__L_c + 6.0 generic_tRNA_AAC_asn__L_c + 5.0 generic_tRNA_AAG_lys__L_c + 4.0 generic_tRNA_AAU_asn__L_c + 4.0 generic_tRNA_ACA_thr__L_c + generic_tRNA_ACG_thr__L_c + 5.0 generic_tRNA_AGA_arg__L_c + generic_tRNA_AGC_ser__L_c + generic_tRNA_AUA_ile__L_c + 9.0 generic_tRNA_AUC_ile__L_c + 5.0 generic…		3.6444536795687924e-09
translation_BSU03200	0.0	1000.0	10fthf_c + 18 ala__L_c + 16 arg__L_c + 14 asn__L_c + 22 asp__L_c + 2 cys__L_c + 20.0 generic_tRNA_AAA_lys__L_c + 9.0 generic_tRNA_AAC_asn__L_c + 7.0 generic_tRNA_AAG_lys__L_c + 5.0 generic_tRNA_AAU_asn__L_c + 7.0 generic_tRNA_ACA_thr__L_c + 5.0 generic_tRNA_ACC_thr__L_c + 5.0 generic_tRNA_ACG_thr__L_c + generic_tRNA_ACU_thr__L_c + 5.0 generic_tRNA_AGA_arg__L_c + 6.0 generic_tRNA_AGC_ser__L_c + ge…		0.0
translation_BSU03220	0.0	1000.0	10fthf_c + 45 ala__L_c + 16 arg__L_c + 11 asn__L_c + 15 asp__L_c + cys__L_c + 8.0 generic_tRNA_AAA_lys__L_c + 4.0 generic_tRNA_AAC_asn__L_c + 4.0 generic_tRNA_AAG_lys__L_c + 7.0 generic_tRNA_AAU_asn__L_c + 9.0 generic_tRNA_ACA_thr__L_c + 7.0 generic_tRNA_ACC_thr__L_c + 11.0 generic_tRNA_ACG_thr__L_c + 3.0 generic_tRNA_ACU_thr__L_c + 5.0 generic_tRNA_AGA_arg__L_c + 8.0 generic_tRNA_AGC_ser__L_c + …		0.0
translation_BSU03270	0.0	1000.0	10fthf_c + 24 ala__L_c + 16 arg__L_c + 10 asn__L_c + 18 asp__L_c + 3 cys__L_c + 14.0 generic_tRNA_AAA_lys__L_c + 2.0 generic_tRNA_AAC_asn__L_c + 11.0 generic_tRNA_AAG_lys__L_c + 8.0 generic_tRNA_AAU_asn__L_c + 4.0 generic_tRNA_ACA_thr__L_c + 4.0 generic_tRNA_ACC_thr__L_c + 7.0 generic_tRNA_ACG_thr__L_c + 5.0 generic_tRNA_ACU_thr__L_c + 3.0 generic_tRNA_AGA_arg__L_c + 5.0 generic_tRNA_AGC_ser__L_c…		0.0
translation_BSU03280	0.0	1000.0	10fthf_c + 34 ala__L_c + 23 arg__L_c + 17 asn__L_c + 23 asp__L_c + 7 cys__L_c + 19.0 generic_tRNA_AAA_lys__L_c + 13.0 generic_tRNA_AAC_asn__L_c + 10.0 generic_tRNA_AAG_lys__L_c + 4.0 generic_tRNA_AAU_asn__L_c + 8.0 generic_tRNA_ACA_thr__L_c + 10.0 generic_tRNA_ACC_thr__L_c + 3.0 generic_tRNA_ACG_thr__L_c + 2.0 generic_tRNA_ACU_thr__L_c + 2.0 generic_tRNA_AGA_arg__L_c + 6.0 generic_tRNA_AGC_ser__L…		0.0
translation_BSU03290	0.0	1000.0	10fthf_c + 3 ala__L_c + 2 arg__L_c + 2 asn__L_c + 6 asp__L_c + 4 cys__L_c + 6.0 generic_tRNA_AAA_lys__L_c + 2.0 generic_tRNA_AAC_asn__L_c + 3.0 generic_tRNA_AAG_lys__L_c + 3.0 generic_tRNA_ACA_thr__L_c + generic_tRNA_ACG_thr__L_c + 2.0 generic_tRNA_AGC_ser__L_c + 5.0 generic_tRNA_AUC_ile__L_c + generic_tRNA_AUG_met__L_c + 4.0 generic_tRNA_AUU_ile__L_c + 3.0 generic_tRNA_CAA_gln__L_c + 2.0 generic…		0.0
translation_BSU03300	0.0	1000.0	10fthf_c + 55 ala__L_c + 33 arg__L_c + 32 asn__L_c + 50 asp__L_c + 16 cys__L_c + 46.0 generic_tRNA_AAA_lys__L_c + 18.0 generic_tRNA_AAC_asn__L_c + 12.0 generic_tRNA_AAG_lys__L_c + 14.0 generic_tRNA_AAU_asn__L_c + 28.0 generic_tRNA_ACA_thr__L_c + 11.0 generic_tRNA_ACC_thr__L_c + 10.0 generic_tRNA_ACG_thr__L_c + generic_tRNA_ACU_thr__L_c + 4.0 generic_tRNA_AGA_arg__L_c + 7.0 generic_tRNA_AGC_ser__L…		0.0
translation_BSU03310	0.0	1000.0	10fthf_c + 67 ala__L_c + 39 arg__L_c + 28 asn__L_c + 38 asp__L_c + 12 cys__L_c + 31.0 generic_tRNA_AAA_lys__L_c + 12.0 generic_tRNA_AAC_asn__L_c + 12.0 generic_tRNA_AAG_lys__L_c + 16.0 generic_tRNA_AAU_asn__L_c + 22.0 generic_tRNA_ACA_thr__L_c + 11.0 generic_tRNA_ACC_thr__L_c + 9.0 generic_tRNA_ACG_thr__L_c + 7.0 generic_tRNA_ACU_thr__L_c + 14.0 generic_tRNA_AGA_arg__L_c + 7.0 generic_tRNA_AGC_se…		0.0
translation_BSU03320	0.0	1000.0	10fthf_c + 63 ala__L_c + 30 arg__L_c + 24 asn__L_c + 42 asp__L_c + 20 cys__L_c + 32.0 generic_tRNA_AAA_lys__L_c + 14.0 generic_tRNA_AAC_asn__L_c + 13.0 generic_tRNA_AAG_lys__L_c + 10.0 generic_tRNA_AAU_asn__L_c + 21.0 generic_tRNA_ACA_thr__L_c + 7.0 generic_tRNA_ACC_thr__L_c + 12.0 generic_tRNA_ACG_thr__L_c + 13.0 generic_tRNA_ACU_thr__L_c + 5.0 generic_tRNA_AGA_arg__L_c + 16.0 generic_tRNA_AGC_s…		0.0
translation_BSU03330	0.0	1000.0	10fthf_c + 33 ala__L_c + 10 arg__L_c + 3 asn__L_c + 8 asp__L_c + 5 cys__L_c + 10.0 generic_tRNA_AAA_lys__L_c + 3.0 generic_tRNA_AAC_asn__L_c + 3.0 generic_tRNA_AAG_lys__L_c + 6.0 generic_tRNA_ACA_thr__L_c + generic_tRNA_ACC_thr__L_c + 7.0 generic_tRNA_ACG_thr__L_c + 3.0 generic_tRNA_ACU_thr__L_c + generic_tRNA_AGA_arg__L_c + 13.0 generic_tRNA_AGC_ser__L_c + 2.0 generic_tRNA_AGU_ser__L_c + generic…		0.0
translation_BSU03790	0.0	1000.0	10fthf_c + 46 ala__L_c + 22 arg__L_c + 21 asn__L_c + 25 asp__L_c + 2 cys__L_c + 14.0 generic_tRNA_AAA_lys__L_c + 11.0 generic_tRNA_AAC_asn__L_c + 8.0 generic_tRNA_AAG_lys__L_c + 10.0 generic_tRNA_AAU_asn__L_c + 8.0 generic_tRNA_ACA_thr__L_c + 4.0 generic_tRNA_ACC_thr__L_c + 5.0 generic_tRNA_ACG_thr__L_c + 2.0 generic_tRNA_ACU_thr__L_c + 7.0 generic_tRNA_AGA_arg__L_c + 14.0 generic_tRNA_AGC_ser__L…		0.0
translation_BSU03800	0.0	1000.0	10fthf_c + 18 ala__L_c + 12 arg__L_c + 9 asn__L_c + 10 asp__L_c + 2 cys__L_c + 9.0 generic_tRNA_AAA_lys__L_c + 3.0 generic_tRNA_AAC_asn__L_c + 4.0 generic_tRNA_AAG_lys__L_c + 6.0 generic_tRNA_AAU_asn__L_c + 4.0 generic_tRNA_ACA_thr__L_c + generic_tRNA_ACC_thr__L_c + 5.0 generic_tRNA_ACG_thr__L_c + 2.0 generic_tRNA_ACU_thr__L_c + 6.0 generic_tRNA_AGA_arg__L_c + 10.0 generic_tRNA_AGC_ser__L_c + 2.0…		0.0
translation_BSU03810	0.0	1000.0	10fthf_c + 16 ala__L_c + 8 arg__L_c + 17 asn__L_c + 9 asp__L_c + cys__L_c + 9.0 generic_tRNA_AAA_lys__L_c + 8.0 generic_tRNA_AAC_asn__L_c + 5.0 generic_tRNA_AAG_lys__L_c + 9.0 generic_tRNA_AAU_asn__L_c + 4.0 generic_tRNA_ACA_thr__L_c + 3.0 generic_tRNA_ACC_thr__L_c + 7.0 generic_tRNA_ACG_thr__L_c + 2.0 generic_tRNA_ACU_thr__L_c + 3.0 generic_tRNA_AGA_arg__L_c + 6.0 generic_tRNA_AGC_ser__L_c + gen…		0.0
translation_BSU03820	0.0	1000.0	10fthf_c + 10 ala__L_c + 9 arg__L_c + 10 asn__L_c + 16 asp__L_c + 2 cys__L_c + 15.0 generic_tRNA_AAA_lys__L_c + 5.0 generic_tRNA_AAC_asn__L_c + 5.0 generic_tRNA_AAG_lys__L_c + 5.0 generic_tRNA_AAU_asn__L_c + 3.0 generic_tRNA_ACA_thr__L_c + 2.0 generic_tRNA_ACC_thr__L_c + 6.0 generic_tRNA_ACG_thr__L_c + 2.0 generic_tRNA_AGA_arg__L_c + 6.0 generic_tRNA_AGC_ser__L_c + 3.0 generic_tRNA_AGG_arg__L_c +…		0.0
translation_BSU03830	0.0	1000.0	10fthf_c + 22 ala__L_c + 3 arg__L_c + 13 asn__L_c + 29 asp__L_c + cys__L_c + 33.0 generic_tRNA_AAA_lys__L_c + 12.0 generic_tRNA_AAC_asn__L_c + 8.0 generic_tRNA_AAG_lys__L_c + generic_tRNA_AAU_asn__L_c + 11.0 generic_tRNA_ACA_thr__L_c + generic_tRNA_ACC_thr__L_c + 3.0 generic_tRNA_ACG_thr__L_c + 2.0 generic_tRNA_ACU_thr__L_c + 2.0 generic_tRNA_AGA_arg__L_c + 6.0 generic_tRNA_AGC_ser__L_c + generic…		0.0
translation_BSU03860	0.0	1000.0	10fthf_c + 21 ala__L_c + 11 arg__L_c + 10 asn__L_c + 12 asp__L_c + cys__L_c + 14.0 generic_tRNA_AAA_lys__L_c + 5.0 generic_tRNA_AAC_asn__L_c + generic_tRNA_AAG_lys__L_c + 5.0 generic_tRNA_AAU_asn__L_c + 9.0 generic_tRNA_ACA_thr__L_c + generic_tRNA_ACG_thr__L_c + 2.0 generic_tRNA_ACU_thr__L_c + generic_tRNA_AGA_arg__L_c + 2.0 generic_tRNA_AGC_ser__L_c + 10.0 generic_tRNA_AUC_ile__L_c + 4.0 generic…		0.0
translation_BSU03900	0.0	1000.0	10fthf_c + 50 ala__L_c + 18 arg__L_c + 14 asn__L_c + 19 asp__L_c + 4 cys__L_c + 15.0 generic_tRNA_AAA_lys__L_c + 6.0 generic_tRNA_AAC_asn__L_c + 9.0 generic_tRNA_AAG_lys__L_c + 8.0 generic_tRNA_AAU_asn__L_c + 9.0 generic_tRNA_ACA_thr__L_c + generic_tRNA_ACC_thr__L_c + 7.0 generic_tRNA_ACG_thr__L_c + 4.0 generic_tRNA_ACU_thr__L_c + 4.0 generic_tRNA_AGA_arg__L_c + 10.0 generic_tRNA_AGC_ser__L_c + 3…		0.0
translation_BSU03910	0.0	1000.0	10fthf_c + 44 ala__L_c + 16 arg__L_c + 19 asn__L_c + 22 asp__L_c + 4 cys__L_c + 24.0 generic_tRNA_AAA_lys__L_c + 11.0 generic_tRNA_AAC_asn__L_c + 6.0 generic_tRNA_AAG_lys__L_c + 8.0 generic_tRNA_AAU_asn__L_c + 17.0 generic_tRNA_ACA_thr__L_c + 3.0 generic_tRNA_ACC_thr__L_c + 10.0 generic_tRNA_ACG_thr__L_c + generic_tRNA_ACU_thr__L_c + 2.0 generic_tRNA_AGA_arg__L_c + 5.0 generic_tRNA_AGC_ser__L_c +…		0.0
translation_BSU03930	0.0	1000.0	10fthf_c + 28 ala__L_c + 4 arg__L_c + 15 asn__L_c + 11 asp__L_c + 13.0 generic_tRNA_AAA_lys__L_c + 6.0 generic_tRNA_AAC_asn__L_c + 9.0 generic_tRNA_AAG_lys__L_c + 9.0 generic_tRNA_AAU_asn__L_c + 6.0 generic_tRNA_ACA_thr__L_c + 6.0 generic_tRNA_ACG_thr__L_c + 3.0 generic_tRNA_AGC_ser__L_c + 3.0 generic_tRNA_AGU_ser__L_c + generic_tRNA_AUA_ile__L_c + 10.0 generic_tRNA_AUC_ile__L_c + 8.0 generic_tRN…		0.0
translation_BSU03950	0.0	1000.0	10fthf_c + 47 ala__L_c + 20 arg__L_c + 24 asn__L_c + 16 asp__L_c + 29.0 generic_tRNA_AAA_lys__L_c + 13.0 generic_tRNA_AAC_asn__L_c + 9.0 generic_tRNA_AAG_lys__L_c + 11.0 generic_tRNA_AAU_asn__L_c + 16.0 generic_tRNA_ACA_thr__L_c + 9.0 generic_tRNA_ACC_thr__L_c + 8.0 generic_tRNA_ACG_thr__L_c + 3.0 generic_tRNA_ACU_thr__L_c + 6.0 generic_tRNA_AGA_arg__L_c + 15.0 generic_tRNA_AGC_ser__L_c + generic…		0.0
transcription_TU_BSU03950	0.0	1000.0	393 atp_c + 394 ctp_c + 397 gtp_c + 442 utp_c --> -4.27350427350427e-6*sigma BSU00550-MONOMER + -4.27350427350427e-6*sigma BSU01010-MONOMER + -4.27350427350427e-6*sigma BSU16600-MONOMER + -4.27350427350427e-6*sigma BSU27320-MONOMER + -4.27350427350427e-6*sigma CPLX8J2-30 + RNA_BSU03950 + 520.352326146 mRNA_biomass + 1626 ppi_c		0.0
translation_BSU03981	0.0	1000.0	10fthf_c + 64 ala__L_c + 5 arg__L_c + 20 asn__L_c + 13 asp__L_c + cys__L_c + 25.0 generic_tRNA_AAA_lys__L_c + 14.0 generic_tRNA_AAC_asn__L_c + 7.0 generic_tRNA_AAG_lys__L_c + 6.0 generic_tRNA_AAU_asn__L_c + 6.0 generic_tRNA_ACA_thr__L_c + 3.0 generic_tRNA_ACC_thr__L_c + 10.0 generic_tRNA_ACG_thr__L_c + generic_tRNA_ACU_thr__L_c + 2.0 generic_tRNA_AGA_arg__L_c + 9.0 generic_tRNA_AGC_ser__L_c + 5.0…		0.0
translation_BSU03990	0.0	1000.0	10fthf_c + 30 ala__L_c + 17 arg__L_c + 17 asn__L_c + 14 asp__L_c + 2 cys__L_c + 17.0 generic_tRNA_AAA_lys__L_c + 4.0 generic_tRNA_AAC_asn__L_c + 6.0 generic_tRNA_AAG_lys__L_c + 13.0 generic_tRNA_AAU_asn__L_c + 6.0 generic_tRNA_ACA_thr__L_c + 4.0 generic_tRNA_ACC_thr__L_c + 6.0 generic_tRNA_ACG_thr__L_c + 3.0 generic_tRNA_ACU_thr__L_c + 5.0 generic_tRNA_AGA_arg__L_c + 7.0 generic_tRNA_AGC_ser__L_c…		0.0
translation_BSU04000	0.0	1000.0	10fthf_c + 34 ala__L_c + 15 arg__L_c + 10 asn__L_c + 20 asp__L_c + 2 cys__L_c + 12.0 generic_tRNA_AAA_lys__L_c + 4.0 generic_tRNA_AAC_asn__L_c + 4.0 generic_tRNA_AAG_lys__L_c + 6.0 generic_tRNA_AAU_asn__L_c + 10.0 generic_tRNA_ACA_thr__L_c + generic_tRNA_ACC_thr__L_c + 7.0 generic_tRNA_ACG_thr__L_c + 3.0 generic_tRNA_ACU_thr__L_c + 4.0 generic_tRNA_AGA_arg__L_c + 9.0 generic_tRNA_AGC_ser__L_c + g…		0.0
translation_BSU04030	0.0	1000.0	10fthf_c + 13 ala__L_c + 5 arg__L_c + 4 asn__L_c + 7 asp__L_c + 3.0 generic_tRNA_AAA_lys__L_c + 3.0 generic_tRNA_AAC_asn__L_c + 4.0 generic_tRNA_AAG_lys__L_c + generic_tRNA_AAU_asn__L_c + 3.0 generic_tRNA_ACA_thr__L_c + generic_tRNA_ACC_thr__L_c + 4.0 generic_tRNA_ACG_thr__L_c + generic_tRNA_ACU_thr__L_c + 2.0 generic_tRNA_AGC_ser__L_c + generic_tRNA_AGU_ser__L_c + 3.0 generic_tRNA_AUC_ile__L_c +…		0.0
translation_BSU04340	0.0	1000.0	10fthf_c + 63 ala__L_c + 18 arg__L_c + 21 asn__L_c + 30 asp__L_c + 8 cys__L_c + 29.0 generic_tRNA_AAA_lys__L_c + 11.0 generic_tRNA_AAC_asn__L_c + 13.0 generic_tRNA_AAG_lys__L_c + 10.0 generic_tRNA_AAU_asn__L_c + 13.0 generic_tRNA_ACA_thr__L_c + 7.0 generic_tRNA_ACC_thr__L_c + 2.0 generic_tRNA_ACG_thr__L_c + 3.0 generic_tRNA_ACU_thr__L_c + 5.0 generic_tRNA_AGA_arg__L_c + 7.0 generic_tRNA_AGC_ser__…		0.0
translation_BSU04360	0.0	1000.0	10fthf_c + 52 ala__L_c + 16 arg__L_c + 12 asn__L_c + 13 asp__L_c + 11.0 generic_tRNA_AAA_lys__L_c + 5.0 generic_tRNA_AAC_asn__L_c + 4.0 generic_tRNA_AAG_lys__L_c + 7.0 generic_tRNA_AAU_asn__L_c + 6.0 generic_tRNA_ACA_thr__L_c + 3.0 generic_tRNA_ACC_thr__L_c + 4.0 generic_tRNA_ACG_thr__L_c + 3.0 generic_tRNA_ACU_thr__L_c + 2.0 generic_tRNA_AGA_arg__L_c + 3.0 generic_tRNA_AGC_ser__L_c + generic_tRN…		0.0
translation_BSU04470	0.0	1000.0	10fthf_c + 31 ala__L_c + 6 arg__L_c + 11 asn__L_c + 17 asp__L_c + 2 cys__L_c + 21.0 generic_tRNA_AAA_lys__L_c + 5.0 generic_tRNA_AAC_asn__L_c + 8.0 generic_tRNA_AAG_lys__L_c + 6.0 generic_tRNA_AAU_asn__L_c + 9.0 generic_tRNA_ACA_thr__L_c + 3.0 generic_tRNA_ACC_thr__L_c + 7.0 generic_tRNA_ACG_thr__L_c + generic_tRNA_ACU_thr__L_c + generic_tRNA_AGA_arg__L_c + 9.0 generic_tRNA_AGC_ser__L_c + generic…		0.0
translation_BSU04520	0.0	1000.0	10fthf_c + 43 ala__L_c + 22 arg__L_c + 15 asn__L_c + 24 asp__L_c + 12.0 generic_tRNA_AAA_lys__L_c + 10.0 generic_tRNA_AAC_asn__L_c + 6.0 generic_tRNA_AAG_lys__L_c + 5.0 generic_tRNA_AAU_asn__L_c + 9.0 generic_tRNA_ACA_thr__L_c + 5.0 generic_tRNA_ACC_thr__L_c + 4.0 generic_tRNA_ACG_thr__L_c + 2.0 generic_tRNA_ACU_thr__L_c + 5.0 generic_tRNA_AGA_arg__L_c + 8.0 generic_tRNA_AGC_ser__L_c + generic_tR…		0.0
translation_BSU04560	0.0	1000.0	10fthf_c + 33 ala__L_c + 9 arg__L_c + 14 asn__L_c + 19 asp__L_c + 4 cys__L_c + 20.0 generic_tRNA_AAA_lys__L_c + 9.0 generic_tRNA_AAC_asn__L_c + 5.0 generic_tRNA_AAG_lys__L_c + 5.0 generic_tRNA_AAU_asn__L_c + 8.0 generic_tRNA_ACA_thr__L_c + generic_tRNA_ACG_thr__L_c + 5.0 generic_tRNA_ACU_thr__L_c + 2.0 generic_tRNA_AGA_arg__L_c + 3.0 generic_tRNA_AGC_ser__L_c + 3.0 generic_tRNA_AGU_ser__L_c + 2.0…		3.0034621035281207e-09
transcription_TU_BSU04560	0.0	1000.0	254 atp_c + 271 ctp_c + 228 gtp_c + 312 utp_c --> -4.27350427350427e-6*sigma BSU00550-MONOMER + -4.27350427350427e-6*sigma BSU01010-MONOMER + -4.27350427350427e-6*sigma BSU16600-MONOMER + -4.27350427350427e-6*sigma BSU27320-MONOMER + -4.27350427350427e-6*sigma CPLX8J2-30 + RNA_BSU04560 + 339.479579285 mRNA_biomass + 1065 ppi_c		4.105352224306178e-10
translation_BSU04570	0.0	1000.0	10fthf_c + 41 ala__L_c + 12 arg__L_c + 20 asn__L_c + 24 asp__L_c + 2 cys__L_c + 27.0 generic_tRNA_AAA_lys__L_c + 7.0 generic_tRNA_AAC_asn__L_c + 6.0 generic_tRNA_AAG_lys__L_c + 13.0 generic_tRNA_AAU_asn__L_c + 9.0 generic_tRNA_ACA_thr__L_c + 6.0 generic_tRNA_ACC_thr__L_c + 12.0 generic_tRNA_ACG_thr__L_c + 4.0 generic_tRNA_ACU_thr__L_c + 3.0 generic_tRNA_AGA_arg__L_c + 12.0 generic_tRNA_AGC_ser__L…		2.5091306868386373e-09
transcription_TU_BSU04570	0.0	1000.0	304 atp_c + 349 ctp_c + 297 gtp_c + 424 utp_c --> -4.27350427350427e-6*sigma BSU00550-MONOMER + -4.27350427350427e-6*sigma BSU01010-MONOMER + -4.27350427350427e-6*sigma BSU16600-MONOMER + -4.27350427350427e-6*sigma BSU27320-MONOMER + -4.27350427350427e-6*sigma CPLX8J2-30 + RNA_BSU04570 + 437.54232031399994 mRNA_biomass + 1374 ppi_c		3.429663798383745e-10
translation_BSU04620	0.0	1000.0	10fthf_c + 13 ala__L_c + 10 arg__L_c + 2 asn__L_c + 4 asp__L_c + cys__L_c + 9.0 generic_tRNA_AAA_lys__L_c + generic_tRNA_AAC_asn__L_c + generic_tRNA_AAG_lys__L_c + generic_tRNA_AAU_asn__L_c + generic_tRNA_ACA_thr__L_c + 2.0 generic_tRNA_ACC_thr__L_c + 2.0 generic_tRNA_ACG_thr__L_c + generic_tRNA_ACU_thr__L_c + 2.0 generic_tRNA_AGA_arg__L_c + 4.0 generic_tRNA_AGC_ser__L_c + 4.0 generic_tRNA_AGG_ar…		0.0
transcription_TU_BSU04620	0.0	1000.0	80 atp_c + 98 ctp_c + 80 gtp_c + 108 utp_c --> -4.27350427350427e-6*sigma BSU00550-MONOMER + -4.27350427350427e-6*sigma BSU01010-MONOMER + -4.27350427350427e-6*sigma BSU16600-MONOMER + -4.27350427350427e-6*sigma BSU27320-MONOMER + -4.27350427350427e-6*sigma CPLX8J2-30 + RNA_BSU04620 + 116.557686246 mRNA_biomass + 366 ppi_c		0.0
translation_BSU04640	0.0	1000.0	10fthf_c + 37 ala__L_c + 21 arg__L_c + 14 asn__L_c + 18 asp__L_c + 5 cys__L_c + 21.0 generic_tRNA_AAA_lys__L_c + 6.0 generic_tRNA_AAC_asn__L_c + 8.0 generic_tRNA_AAG_lys__L_c + 8.0 generic_tRNA_AAU_asn__L_c + 11.0 generic_tRNA_ACA_thr__L_c + 5.0 generic_tRNA_ACC_thr__L_c + 4.0 generic_tRNA_ACG_thr__L_c + 6.0 generic_tRNA_AGA_arg__L_c + 6.0 generic_tRNA_AGC_ser__L_c + generic_tRNA_AGG_arg__L_c + 2…		9.177928939861045e-10
transcription_TU_BSU04640	0.0	1000.0	277 atp_c + 318 ctp_c + 242 gtp_c + 333 utp_c --> -4.27350427350427e-6*sigma BSU00550-MONOMER + -4.27350427350427e-6*sigma BSU01010-MONOMER + -4.27350427350427e-6*sigma BSU16600-MONOMER + -4.27350427350427e-6*sigma BSU27320-MONOMER + -4.27350427350427e-6*sigma CPLX8J2-30 + RNA_BSU04640 + 372.55136135000004 mRNA_biomass + 1170 ppi_c		1.2545066223250188e-10
translation_BSU04730	0.0	1000.0	10fthf_c + 11 ala__L_c + 15 arg__L_c + 3 asn__L_c + 19 asp__L_c + 18.0 generic_tRNA_AAA_lys__L_c + 2.0 generic_tRNA_AAC_asn__L_c + 4.0 generic_tRNA_AAG_lys__L_c + generic_tRNA_AAU_asn__L_c + 6.0 generic_tRNA_ACA_thr__L_c + generic_tRNA_ACC_thr__L_c + 5.0 generic_tRNA_ACG_thr__L_c + 5.0 generic_tRNA_ACU_thr__L_c + 5.0 generic_tRNA_AGA_arg__L_c + 8.0 generic_tRNA_AGC_ser__L_c + 3.0 generic_tRNA_AUA…		5.088525790946036e-11
translation_BSU04740	0.0	1000.0	10fthf_c + 11 ala__L_c + 6 arg__L_c + 10 asn__L_c + 10 asp__L_c + 4 cys__L_c + 13.0 generic_tRNA_AAA_lys__L_c + 5.0 generic_tRNA_AAC_asn__L_c + 4.0 generic_tRNA_AAG_lys__L_c + 5.0 generic_tRNA_AAU_asn__L_c + 3.0 generic_tRNA_ACA_thr__L_c + 3.0 generic_tRNA_ACC_thr__L_c + 3.0 generic_tRNA_ACG_thr__L_c + generic_tRNA_ACU_thr__L_c + 2.0 generic_tRNA_AGA_arg__L_c + 2.0 generic_tRNA_AGC_ser__L_c + gen…		2.04795256213815e-08
transcription_TU_BSU_tRNA_45	0.0	1000.0	18 atp_c + 22 ctp_c + 20 gtp_c + 15 utp_c --> -4.27350427350427e-6*sigma BSU00550-MONOMER + -4.27350427350427e-6*sigma BSU01010-MONOMER + -4.27350427350427e-6*sigma BSU16600-MONOMER + -4.27350427350427e-6*sigma BSU27320-MONOMER + -4.27350427350427e-6*sigma CPLX8J2-30 + RNA_BSU_tRNA_45 + 75 ppi_c + 24.060695574999997 tRNA_biomass		0.0
transcription_TU_BSU_tRNA_46	0.0	1000.0	17 atp_c + 30 ctp_c + 25 gtp_c + 19 utp_c --> -4.27350427350427e-6*sigma BSU00550-MONOMER + -4.27350427350427e-6*sigma BSU01010-MONOMER + -4.27350427350427e-6*sigma BSU16600-MONOMER + -4.27350427350427e-6*sigma BSU27320-MONOMER + -4.27350427350427e-6*sigma CPLX8J2-30 + RNA_BSU_tRNA_46 + 91 ppi_c + 29.107503231 tRNA_biomass		2.9353323428883155e-07
transcription_TU_BSU_tRNA_47	0.0	1000.0	14 atp_c + 22 ctp_c + 22 gtp_c + 14 utp_c --> -4.27350427350427e-6*sigma BSU00550-MONOMER + -4.27350427350427e-6*sigma BSU01010-MONOMER + -4.27350427350427e-6*sigma BSU16600-MONOMER + -4.27350427350427e-6*sigma BSU27320-MONOMER + -4.27350427350427e-6*sigma CPLX8J2-30 + RNA_BSU_tRNA_47 + 72 ppi_c + 23.131140312 tRNA_biomass		2.526216183167851e-07
transcription_TU_BSU_tRNA_48	0.0	1000.0	16 atp_c + 21 ctp_c + 21 gtp_c + 17 utp_c --> -4.27350427350427e-6*sigma BSU00550-MONOMER + -4.27350427350427e-6*sigma BSU01010-MONOMER + -4.27350427350427e-6*sigma BSU16600-MONOMER + -4.27350427350427e-6*sigma BSU27320-MONOMER + -4.27350427350427e-6*sigma CPLX8J2-30 + RNA_BSU_tRNA_48 + 75 ppi_c + 24.054639795 tRNA_biomass		0.0
transcription_TU_BSU_tRNA_49	0.0	1000.0	21 atp_c + 20 ctp_c + 17 gtp_c + 18 utp_c --> -4.27350427350427e-6*sigma BSU00550-MONOMER + -4.27350427350427e-6*sigma BSU01010-MONOMER + -4.27350427350427e-6*sigma BSU16600-MONOMER + -4.27350427350427e-6*sigma BSU27320-MONOMER + -4.27350427350427e-6*sigma CPLX8J2-30 + RNA_BSU_tRNA_49 + 76 ppi_c + 24.319824956 tRNA_biomass		2.978286538550224e-07
transcription_TU_BSU_tRNA_50	0.0	1000.0	19 atp_c + 29 ctp_c + 20 gtp_c + 14 utp_c --> -4.27350427350427e-6*sigma BSU00550-MONOMER + -4.27350427350427e-6*sigma BSU01010-MONOMER + -4.27350427350427e-6*sigma BSU16600-MONOMER + -4.27350427350427e-6*sigma BSU27320-MONOMER + -4.27350427350427e-6*sigma CPLX8J2-30 + RNA_BSU_tRNA_50 + 82 ppi_c + 26.212948622 tRNA_biomass		4.361732932736417e-07
transcription_TU_BSU_tRNA_51	0.0	1000.0	17 atp_c + 33 ctp_c + 21 gtp_c + 16 utp_c --> -4.27350427350427e-6*sigma BSU00550-MONOMER + -4.27350427350427e-6*sigma BSU01010-MONOMER + -4.27350427350427e-6*sigma BSU16600-MONOMER + -4.27350427350427e-6*sigma BSU27320-MONOMER + -4.27350427350427e-6*sigma CPLX8J2-30 + RNA_BSU_tRNA_51 + 87 ppi_c + 27.727759347000003 tRNA_biomass		0.0
translation_BSU05340	0.0	1000.0	10fthf_c + 48 ala__L_c + 8 arg__L_c + 13 asn__L_c + 14 asp__L_c + 2 cys__L_c + 13.0 generic_tRNA_AAA_lys__L_c + 3.0 generic_tRNA_AAC_asn__L_c + 4.0 generic_tRNA_AAG_lys__L_c + 10.0 generic_tRNA_AAU_asn__L_c + 11.0 generic_tRNA_ACA_thr__L_c + 2.0 generic_tRNA_ACC_thr__L_c + 4.0 generic_tRNA_ACG_thr__L_c + 6.0 generic_tRNA_ACU_thr__L_c + 5.0 generic_tRNA_AGA_arg__L_c + 5.0 generic_tRNA_AGC_ser__L_c…		0.0
transcription_TU_BSU05340	0.0	1000.0	450 atp_c + 292 ctp_c + 238 gtp_c + 328 utp_c --> -4.27350427350427e-6*sigma BSU00550-MONOMER + -4.27350427350427e-6*sigma BSU01010-MONOMER + -4.27350427350427e-6*sigma BSU16600-MONOMER + -4.27350427350427e-6*sigma BSU27320-MONOMER + -4.27350427350427e-6*sigma CPLX8J2-30 + RNA_BSU05340 + 418.51852978799997 mRNA_biomass + 1308 ppi_c		0.0
translation_BSU05740	0.0	1000.0	10fthf_c + 49 ala__L_c + 8 arg__L_c + 24 asn__L_c + 43 asp__L_c + 32.0 generic_tRNA_AAA_lys__L_c + 12.0 generic_tRNA_AAC_asn__L_c + 23.0 generic_tRNA_AAG_lys__L_c + 12.0 generic_tRNA_AAU_asn__L_c + 15.0 generic_tRNA_ACA_thr__L_c + 2.0 generic_tRNA_ACC_thr__L_c + 8.0 generic_tRNA_ACG_thr__L_c + 4.0 generic_tRNA_ACU_thr__L_c + 10.0 generic_tRNA_AGC_ser__L_c + 3.0 generic_tRNA_AGU_ser__L_c + generic…		0.0
translation_BSU05810	0.0	1000.0	10fthf_c + 12 ala__L_c + arg__L_c + 2 asn__L_c + 6 asp__L_c + cys__L_c + 10.0 generic_tRNA_AAA_lys__L_c + generic_tRNA_AAC_asn__L_c + generic_tRNA_AAG_lys__L_c + generic_tRNA_AAU_asn__L_c + generic_tRNA_ACA_thr__L_c + generic_tRNA_ACC_thr__L_c + generic_tRNA_AGA_arg__L_c + 2.0 generic_tRNA_AGC_ser__L_c + 2.0 generic_tRNA_AGU_ser__L_c + generic_tRNA_AUA_ile__L_c + 2.0 generic_tRNA_AUC_ile__L_c + 8…		0.0
translation_BSU05820	0.0	1000.0	10fthf_c + 11 ala__L_c + 2 arg__L_c + 3 asn__L_c + 7 asp__L_c + cys__L_c + 6.0 generic_tRNA_AAA_lys__L_c + 4.0 generic_tRNA_AAG_lys__L_c + 3.0 generic_tRNA_AAU_asn__L_c + 3.0 generic_tRNA_ACA_thr__L_c + generic_tRNA_ACC_thr__L_c + generic_tRNA_ACG_thr__L_c + 2.0 generic_tRNA_AGC_ser__L_c + generic_tRNA_AGU_ser__L_c + 3.0 generic_tRNA_AUA_ile__L_c + 4.0 generic_tRNA_AUC_ile__L_c + 6.0 generic_tRNA…		0.0
translation_BSU05830	0.0	1000.0	10fthf_c + 34 ala__L_c + 7 arg__L_c + 21 asn__L_c + 7 asp__L_c + 17.0 generic_tRNA_AAA_lys__L_c + 12.0 generic_tRNA_AAC_asn__L_c + generic_tRNA_AAG_lys__L_c + 9.0 generic_tRNA_AAU_asn__L_c + 12.0 generic_tRNA_ACA_thr__L_c + 2.0 generic_tRNA_ACC_thr__L_c + 11.0 generic_tRNA_ACG_thr__L_c + 3.0 generic_tRNA_ACU_thr__L_c + 2.0 generic_tRNA_AGA_arg__L_c + 5.0 generic_tRNA_AGC_ser__L_c + 2.0 generic_tR…		0.0
translation_BSU05860	0.0	1000.0	10fthf_c + 27 ala__L_c + 9 arg__L_c + 5 asn__L_c + 16 asp__L_c + 4 cys__L_c + 9.0 generic_tRNA_AAA_lys__L_c + 5.0 generic_tRNA_AAC_asn__L_c + 6.0 generic_tRNA_AAG_lys__L_c + 4.0 generic_tRNA_ACA_thr__L_c + 3.0 generic_tRNA_ACC_thr__L_c + 6.0 generic_tRNA_ACG_thr__L_c + generic_tRNA_ACU_thr__L_c + 2.0 generic_tRNA_AGA_arg__L_c + 3.0 generic_tRNA_AGC_ser__L_c + 3.0 generic_tRNA_AGG_arg__L_c + 4.0 g…		0.0
transcription_TU_BSU_tRNA_79	0.0	1000.0	17 atp_c + 24 ctp_c + 20 gtp_c + 16 utp_c --> -4.27350427350427e-6*sigma BSU00550-MONOMER + -4.27350427350427e-6*sigma BSU01010-MONOMER + -4.27350427350427e-6*sigma BSU16600-MONOMER + -4.27350427350427e-6*sigma BSU27320-MONOMER + -4.27350427350427e-6*sigma CPLX8J2-30 + RNA_BSU_tRNA_79 + 77 ppi_c + 24.646002237000005 tRNA_biomass		0.0
transcription_TU_BSU_tRNA_80	0.0	1000.0	21 atp_c + 18 ctp_c + 20 gtp_c + 15 utp_c --> -4.27350427350427e-6*sigma BSU00550-MONOMER + -4.27350427350427e-6*sigma BSU01010-MONOMER + -4.27350427350427e-6*sigma BSU16600-MONOMER + -4.27350427350427e-6*sigma BSU27320-MONOMER + -4.27350427350427e-6*sigma CPLX8J2-30 + RNA_BSU_tRNA_80 + 74 ppi_c + 23.828596374 tRNA_biomass		3.3776535155685175e-07
transcription_TU_BSU_rRNA_30	0.0	1000.0	316 atp_c + 487 ctp_c + 364 gtp_c + 388 utp_c --> -4.27350427350427e-6*sigma BSU00550-MONOMER + -4.27350427350427e-6*sigma BSU01010-MONOMER + -4.27350427350427e-6*sigma BSU16600-MONOMER + -4.27350427350427e-6*sigma BSU27320-MONOMER + -4.27350427350427e-6*sigma CPLX8J2-30 + RNA_BSU_rRNA_30 + 1555 ppi_c + 495.532147535 rRNA_biomass		0.0
transcription_TU_BSU_rRNA_12	0.0	1000.0	571 atp_c + 920 ctp_c + 658 gtp_c + 779 utp_c --> -4.27350427350427e-6*sigma BSU00550-MONOMER + -4.27350427350427e-6*sigma BSU01010-MONOMER + -4.27350427350427e-6*sigma BSU16600-MONOMER + -4.27350427350427e-6*sigma BSU27320-MONOMER + -4.27350427350427e-6*sigma CPLX8J2-30 + RNA_BSU_rRNA_12 + 2928 ppi_c + 931.440514868 rRNA_biomass		0.0
transcription_TU_BSU_rRNA_13	0.0	1000.0	23 atp_c + 36 ctp_c + 32 gtp_c + 26 utp_c --> -4.27350427350427e-6*sigma BSU00550-MONOMER + -4.27350427350427e-6*sigma BSU01010-MONOMER + -4.27350427350427e-6*sigma BSU16600-MONOMER + -4.27350427350427e-6*sigma BSU27320-MONOMER + -4.27350427350427e-6*sigma CPLX8J2-30 + RNA_BSU_rRNA_13 + 117 ppi_c + 37.447219276999995 rRNA_biomass		0.0
transcription_TU_BSU_tRNA_21	0.0	1000.0	13 atp_c + 24 ctp_c + 25 gtp_c + 15 utp_c --> -4.27350427350427e-6*sigma BSU00550-MONOMER + -4.27350427350427e-6*sigma BSU01010-MONOMER + -4.27350427350427e-6*sigma BSU16600-MONOMER + -4.27350427350427e-6*sigma BSU27320-MONOMER + -4.27350427350427e-6*sigma CPLX8J2-30 + RNA_BSU_tRNA_21 + 77 ppi_c + 24.749039177000004 tRNA_biomass		1.3914662871302947e-07
transcription_TU_BSU_tRNA_22	0.0	1000.0	17 atp_c + 27 ctp_c + 22 gtp_c + 11 utp_c --> -4.27350427350427e-6*sigma BSU00550-MONOMER + -4.27350427350427e-6*sigma BSU01010-MONOMER + -4.27350427350427e-6*sigma BSU16600-MONOMER + -4.27350427350427e-6*sigma BSU27320-MONOMER + -4.27350427350427e-6*sigma CPLX8J2-30 + RNA_BSU_tRNA_22 + 77 ppi_c + 24.721126637 tRNA_biomass		1.601233951797145e-07
translation_BSU05900	0.0	1000.0	10fthf_c + 23 ala__L_c + 8 arg__L_c + 10 asn__L_c + 19 asp__L_c + 5 cys__L_c + 15.0 generic_tRNA_AAA_lys__L_c + 3.0 generic_tRNA_AAC_asn__L_c + 8.0 generic_tRNA_AAG_lys__L_c + 7.0 generic_tRNA_AAU_asn__L_c + 7.0 generic_tRNA_ACA_thr__L_c + 3.0 generic_tRNA_ACC_thr__L_c + 2.0 generic_tRNA_ACG_thr__L_c + 6.0 generic_tRNA_ACU_thr__L_c + 2.0 generic_tRNA_AGA_arg__L_c + 5.0 generic_tRNA_AGC_ser__L_c +…		0.0
transcription_TU_BSU05900	0.0	1000.0	275 atp_c + 237 ctp_c + 173 gtp_c + 293 utp_c --> -4.27350427350427e-6*sigma BSU00550-MONOMER + -4.27350427350427e-6*sigma BSU01010-MONOMER + -4.27350427350427e-6*sigma BSU16600-MONOMER + -4.27350427350427e-6*sigma BSU27320-MONOMER + -4.27350427350427e-6*sigma CPLX8J2-30 + RNA_BSU05900 + 311.30098485799994 mRNA_biomass + 978 ppi_c		0.0
translation_BSU05980	0.0	1000.0	10fthf_c + 6 ala__L_c + arg__L_c + asn__L_c + 3 asp__L_c + 6.0 generic_tRNA_AAA_lys__L_c + generic_tRNA_AAC_asn__L_c + 2.0 generic_tRNA_AAG_lys__L_c + generic_tRNA_ACA_thr__L_c + generic_tRNA_ACG_thr__L_c + generic_tRNA_ACU_thr__L_c + generic_tRNA_AGC_ser__L_c + generic_tRNA_AGU_ser__L_c + 4.0 generic_tRNA_AUC_ile__L_c + generic_tRNA_AUU_ile__L_c + generic_tRNA_CAG_gln__L_c + generic_tRNA_CCC_pro…		0.0
transcription_TU_BSU05980	0.0	1000.0	39 atp_c + 44 ctp_c + 32 gtp_c + 59 utp_c --> -4.27350427350427e-6*sigma BSU00550-MONOMER + -4.27350427350427e-6*sigma BSU01010-MONOMER + -4.27350427350427e-6*sigma BSU16600-MONOMER + -4.27350427350427e-6*sigma BSU27320-MONOMER + -4.27350427350427e-6*sigma CPLX8J2-30 + RNA_BSU05980 + 55.201989714 mRNA_biomass + 174 ppi_c		0.0
translation_BSU05990	0.0	1000.0	10fthf_c + 19 ala__L_c + 9 arg__L_c + 6 asn__L_c + 6 asp__L_c + 7.0 generic_tRNA_AAA_lys__L_c + 2.0 generic_tRNA_AAC_asn__L_c + 5.0 generic_tRNA_AAG_lys__L_c + 4.0 generic_tRNA_AAU_asn__L_c + 7.0 generic_tRNA_ACA_thr__L_c + generic_tRNA_ACC_thr__L_c + 4.0 generic_tRNA_ACG_thr__L_c + generic_tRNA_AGA_arg__L_c + 3.0 generic_tRNA_AGC_ser__L_c + generic_tRNA_AGG_arg__L_c + 2.0 generic_tRNA_AGU_ser__L…		0.0
transcription_TU_BSU05990	0.0	1000.0	260 atp_c + 174 ctp_c + 155 gtp_c + 176 utp_c --> -4.27350427350427e-6*sigma BSU00550-MONOMER + -4.27350427350427e-6*sigma BSU01010-MONOMER + -4.27350427350427e-6*sigma BSU16600-MONOMER + -4.27350427350427e-6*sigma BSU27320-MONOMER + -4.27350427350427e-6*sigma CPLX8J2-30 + RNA_BSU05990 + 245.31605052500004 mRNA_biomass + 765 ppi_c		0.0
translation_BSU06020	0.0	1000.0	10fthf_c + 7 ala__L_c + 5 arg__L_c + 4 asp__L_c + 7.0 generic_tRNA_AAA_lys__L_c + generic_tRNA_AAG_lys__L_c + 3.0 generic_tRNA_ACU_thr__L_c + 3.0 generic_tRNA_AGC_ser__L_c + 4.0 generic_tRNA_AUC_ile__L_c + 4.0 generic_tRNA_AUU_ile__L_c + generic_tRNA_CAA_gln__L_c + generic_tRNA_CCA_pro__L_c + 2.0 generic_tRNA_CCG_pro__L_c + 4.0 generic_tRNA_CGC_arg__L_c + generic_tRNA_CGU_arg__L_c + generic_tRNA_…		5.91415290374269e-12
translation_BSU06030	0.0	1000.0	10fthf_c + 68 ala__L_c + 23 arg__L_c + 23 asn__L_c + 25 asp__L_c + 31.0 generic_tRNA_AAA_lys__L_c + 21.0 generic_tRNA_AAC_asn__L_c + 5.0 generic_tRNA_AAG_lys__L_c + 2.0 generic_tRNA_AAU_asn__L_c + 24.0 generic_tRNA_ACA_thr__L_c + 13.0 generic_tRNA_ACU_thr__L_c + generic_tRNA_AGA_arg__L_c + 2.0 generic_tRNA_AGC_ser__L_c + generic_tRNA_AGU_ser__L_c + 32.0 generic_tRNA_AUC_ile__L_c + 17.0 generic_tR…		5.91415290374269e-12
translation_BSU06150	0.0	1000.0	10fthf_c + 38 ala__L_c + 15 arg__L_c + 15 asn__L_c + 18 asp__L_c + 7 cys__L_c + 11.0 generic_tRNA_AAA_lys__L_c + 5.0 generic_tRNA_AAC_asn__L_c + 6.0 generic_tRNA_AAG_lys__L_c + 10.0 generic_tRNA_AAU_asn__L_c + 7.0 generic_tRNA_ACA_thr__L_c + generic_tRNA_ACC_thr__L_c + 9.0 generic_tRNA_ACG_thr__L_c + 2.0 generic_tRNA_ACU_thr__L_c + 3.0 generic_tRNA_AGA_arg__L_c + 2.0 generic_tRNA_AUA_ile__L_c + 1…		0.0
translation_BSU06160	0.0	1000.0	10fthf_c + 39 ala__L_c + 15 arg__L_c + 18 asn__L_c + 10 asp__L_c + 3 cys__L_c + 16.0 generic_tRNA_AAA_lys__L_c + 5.0 generic_tRNA_AAC_asn__L_c + 7.0 generic_tRNA_AAG_lys__L_c + 13.0 generic_tRNA_AAU_asn__L_c + 9.0 generic_tRNA_ACA_thr__L_c + 6.0 generic_tRNA_ACC_thr__L_c + 17.0 generic_tRNA_ACG_thr__L_c + 4.0 generic_tRNA_ACU_thr__L_c + 4.0 generic_tRNA_AGA_arg__L_c + 7.0 generic_tRNA_AGC_ser__L_…		0.0
translation_BSU06170	0.0	1000.0	10fthf_c + 35 ala__L_c + 11 arg__L_c + 10 asn__L_c + 28 asp__L_c + 4 cys__L_c + 14.0 generic_tRNA_AAA_lys__L_c + 4.0 generic_tRNA_AAC_asn__L_c + 6.0 generic_tRNA_AAG_lys__L_c + 6.0 generic_tRNA_AAU_asn__L_c + 5.0 generic_tRNA_ACA_thr__L_c + 2.0 generic_tRNA_ACC_thr__L_c + 5.0 generic_tRNA_ACG_thr__L_c + generic_tRNA_ACU_thr__L_c + 2.0 generic_tRNA_AGA_arg__L_c + 4.0 generic_tRNA_AGC_ser__L_c + ge…		0.0
transcription_TU_BSU06170	0.0	1000.0	274 atp_c + 272 ctp_c + 169 gtp_c + 248 utp_c --> -4.27350427350427e-6*sigma BSU00550-MONOMER + -4.27350427350427e-6*sigma BSU01010-MONOMER + -4.27350427350427e-6*sigma BSU16600-MONOMER + -4.27350427350427e-6*sigma BSU27320-MONOMER + -4.27350427350427e-6*sigma CPLX8J2-30 + RNA_BSU06170 + 306.509950043 mRNA_biomass + 963 ppi_c		0.0
translation_BSU06230	0.0	1000.0	10fthf_c + 36 ala__L_c + 24 arg__L_c + 17 asn__L_c + 10 asp__L_c + 3 cys__L_c + 12.0 generic_tRNA_AAA_lys__L_c + 4.0 generic_tRNA_AAC_asn__L_c + 3.0 generic_tRNA_AAG_lys__L_c + 13.0 generic_tRNA_AAU_asn__L_c + 12.0 generic_tRNA_ACA_thr__L_c + 2.0 generic_tRNA_ACC_thr__L_c + 12.0 generic_tRNA_ACG_thr__L_c + 3.0 generic_tRNA_ACU_thr__L_c + 4.0 generic_tRNA_AGA_arg__L_c + 2.0 generic_tRNA_AGC_ser__L…		0.0
translation_BSU06240	0.0	1000.0	10fthf_c + 29 ala__L_c + 10 arg__L_c + 6 asn__L_c + 18 asp__L_c + 3 cys__L_c + 22.0 generic_tRNA_AAA_lys__L_c + 4.0 generic_tRNA_AAC_asn__L_c + 4.0 generic_tRNA_AAG_lys__L_c + 2.0 generic_tRNA_AAU_asn__L_c + 7.0 generic_tRNA_ACA_thr__L_c + generic_tRNA_ACC_thr__L_c + 3.0 generic_tRNA_ACG_thr__L_c + 3.0 generic_tRNA_ACU_thr__L_c + 2.0 generic_tRNA_AGA_arg__L_c + 3.0 generic_tRNA_AGC_ser__L_c + gen…		0.0
translation_BSU06310	0.0	1000.0	10fthf_c + 42 ala__L_c + 12 arg__L_c + 14 asn__L_c + 6 asp__L_c + 2 cys__L_c + 14.0 generic_tRNA_AAA_lys__L_c + 9.0 generic_tRNA_AAC_asn__L_c + 5.0 generic_tRNA_AAG_lys__L_c + 5.0 generic_tRNA_AAU_asn__L_c + 13.0 generic_tRNA_ACA_thr__L_c + 9.0 generic_tRNA_ACC_thr__L_c + 2.0 generic_tRNA_ACG_thr__L_c + 2.0 generic_tRNA_ACU_thr__L_c + 6.0 generic_tRNA_AGA_arg__L_c + 6.0 generic_tRNA_AGC_ser__L_c …		0.0
translation_BSU06360	0.0	1000.0	10fthf_c + 23 ala__L_c + 24 arg__L_c + 20 asn__L_c + 34 asp__L_c + 7 cys__L_c + 25.0 generic_tRNA_AAA_lys__L_c + 11.0 generic_tRNA_AAC_asn__L_c + 4.0 generic_tRNA_AAG_lys__L_c + 9.0 generic_tRNA_AAU_asn__L_c + 16.0 generic_tRNA_ACA_thr__L_c + 7.0 generic_tRNA_ACG_thr__L_c + 4.0 generic_tRNA_ACU_thr__L_c + 2.0 generic_tRNA_AGA_arg__L_c + 9.0 generic_tRNA_AGC_ser__L_c + 3.0 generic_tRNA_AGU_ser__L_…		2.4125150616596293e-09
translation_BSU06370	0.0	1000.0	10fthf_c + 50 ala__L_c + 8 arg__L_c + 9 asn__L_c + 7 asp__L_c + 2 cys__L_c + 10.0 generic_tRNA_AAA_lys__L_c + 5.0 generic_tRNA_AAC_asn__L_c + 2.0 generic_tRNA_AAG_lys__L_c + 4.0 generic_tRNA_AAU_asn__L_c + 14.0 generic_tRNA_ACA_thr__L_c + 2.0 generic_tRNA_ACC_thr__L_c + 12.0 generic_tRNA_ACG_thr__L_c + 5.0 generic_tRNA_ACU_thr__L_c + 2.0 generic_tRNA_AGA_arg__L_c + 6.0 generic_tRNA_AGC_ser__L_c +…		0.0
translation_BSU06430	0.0	1000.0	10fthf_c + 30 ala__L_c + 11 arg__L_c + 14 asn__L_c + 18 asp__L_c + 6 cys__L_c + 22.0 generic_tRNA_AAA_lys__L_c + 6.0 generic_tRNA_AAC_asn__L_c + 8.0 generic_tRNA_AAG_lys__L_c + 8.0 generic_tRNA_AAU_asn__L_c + 10.0 generic_tRNA_ACA_thr__L_c + 2.0 generic_tRNA_ACC_thr__L_c + 2.0 generic_tRNA_ACG_thr__L_c + generic_tRNA_ACU_thr__L_c + 4.0 generic_tRNA_AGA_arg__L_c + 5.0 generic_tRNA_AGC_ser__L_c + g…		2.02663112489959e-09
translation_BSU06440	0.0	1000.0	10fthf_c + 38 ala__L_c + 29 arg__L_c + 17 asn__L_c + 21 asp__L_c + 3 cys__L_c + 20.0 generic_tRNA_AAA_lys__L_c + 12.0 generic_tRNA_AAC_asn__L_c + 9.0 generic_tRNA_AAG_lys__L_c + 5.0 generic_tRNA_AAU_asn__L_c + 13.0 generic_tRNA_ACA_thr__L_c + generic_tRNA_ACC_thr__L_c + 7.0 generic_tRNA_ACG_thr__L_c + 4.0 generic_tRNA_ACU_thr__L_c + 4.0 generic_tRNA_AGA_arg__L_c + generic_tRNA_AGC_ser__L_c + gene…		6.364817355387293e-09
translation_BSU06450	0.0	1000.0	10fthf_c + 12 ala__L_c + 9 arg__L_c + 13 asn__L_c + 17 asp__L_c + 2 cys__L_c + 12.0 generic_tRNA_AAA_lys__L_c + 4.0 generic_tRNA_AAC_asn__L_c + 9.0 generic_tRNA_AAG_lys__L_c + 9.0 generic_tRNA_AAU_asn__L_c + 4.0 generic_tRNA_ACA_thr__L_c + 3.0 generic_tRNA_ACC_thr__L_c + 5.0 generic_tRNA_ACG_thr__L_c + 2.0 generic_tRNA_ACU_thr__L_c + 4.0 generic_tRNA_AGA_arg__L_c + 5.0 generic_tRNA_AGC_ser__L_c +…		1.0359589015692047e-08
translation_BSU06460	0.0	1000.0	10fthf_c + 4 ala__L_c + 3 arg__L_c + 2 asn__L_c + 6 asp__L_c + cys__L_c + 7.0 generic_tRNA_AAA_lys__L_c + 2.0 generic_tRNA_AAC_asn__L_c + generic_tRNA_ACA_thr__L_c + generic_tRNA_ACC_thr__L_c + generic_tRNA_ACU_thr__L_c + generic_tRNA_AGA_arg__L_c + 2.0 generic_tRNA_AGC_ser__L_c + 2.0 generic_tRNA_AGU_ser__L_c + generic_tRNA_AUC_ile__L_c + 3.0 generic_tRNA_AUG_met__L_c + 2.0 generic_tRNA_AUU_ile_…		4.05326224979918e-09
translation_BSU06470	0.0	1000.0	10fthf_c + 18 ala__L_c + 7 arg__L_c + 13 asn__L_c + 13 asp__L_c + 5 cys__L_c + 7.0 generic_tRNA_AAA_lys__L_c + 5.0 generic_tRNA_AAC_asn__L_c + 4.0 generic_tRNA_AAG_lys__L_c + 8.0 generic_tRNA_AAU_asn__L_c + 5.0 generic_tRNA_ACA_thr__L_c + generic_tRNA_ACC_thr__L_c + generic_tRNA_ACG_thr__L_c + 3.0 generic_tRNA_ACU_thr__L_c + 2.0 generic_tRNA_AGA_arg__L_c + 3.0 generic_tRNA_AGC_ser__L_c + generic_…		2.02663112489959e-09
translation_BSU06480	0.0	1000.0	10fthf_c + 69 ala__L_c + 24 arg__L_c + 25 asn__L_c + 37 asp__L_c + 10 cys__L_c + 29.0 generic_tRNA_AAA_lys__L_c + 19.0 generic_tRNA_AAC_asn__L_c + 11.0 generic_tRNA_AAG_lys__L_c + 6.0 generic_tRNA_AAU_asn__L_c + 20.0 generic_tRNA_ACA_thr__L_c + generic_tRNA_ACC_thr__L_c + 9.0 generic_tRNA_ACG_thr__L_c + 5.0 generic_tRNA_ACU_thr__L_c + 2.0 generic_tRNA_AGA_arg__L_c + 8.0 generic_tRNA_AGC_ser__L_c …		2.02663112489959e-09
translation_BSU06490	0.0	1000.0	10fthf_c + 36 ala__L_c + 22 arg__L_c + 19 asn__L_c + 18 asp__L_c + 7 cys__L_c + 18.0 generic_tRNA_AAA_lys__L_c + 9.0 generic_tRNA_AAC_asn__L_c + 5.0 generic_tRNA_AAG_lys__L_c + 10.0 generic_tRNA_AAU_asn__L_c + 9.0 generic_tRNA_ACA_thr__L_c + 5.0 generic_tRNA_ACC_thr__L_c + 7.0 generic_tRNA_ACG_thr__L_c + 6.0 generic_tRNA_ACU_thr__L_c + 7.0 generic_tRNA_AGA_arg__L_c + 8.0 generic_tRNA_AGC_ser__L_c…		4.897022792660802e-09
translation_BSU06500	0.0	1000.0	10fthf_c + 26 ala__L_c + 8 arg__L_c + 6 asn__L_c + 20 asp__L_c + 2 cys__L_c + 17.0 generic_tRNA_AAA_lys__L_c + 3.0 generic_tRNA_AAC_asn__L_c + 6.0 generic_tRNA_AAG_lys__L_c + 3.0 generic_tRNA_AAU_asn__L_c + 8.0 generic_tRNA_ACA_thr__L_c + 5.0 generic_tRNA_ACG_thr__L_c + generic_tRNA_ACU_thr__L_c + generic_tRNA_AGA_arg__L_c + 6.0 generic_tRNA_AGC_ser__L_c + generic_tRNA_AGG_arg__L_c + generic_tRNA…		6.28821782970239e-09
translation_BSU06510	0.0	1000.0	10fthf_c + 24 ala__L_c + 7 arg__L_c + 7 asn__L_c + 8 asp__L_c + cys__L_c + 6.0 generic_tRNA_AAA_lys__L_c + 6.0 generic_tRNA_AAC_asn__L_c + 8.0 generic_tRNA_AAG_lys__L_c + generic_tRNA_AAU_asn__L_c + 3.0 generic_tRNA_ACA_thr__L_c + generic_tRNA_ACC_thr__L_c + 2.0 generic_tRNA_ACG_thr__L_c + generic_tRNA_AGA_arg__L_c + generic_tRNA_AGG_arg__L_c + generic_tRNA_AGU_ser__L_c + 11.0 generic_tRNA_AUC_il…		4.873621339634628e-09
translation_BSU06520	0.0	1000.0	10fthf_c + 53 ala__L_c + 15 arg__L_c + 21 asn__L_c + 29 asp__L_c + cys__L_c + 30.0 generic_tRNA_AAA_lys__L_c + 12.0 generic_tRNA_AAC_asn__L_c + 10.0 generic_tRNA_AAG_lys__L_c + 9.0 generic_tRNA_AAU_asn__L_c + 13.0 generic_tRNA_ACA_thr__L_c + 3.0 generic_tRNA_ACC_thr__L_c + 6.0 generic_tRNA_ACG_thr__L_c + 7.0 generic_tRNA_ACU_thr__L_c + 3.0 generic_tRNA_AGA_arg__L_c + 5.0 generic_tRNA_AGC_ser__L_c…		7.283399620972034e-09
translation_BSU06530	0.0	1000.0	10fthf_c + 54 ala__L_c + 12 arg__L_c + 10 asn__L_c + 24 asp__L_c + cys__L_c + 18.0 generic_tRNA_AAA_lys__L_c + 3.0 generic_tRNA_AAC_asn__L_c + 12.0 generic_tRNA_AAG_lys__L_c + 7.0 generic_tRNA_AAU_asn__L_c + 5.0 generic_tRNA_ACA_thr__L_c + 3.0 generic_tRNA_ACC_thr__L_c + 8.0 generic_tRNA_ACG_thr__L_c + 4.0 generic_tRNA_ACU_thr__L_c + 4.0 generic_tRNA_AGA_arg__L_c + 7.0 generic_tRNA_AGC_ser__L_c +…		5.409659193338618e-09
translation_BSU06660	0.0	1000.0	10fthf_c + 54 ala__L_c + 16 arg__L_c + 6 asn__L_c + 17 asp__L_c + 19.0 generic_tRNA_AAA_lys__L_c + 3.0 generic_tRNA_AAC_asn__L_c + 3.0 generic_tRNA_AAG_lys__L_c + 3.0 generic_tRNA_AAU_asn__L_c + 12.0 generic_tRNA_ACA_thr__L_c + 10.0 generic_tRNA_ACC_thr__L_c + generic_tRNA_ACG_thr__L_c + 4.0 generic_tRNA_ACU_thr__L_c + 2.0 generic_tRNA_AGA_arg__L_c + 6.0 generic_tRNA_AGC_ser__L_c + generic_tRNA_A…		0.0
translation_BSU06670	0.0	1000.0	10fthf_c + 7 ala__L_c + 4 arg__L_c + 5 asn__L_c + 7 asp__L_c + 6.0 generic_tRNA_AAA_lys__L_c + generic_tRNA_AAC_asn__L_c + generic_tRNA_AAG_lys__L_c + 4.0 generic_tRNA_AAU_asn__L_c + 2.0 generic_tRNA_ACA_thr__L_c + 3.0 generic_tRNA_ACU_thr__L_c + 2.0 generic_tRNA_AGA_arg__L_c + generic_tRNA_AGU_ser__L_c + generic_tRNA_AUA_ile__L_c + generic_tRNA_AUC_ile__L_c + 4.0 generic_tRNA_AUG_met__L_c + 5.0 …		8.389318859107027e-10
transcription_TU_BSU06670	0.0	1000.0	68 atp_c + 69 ctp_c + 54 gtp_c + 100 utp_c --> -4.27350427350427e-6*sigma BSU00550-MONOMER + -4.27350427350427e-6*sigma BSU01010-MONOMER + -4.27350427350427e-6*sigma BSU16600-MONOMER + -4.27350427350427e-6*sigma BSU27320-MONOMER + -4.27350427350427e-6*sigma CPLX8J2-30 + RNA_BSU06670 + 92.407887591 mRNA_biomass + 291 ppi_c		1.1467136142051323e-10
translation_BSU06680	0.0	1000.0	10fthf_c + 46 ala__L_c + 19 arg__L_c + 15 asn__L_c + 35 asp__L_c + 3 cys__L_c + 27.0 generic_tRNA_AAA_lys__L_c + 12.0 generic_tRNA_AAC_asn__L_c + 8.0 generic_tRNA_AAG_lys__L_c + 3.0 generic_tRNA_AAU_asn__L_c + 17.0 generic_tRNA_ACA_thr__L_c + 8.0 generic_tRNA_ACG_thr__L_c + 4.0 generic_tRNA_ACU_thr__L_c + 2.0 generic_tRNA_AGA_arg__L_c + 4.0 generic_tRNA_AGC_ser__L_c + 3.0 generic_tRNA_AGU_ser__L_…		8.389318859107027e-10
transcription_TU_BSU06680	0.0	1000.0	351 atp_c + 352 ctp_c + 341 gtp_c + 414 utp_c --> -4.27350427350427e-6*sigma BSU00550-MONOMER + -4.27350427350427e-6*sigma BSU01010-MONOMER + -4.27350427350427e-6*sigma BSU16600-MONOMER + -4.27350427350427e-6*sigma BSU27320-MONOMER + -4.27350427350427e-6*sigma CPLX8J2-30 + RNA_BSU06680 + 465.9732512979999 mRNA_biomass + 1458 ppi_c		1.1467136142051323e-10
translation_BSU06690	0.0	1000.0	10fthf_c + 33 ala__L_c + 18 arg__L_c + 18 asn__L_c + 26 asp__L_c + 3 cys__L_c + 37.0 generic_tRNA_AAA_lys__L_c + 15.0 generic_tRNA_AAC_asn__L_c + 10.0 generic_tRNA_AAG_lys__L_c + 3.0 generic_tRNA_AAU_asn__L_c + 8.0 generic_tRNA_ACA_thr__L_c + 3.0 generic_tRNA_ACC_thr__L_c + 12.0 generic_tRNA_ACG_thr__L_c + 2.0 generic_tRNA_ACU_thr__L_c + 3.0 generic_tRNA_AGC_ser__L_c + 18.0 generic_tRNA_AUC_ile__…		8.389318859107027e-10
transcription_TU_BSU06690	0.0	1000.0	315 atp_c + 341 ctp_c + 327 gtp_c + 448 utp_c --> -4.27350427350427e-6*sigma BSU00550-MONOMER + -4.27350427350427e-6*sigma BSU01010-MONOMER + -4.27350427350427e-6*sigma BSU16600-MONOMER + -4.27350427350427e-6*sigma BSU27320-MONOMER + -4.27350427350427e-6*sigma CPLX8J2-30 + RNA_BSU06690 + 456.36882741100004 mRNA_biomass + 1431 ppi_c		1.1467136142051323e-10
translation_BSU06730	0.0	1000.0	10fthf_c + 31 ala__L_c + 19 arg__L_c + 20 asn__L_c + 23 asp__L_c + 10 cys__L_c + 28.0 generic_tRNA_AAA_lys__L_c + 16.0 generic_tRNA_AAC_asn__L_c + 9.0 generic_tRNA_AAG_lys__L_c + 4.0 generic_tRNA_AAU_asn__L_c + 13.0 generic_tRNA_ACA_thr__L_c + 4.0 generic_tRNA_ACC_thr__L_c + 7.0 generic_tRNA_ACG_thr__L_c + 8.0 generic_tRNA_AGA_arg__L_c + 4.0 generic_tRNA_AGC_ser__L_c + generic_tRNA_AUA_ile__L_c +…		4.5602681638544217e-14
transcription_TU_BSU06730	0.0	1000.0	252 atp_c + 355 ctp_c + 343 gtp_c + 430 utp_c --> -4.27350427350427e-6*sigma BSU00550-MONOMER + -4.27350427350427e-6*sigma BSU01010-MONOMER + -4.27350427350427e-6*sigma BSU16600-MONOMER + -4.27350427350427e-6*sigma BSU27320-MONOMER + -4.27350427350427e-6*sigma CPLX8J2-30 + RNA_BSU06730 + 439.96509288 mRNA_biomass + 1380 ppi_c		6.2333088963967734e-15
translation_BSU06970	0.0	1000.0	10fthf_c + 31 ala__L_c + 10 arg__L_c + 22 asn__L_c + 28 asp__L_c + 3 cys__L_c + 26.0 generic_tRNA_AAA_lys__L_c + 9.0 generic_tRNA_AAC_asn__L_c + 18.0 generic_tRNA_AAG_lys__L_c + 13.0 generic_tRNA_AAU_asn__L_c + 8.0 generic_tRNA_ACA_thr__L_c + 3.0 generic_tRNA_ACC_thr__L_c + 7.0 generic_tRNA_ACG_thr__L_c + 2.0 generic_tRNA_ACU_thr__L_c + generic_tRNA_AGA_arg__L_c + 5.0 generic_tRNA_AGC_ser__L_c + …		0.0
transcription_TU_BSU06970	0.0	1000.0	290 atp_c + 337 ctp_c + 266 gtp_c + 391 utp_c --> -4.27350427350427e-6*sigma BSU00550-MONOMER + -4.27350427350427e-6*sigma BSU01010-MONOMER + -4.27350427350427e-6*sigma BSU16600-MONOMER + -4.27350427350427e-6*sigma BSU27320-MONOMER + -4.27350427350427e-6*sigma CPLX8J2-30 + RNA_BSU06970 + 408.557133244 mRNA_biomass + 1284 ppi_c		0.0
translation_BSU06980	0.0	1000.0	10fthf_c + 26 ala__L_c + 8 arg__L_c + 13 asn__L_c + 9 asp__L_c + cys__L_c + 8.0 generic_tRNA_AAA_lys__L_c + 5.0 generic_tRNA_AAC_asn__L_c + 6.0 generic_tRNA_AAG_lys__L_c + 8.0 generic_tRNA_AAU_asn__L_c + 7.0 generic_tRNA_ACA_thr__L_c + 12.0 generic_tRNA_ACG_thr__L_c + 2.0 generic_tRNA_AGA_arg__L_c + 3.0 generic_tRNA_AGC_ser__L_c + 3.0 generic_tRNA_AGU_ser__L_c + 2.0 generic_tRNA_AUA_ile__L_c + 10…		0.0
transcription_TU_BSU06980	0.0	1000.0	285 atp_c + 246 ctp_c + 198 gtp_c + 201 utp_c --> -4.27350427350427e-6*sigma BSU00550-MONOMER + -4.27350427350427e-6*sigma BSU01010-MONOMER + -4.27350427350427e-6*sigma BSU16600-MONOMER + -4.27350427350427e-6*sigma BSU27320-MONOMER + -4.27350427350427e-6*sigma CPLX8J2-30 + RNA_BSU06980 + 297.85091798999997 mRNA_biomass + 930 ppi_c		0.0
translation_BSU06990	0.0	1000.0	10fthf_c + 27 ala__L_c + 9 arg__L_c + 6 asn__L_c + 5 asp__L_c + 3 cys__L_c + 11.0 generic_tRNA_AAA_lys__L_c + 4.0 generic_tRNA_AAC_asn__L_c + 5.0 generic_tRNA_AAG_lys__L_c + 2.0 generic_tRNA_AAU_asn__L_c + 3.0 generic_tRNA_ACA_thr__L_c + 2.0 generic_tRNA_ACC_thr__L_c + 7.0 generic_tRNA_ACG_thr__L_c + 2.0 generic_tRNA_AGA_arg__L_c + 2.0 generic_tRNA_AGC_ser__L_c + 4.0 generic_tRNA_AGU_ser__L_c + 2…		0.0
transcription_TU_BSU06990	0.0	1000.0	280 atp_c + 225 ctp_c + 201 gtp_c + 185 utp_c --> -4.27350427350427e-6*sigma BSU00550-MONOMER + -4.27350427350427e-6*sigma BSU01010-MONOMER + -4.27350427350427e-6*sigma BSU16600-MONOMER + -4.27350427350427e-6*sigma BSU27320-MONOMER + -4.27350427350427e-6*sigma CPLX8J2-30 + RNA_BSU06990 + 285.972351891 mRNA_biomass + 891 ppi_c		0.0
translation_BSU07490	0.0	1000.0	10fthf_c + 20 ala__L_c + 11 arg__L_c + 4 asn__L_c + 18 asp__L_c + 6 cys__L_c + 14.0 generic_tRNA_AAA_lys__L_c + 3.0 generic_tRNA_AAC_asn__L_c + 6.0 generic_tRNA_AAG_lys__L_c + generic_tRNA_AAU_asn__L_c + 5.0 generic_tRNA_ACA_thr__L_c + 4.0 generic_tRNA_ACC_thr__L_c + 4.0 generic_tRNA_ACG_thr__L_c + 3.0 generic_tRNA_ACU_thr__L_c + 4.0 generic_tRNA_AGA_arg__L_c + 2.0 generic_tRNA_AGC_ser__L_c + gen…		0.0
translation_BSU07500	0.0	1000.0	10fthf_c + 45 ala__L_c + 13 arg__L_c + 6 asn__L_c + 7 asp__L_c + 3 cys__L_c + 9.0 generic_tRNA_AAA_lys__L_c + 3.0 generic_tRNA_AAC_asn__L_c + 5.0 generic_tRNA_AAG_lys__L_c + 3.0 generic_tRNA_AAU_asn__L_c + 3.0 generic_tRNA_ACA_thr__L_c + 3.0 generic_tRNA_ACC_thr__L_c + 2.0 generic_tRNA_ACG_thr__L_c + 4.0 generic_tRNA_AGA_arg__L_c + 4.0 generic_tRNA_AGC_ser__L_c + generic_tRNA_AGG_arg__L_c + 9.0 g…		0.0
translation_BSU07510	0.0	1000.0	10fthf_c + 37 ala__L_c + 11 arg__L_c + 8 asn__L_c + 8 asp__L_c + 5.0 generic_tRNA_AAA_lys__L_c + 3.0 generic_tRNA_AAC_asn__L_c + 3.0 generic_tRNA_AAG_lys__L_c + 5.0 generic_tRNA_AAU_asn__L_c + 4.0 generic_tRNA_ACA_thr__L_c + 3.0 generic_tRNA_ACC_thr__L_c + 2.0 generic_tRNA_ACG_thr__L_c + generic_tRNA_ACU_thr__L_c + 3.0 generic_tRNA_AGA_arg__L_c + 3.0 generic_tRNA_AGC_ser__L_c + 2.0 generic_tRNA_A…		0.0
translation_BSU07520	0.0	1000.0	10fthf_c + 20 ala__L_c + 11 arg__L_c + 18 asn__L_c + 24 asp__L_c + 2 cys__L_c + 28.0 generic_tRNA_AAA_lys__L_c + 11.0 generic_tRNA_AAC_asn__L_c + 8.0 generic_tRNA_AAG_lys__L_c + 7.0 generic_tRNA_AAU_asn__L_c + 9.0 generic_tRNA_ACA_thr__L_c + 3.0 generic_tRNA_ACC_thr__L_c + 6.0 generic_tRNA_ACG_thr__L_c + generic_tRNA_ACU_thr__L_c + 4.0 generic_tRNA_AGA_arg__L_c + 11.0 generic_tRNA_AGC_ser__L_c + …		0.0
translation_BSU07570	0.0	1000.0	10fthf_c + 57 ala__L_c + 5 arg__L_c + 10 asn__L_c + 10 asp__L_c + 20.0 generic_tRNA_AAA_lys__L_c + 4.0 generic_tRNA_AAC_asn__L_c + 5.0 generic_tRNA_AAG_lys__L_c + 6.0 generic_tRNA_AAU_asn__L_c + 13.0 generic_tRNA_ACA_thr__L_c + 6.0 generic_tRNA_ACC_thr__L_c + 4.0 generic_tRNA_ACG_thr__L_c + 6.0 generic_tRNA_ACU_thr__L_c + 3.0 generic_tRNA_AGA_arg__L_c + 7.0 generic_tRNA_AGC_ser__L_c + 5.0 generic…		0.0
translation_BSU07610	0.0	1000.0	10fthf_c + 48 ala__L_c + 9 arg__L_c + 8 asn__L_c + 13 asp__L_c + 3 cys__L_c + 11.0 generic_tRNA_AAA_lys__L_c + 2.0 generic_tRNA_AAC_asn__L_c + 3.0 generic_tRNA_AAG_lys__L_c + 6.0 generic_tRNA_AAU_asn__L_c + 12.0 generic_tRNA_ACA_thr__L_c + generic_tRNA_ACC_thr__L_c + 9.0 generic_tRNA_ACG_thr__L_c + 3.0 generic_tRNA_ACU_thr__L_c + 2.0 generic_tRNA_AGA_arg__L_c + 5.0 generic_tRNA_AGC_ser__L_c + gen…		4.9535515624466586e-14
translation_BSU07700	0.0	1000.0	10fthf_c + 47 ala__L_c + 12 arg__L_c + 17 asn__L_c + 18 asp__L_c + 4 cys__L_c + 14.0 generic_tRNA_AAA_lys__L_c + 9.0 generic_tRNA_AAC_asn__L_c + 8.0 generic_tRNA_AAG_lys__L_c + 8.0 generic_tRNA_AAU_asn__L_c + 8.0 generic_tRNA_ACA_thr__L_c + 6.0 generic_tRNA_ACC_thr__L_c + 6.0 generic_tRNA_ACG_thr__L_c + 4.0 generic_tRNA_ACU_thr__L_c + 2.0 generic_tRNA_AGA_arg__L_c + 2.0 generic_tRNA_AGC_ser__L_c …		0.0
translation_BSU07800	0.0	1000.0	10fthf_c + 48 ala__L_c + 9 arg__L_c + 16 asn__L_c + 10 asp__L_c + cys__L_c + 11.0 generic_tRNA_AAA_lys__L_c + 4.0 generic_tRNA_AAC_asn__L_c + 10.0 generic_tRNA_AAG_lys__L_c + 12.0 generic_tRNA_AAU_asn__L_c + 11.0 generic_tRNA_ACA_thr__L_c + 2.0 generic_tRNA_ACC_thr__L_c + 8.0 generic_tRNA_ACG_thr__L_c + 3.0 generic_tRNA_ACU_thr__L_c + 2.0 generic_tRNA_AGA_arg__L_c + 6.0 generic_tRNA_AGC_ser__L_c …		0.0
translation_BSU07810	0.0	1000.0	10fthf_c + 31 ala__L_c + 24 arg__L_c + 30 asn__L_c + 45 asp__L_c + 3 cys__L_c + 21.0 generic_tRNA_AAA_lys__L_c + 12.0 generic_tRNA_AAC_asn__L_c + 12.0 generic_tRNA_AAG_lys__L_c + 18.0 generic_tRNA_AAU_asn__L_c + 11.0 generic_tRNA_ACA_thr__L_c + 2.0 generic_tRNA_ACC_thr__L_c + 20.0 generic_tRNA_ACG_thr__L_c + 2.0 generic_tRNA_ACU_thr__L_c + 5.0 generic_tRNA_AGA_arg__L_c + 6.0 generic_tRNA_AGC_ser_…		0.0
translation_BSU07830	0.0	1000.0	10fthf_c + 15 ala__L_c + 12 arg__L_c + 7 asn__L_c + 16 asp__L_c + cys__L_c + 11.0 generic_tRNA_AAA_lys__L_c + 3.0 generic_tRNA_AAC_asn__L_c + 6.0 generic_tRNA_AAG_lys__L_c + 4.0 generic_tRNA_AAU_asn__L_c + 7.0 generic_tRNA_ACA_thr__L_c + 2.0 generic_tRNA_ACC_thr__L_c + 2.0 generic_tRNA_ACU_thr__L_c + 4.0 generic_tRNA_AGA_arg__L_c + 5.0 generic_tRNA_AGC_ser__L_c + generic_tRNA_AGG_arg__L_c + gener…		0.0
translation_BSU07840	0.0	1000.0	10fthf_c + 110 ala__L_c + 33 arg__L_c + 100 asn__L_c + 108 asp__L_c + 83.0 generic_tRNA_AAA_lys__L_c + 52.0 generic_tRNA_AAC_asn__L_c + 32.0 generic_tRNA_AAG_lys__L_c + 48.0 generic_tRNA_AAU_asn__L_c + 40.0 generic_tRNA_ACA_thr__L_c + 24.0 generic_tRNA_ACC_thr__L_c + 26.0 generic_tRNA_ACG_thr__L_c + 10.0 generic_tRNA_ACU_thr__L_c + 12.0 generic_tRNA_AGA_arg__L_c + 23.0 generic_tRNA_AGC_ser__L_c +…		1.6463507097757087e-07
translation_BSU07920	0.0	1000.0	10fthf_c + 43 ala__L_c + 6 arg__L_c + 15 asn__L_c + 4 asp__L_c + 2 cys__L_c + 5.0 generic_tRNA_AAA_lys__L_c + 5.0 generic_tRNA_AAC_asn__L_c + 3.0 generic_tRNA_AAG_lys__L_c + 10.0 generic_tRNA_AAU_asn__L_c + 5.0 generic_tRNA_ACA_thr__L_c + 3.0 generic_tRNA_ACC_thr__L_c + 5.0 generic_tRNA_ACG_thr__L_c + generic_tRNA_ACU_thr__L_c + 6.0 generic_tRNA_AGC_ser__L_c + generic_tRNA_AGG_arg__L_c + generic_…		0.0
translation_BSU07990	0.0	1000.0	10fthf_c + 44 ala__L_c + 6 arg__L_c + 9 asn__L_c + 13 asp__L_c + cys__L_c + 13.0 generic_tRNA_AAA_lys__L_c + 3.0 generic_tRNA_AAC_asn__L_c + 8.0 generic_tRNA_AAG_lys__L_c + 6.0 generic_tRNA_AAU_asn__L_c + 6.0 generic_tRNA_ACA_thr__L_c + 3.0 generic_tRNA_ACC_thr__L_c + 3.0 generic_tRNA_ACG_thr__L_c + generic_tRNA_ACU_thr__L_c + generic_tRNA_AGA_arg__L_c + 9.0 generic_tRNA_AGC_ser__L_c + generic_tR…		0.0
translation_BSU08000	0.0	1000.0	10fthf_c + 13 ala__L_c + 17 arg__L_c + 11 asn__L_c + 22 asp__L_c + cys__L_c + 12.0 generic_tRNA_AAA_lys__L_c + 6.0 generic_tRNA_AAC_asn__L_c + 3.0 generic_tRNA_AAG_lys__L_c + 5.0 generic_tRNA_AAU_asn__L_c + 5.0 generic_tRNA_ACA_thr__L_c + 4.0 generic_tRNA_ACC_thr__L_c + 11.0 generic_tRNA_ACG_thr__L_c + 3.0 generic_tRNA_AGA_arg__L_c + 4.0 generic_tRNA_AGC_ser__L_c + 3.0 generic_tRNA_AUA_ile__L_c +…		9.442650742386929e-12
translation_BSU08030	0.0	1000.0	10fthf_c + 20 ala__L_c + 23 arg__L_c + 11 asn__L_c + 24 asp__L_c + 4 cys__L_c + 9.0 generic_tRNA_AAA_lys__L_c + 4.0 generic_tRNA_AAC_asn__L_c + 11.0 generic_tRNA_AAG_lys__L_c + 7.0 generic_tRNA_AAU_asn__L_c + 13.0 generic_tRNA_ACA_thr__L_c + generic_tRNA_ACG_thr__L_c + 2.0 generic_tRNA_ACU_thr__L_c + 4.0 generic_tRNA_AGA_arg__L_c + 7.0 generic_tRNA_AGC_ser__L_c + 2.0 generic_tRNA_AGG_arg__L_c + 3…		0.0
translation_BSU08060	0.0	1000.0	10fthf_c + 34 ala__L_c + 9 arg__L_c + 13 asn__L_c + 20 asp__L_c + 8 cys__L_c + 19.0 generic_tRNA_AAA_lys__L_c + 8.0 generic_tRNA_AAC_asn__L_c + 4.0 generic_tRNA_AAG_lys__L_c + 5.0 generic_tRNA_AAU_asn__L_c + 4.0 generic_tRNA_ACA_thr__L_c + 6.0 generic_tRNA_ACC_thr__L_c + 3.0 generic_tRNA_ACG_thr__L_c + 2.0 generic_tRNA_ACU_thr__L_c + 4.0 generic_tRNA_AGA_arg__L_c + 6.0 generic_tRNA_AGC_ser__L_c +…		0.0
translation_BSU08070	0.0	1000.0	10fthf_c + 40 ala__L_c + 14 arg__L_c + 12 asn__L_c + 26 asp__L_c + 2 cys__L_c + 10.0 generic_tRNA_AAA_lys__L_c + 4.0 generic_tRNA_AAC_asn__L_c + 6.0 generic_tRNA_AAG_lys__L_c + 8.0 generic_tRNA_AAU_asn__L_c + 10.0 generic_tRNA_ACA_thr__L_c + 3.0 generic_tRNA_ACC_thr__L_c + 6.0 generic_tRNA_ACG_thr__L_c + 2.0 generic_tRNA_ACU_thr__L_c + 4.0 generic_tRNA_AGA_arg__L_c + 4.0 generic_tRNA_AGC_ser__L_c…		0.0
translation_BSU08080	0.0	1000.0	10fthf_c + 47 ala__L_c + 13 arg__L_c + 11 asn__L_c + 13 asp__L_c + 2 cys__L_c + 27.0 generic_tRNA_AAA_lys__L_c + 4.0 generic_tRNA_AAC_asn__L_c + 8.0 generic_tRNA_AAG_lys__L_c + 7.0 generic_tRNA_AAU_asn__L_c + 11.0 generic_tRNA_ACA_thr__L_c + generic_tRNA_ACC_thr__L_c + 5.0 generic_tRNA_ACG_thr__L_c + 5.0 generic_tRNA_ACU_thr__L_c + 5.0 generic_tRNA_AGA_arg__L_c + 9.0 generic_tRNA_AGC_ser__L_c + g…		0.0
translation_BSU08090	0.0	1000.0	10fthf_c + 50 ala__L_c + 16 arg__L_c + 10 asn__L_c + 21 asp__L_c + 6 cys__L_c + 16.0 generic_tRNA_AAA_lys__L_c + 5.0 generic_tRNA_AAC_asn__L_c + 11.0 generic_tRNA_AAG_lys__L_c + 5.0 generic_tRNA_AAU_asn__L_c + 6.0 generic_tRNA_ACA_thr__L_c + 3.0 generic_tRNA_ACC_thr__L_c + 7.0 generic_tRNA_ACG_thr__L_c + 2.0 generic_tRNA_ACU_thr__L_c + 7.0 generic_tRNA_AGA_arg__L_c + 7.0 generic_tRNA_AGC_ser__L_c…		0.0
translation_BSU08180	0.0	1000.0	10fthf_c + 39 ala__L_c + 22 arg__L_c + 20 asn__L_c + 30 asp__L_c + 5 cys__L_c + 16.0 generic_tRNA_AAA_lys__L_c + 7.0 generic_tRNA_AAC_asn__L_c + 10.0 generic_tRNA_AAG_lys__L_c + 13.0 generic_tRNA_AAU_asn__L_c + 7.0 generic_tRNA_ACA_thr__L_c + 3.0 generic_tRNA_ACC_thr__L_c + 6.0 generic_tRNA_ACG_thr__L_c + 5.0 generic_tRNA_ACU_thr__L_c + 9.0 generic_tRNA_AGA_arg__L_c + 5.0 generic_tRNA_AGC_ser__L_…		0.0
translation_BSU08200	0.0	1000.0	10fthf_c + 48 ala__L_c + 14 arg__L_c + 15 asn__L_c + 13 asp__L_c + 3 cys__L_c + 17.0 generic_tRNA_AAA_lys__L_c + 9.0 generic_tRNA_AAC_asn__L_c + 11.0 generic_tRNA_AAG_lys__L_c + 6.0 generic_tRNA_AAU_asn__L_c + 14.0 generic_tRNA_ACA_thr__L_c + 6.0 generic_tRNA_ACC_thr__L_c + 11.0 generic_tRNA_ACG_thr__L_c + 3.0 generic_tRNA_ACU_thr__L_c + 3.0 generic_tRNA_AGA_arg__L_c + 9.0 generic_tRNA_AGC_ser__L…		0.0
translation_BSU08440	0.0	1000.0	10fthf_c + 26 ala__L_c + 7 arg__L_c + 21 asn__L_c + 25 asp__L_c + cys__L_c + 24.0 generic_tRNA_AAA_lys__L_c + 11.0 generic_tRNA_AAC_asn__L_c + 13.0 generic_tRNA_AAG_lys__L_c + 10.0 generic_tRNA_AAU_asn__L_c + 6.0 generic_tRNA_ACA_thr__L_c + 5.0 generic_tRNA_ACC_thr__L_c + 4.0 generic_tRNA_ACG_thr__L_c + 4.0 generic_tRNA_ACU_thr__L_c + 2.0 generic_tRNA_AGA_arg__L_c + 6.0 generic_tRNA_AGC_ser__L_c …		0.0
translation_BSU08450	0.0	1000.0	10fthf_c + 47 ala__L_c + 10 arg__L_c + 7 asn__L_c + 5 asp__L_c + 6 cys__L_c + 8.0 generic_tRNA_AAA_lys__L_c + 2.0 generic_tRNA_AAC_asn__L_c + 3.0 generic_tRNA_AAG_lys__L_c + 5.0 generic_tRNA_AAU_asn__L_c + 6.0 generic_tRNA_ACA_thr__L_c + 2.0 generic_tRNA_ACC_thr__L_c + 5.0 generic_tRNA_ACG_thr__L_c + 2.0 generic_tRNA_ACU_thr__L_c + 2.0 generic_tRNA_AGA_arg__L_c + 2.0 generic_tRNA_AGC_ser__L_c + 3…		0.0
translation_BSU08460	0.0	1000.0	10fthf_c + 50 ala__L_c + 14 arg__L_c + 8 asn__L_c + 6 asp__L_c + 4 cys__L_c + 8.0 generic_tRNA_AAA_lys__L_c + 2.0 generic_tRNA_AAC_asn__L_c + 2.0 generic_tRNA_AAG_lys__L_c + 6.0 generic_tRNA_AAU_asn__L_c + 8.0 generic_tRNA_ACA_thr__L_c + 2.0 generic_tRNA_ACC_thr__L_c + 3.0 generic_tRNA_ACG_thr__L_c + 4.0 generic_tRNA_ACU_thr__L_c + 5.0 generic_tRNA_AGA_arg__L_c + 3.0 generic_tRNA_AGC_ser__L_c + g…		0.0
translation_BSU08650	0.0	1000.0	10fthf_c + 28 ala__L_c + 12 arg__L_c + 14 asn__L_c + 11 asp__L_c + 2 cys__L_c + 12.0 generic_tRNA_AAA_lys__L_c + 7.0 generic_tRNA_AAC_asn__L_c + 5.0 generic_tRNA_AAG_lys__L_c + 7.0 generic_tRNA_AAU_asn__L_c + 5.0 generic_tRNA_ACA_thr__L_c + 2.0 generic_tRNA_ACC_thr__L_c + 4.0 generic_tRNA_ACG_thr__L_c + generic_tRNA_ACU_thr__L_c + 4.0 generic_tRNA_AGA_arg__L_c + 4.0 generic_tRNA_AGC_ser__L_c + ge…		0.0
translation_BSU08710	0.0	1000.0	10fthf_c + 47 ala__L_c + 9 arg__L_c + 15 asn__L_c + 17 asp__L_c + 2 cys__L_c + 26.0 generic_tRNA_AAA_lys__L_c + 8.0 generic_tRNA_AAC_asn__L_c + 4.0 generic_tRNA_AAG_lys__L_c + 7.0 generic_tRNA_AAU_asn__L_c + 18.0 generic_tRNA_ACA_thr__L_c + 3.0 generic_tRNA_ACC_thr__L_c + 7.0 generic_tRNA_ACG_thr__L_c + generic_tRNA_ACU_thr__L_c + 2.0 generic_tRNA_AGA_arg__L_c + 4.0 generic_tRNA_AGC_ser__L_c + 2.…		0.0
transcription_TU_BSU08710	0.0	1000.0	297 atp_c + 324 ctp_c + 287 gtp_c + 382 utp_c --> -4.27350427350427e-6*sigma BSU00550-MONOMER + -4.27350427350427e-6*sigma BSU01010-MONOMER + -4.27350427350427e-6*sigma BSU16600-MONOMER + -4.27350427350427e-6*sigma BSU27320-MONOMER + -4.27350427350427e-6*sigma CPLX8J2-30 + RNA_BSU08710 + 411.3819892099999 mRNA_biomass + 1290 ppi_c		0.0
transcription_TU_BSU_rRNA_22	0.0	1000.0	315 atp_c + 489 ctp_c + 365 gtp_c + 386 utp_c --> -4.27350427350427e-6*sigma BSU00550-MONOMER + -4.27350427350427e-6*sigma BSU01010-MONOMER + -4.27350427350427e-6*sigma BSU16600-MONOMER + -4.27350427350427e-6*sigma BSU27320-MONOMER + -4.27350427350427e-6*sigma CPLX8J2-30 + RNA_BSU_rRNA_22 + 1555 ppi_c + 495.546177415 rRNA_biomass		0.0
transcription_TU_BSU_rRNA_17	0.0	1000.0	571 atp_c + 920 ctp_c + 658 gtp_c + 779 utp_c --> -4.27350427350427e-6*sigma BSU00550-MONOMER + -4.27350427350427e-6*sigma BSU01010-MONOMER + -4.27350427350427e-6*sigma BSU16600-MONOMER + -4.27350427350427e-6*sigma BSU27320-MONOMER + -4.27350427350427e-6*sigma CPLX8J2-30 + RNA_BSU_rRNA_17 + 2928 ppi_c + 931.440514868 rRNA_biomass		0.0
transcription_TU_BSU_rRNA_18	0.0	1000.0	24 atp_c + 37 ctp_c + 31 gtp_c + 24 utp_c --> -4.27350427350427e-6*sigma BSU00550-MONOMER + -4.27350427350427e-6*sigma BSU01010-MONOMER + -4.27350427350427e-6*sigma BSU16600-MONOMER + -4.27350427350427e-6*sigma BSU27320-MONOMER + -4.27350427350427e-6*sigma CPLX8J2-30 + RNA_BSU_rRNA_18 + 116 ppi_c + 37.125077055999995 rRNA_biomass		5.94749720171868e-07
transcription_TU_BSU_tRNA_29	0.0	1000.0	18 atp_c + 22 ctp_c + 20 gtp_c + 15 utp_c --> -4.27350427350427e-6*sigma BSU00550-MONOMER + -4.27350427350427e-6*sigma BSU01010-MONOMER + -4.27350427350427e-6*sigma BSU16600-MONOMER + -4.27350427350427e-6*sigma BSU27320-MONOMER + -4.27350427350427e-6*sigma CPLX8J2-30 + RNA_BSU_tRNA_29 + 75 ppi_c + 24.060695574999997 tRNA_biomass		0.0
transcription_TU_BSU_tRNA_30	0.0	1000.0	20 atp_c + 29 ctp_c + 24 gtp_c + 19 utp_c --> -4.27350427350427e-6*sigma BSU00550-MONOMER + -4.27350427350427e-6*sigma BSU01010-MONOMER + -4.27350427350427e-6*sigma BSU16600-MONOMER + -4.27350427350427e-6*sigma BSU27320-MONOMER + -4.27350427350427e-6*sigma CPLX8J2-30 + RNA_BSU_tRNA_30 + 92 ppi_c + 29.443726532 tRNA_biomass		0.0
transcription_TU_BSU_tRNA_31	0.0	1000.0	14 atp_c + 22 ctp_c + 22 gtp_c + 14 utp_c --> -4.27350427350427e-6*sigma BSU00550-MONOMER + -4.27350427350427e-6*sigma BSU01010-MONOMER + -4.27350427350427e-6*sigma BSU16600-MONOMER + -4.27350427350427e-6*sigma BSU27320-MONOMER + -4.27350427350427e-6*sigma CPLX8J2-30 + RNA_BSU_tRNA_31 + 72 ppi_c + 23.131140312 tRNA_biomass		0.0
transcription_TU_BSU_tRNA_32	0.0	1000.0	14 atp_c + 24 ctp_c + 22 gtp_c + 16 utp_c --> -4.27350427350427e-6*sigma BSU00550-MONOMER + -4.27350427350427e-6*sigma BSU01010-MONOMER + -4.27350427350427e-6*sigma BSU16600-MONOMER + -4.27350427350427e-6*sigma BSU27320-MONOMER + -4.27350427350427e-6*sigma CPLX8J2-30 + RNA_BSU_tRNA_32 + 76 ppi_c + 24.349803036 tRNA_biomass		0.0
transcription_TU_BSU_tRNA_33	0.0	1000.0	13 atp_c + 24 ctp_c + 25 gtp_c + 15 utp_c --> -4.27350427350427e-6*sigma BSU00550-MONOMER + -4.27350427350427e-6*sigma BSU01010-MONOMER + -4.27350427350427e-6*sigma BSU16600-MONOMER + -4.27350427350427e-6*sigma BSU27320-MONOMER + -4.27350427350427e-6*sigma CPLX8J2-30 + RNA_BSU_tRNA_33 + 77 ppi_c + 24.749039177000004 tRNA_biomass		0.0
transcription_TU_BSU_tRNA_34	0.0	1000.0	17 atp_c + 27 ctp_c + 22 gtp_c + 11 utp_c --> -4.27350427350427e-6*sigma BSU00550-MONOMER + -4.27350427350427e-6*sigma BSU01010-MONOMER + -4.27350427350427e-6*sigma BSU16600-MONOMER + -4.27350427350427e-6*sigma BSU27320-MONOMER + -4.27350427350427e-6*sigma CPLX8J2-30 + RNA_BSU_tRNA_34 + 77 ppi_c + 24.721126637 tRNA_biomass		1.0069183344645864e-07
transcription_TU_BSU_tRNA_35	0.0	1000.0	16 atp_c + 24 ctp_c + 21 gtp_c + 15 utp_c --> -4.27350427350427e-6*sigma BSU00550-MONOMER + -4.27350427350427e-6*sigma BSU01010-MONOMER + -4.27350427350427e-6*sigma BSU16600-MONOMER + -4.27350427350427e-6*sigma BSU27320-MONOMER + -4.27350427350427e-6*sigma CPLX8J2-30 + RNA_BSU_tRNA_35 + 76 ppi_c + 24.356843576 tRNA_biomass		0.0
transcription_TU_BSU_tRNA_36	0.0	1000.0	20 atp_c + 23 ctp_c + 15 gtp_c + 15 utp_c --> -4.27350427350427e-6*sigma BSU00550-MONOMER + -4.27350427350427e-6*sigma BSU01010-MONOMER + -4.27350427350427e-6*sigma BSU16600-MONOMER + -4.27350427350427e-6*sigma BSU27320-MONOMER + -4.27350427350427e-6*sigma CPLX8J2-30 + RNA_BSU_tRNA_36 + 73 ppi_c + 23.300277873 tRNA_biomass		0.0
transcription_TU_BSU_tRNA_37	0.0	1000.0	15 atp_c + 26 ctp_c + 27 gtp_c + 17 utp_c --> -4.27350427350427e-6*sigma BSU00550-MONOMER + -4.27350427350427e-6*sigma BSU01010-MONOMER + -4.27350427350427e-6*sigma BSU16600-MONOMER + -4.27350427350427e-6*sigma BSU27320-MONOMER + -4.27350427350427e-6*sigma CPLX8J2-30 + RNA_BSU_tRNA_37 + 85 ppi_c + 27.312492704999997 tRNA_biomass		1.4865115063226882e-07
transcription_TU_BSU_tRNA_38	0.0	1000.0	17 atp_c + 20 ctp_c + 20 gtp_c + 17 utp_c --> -4.27350427350427e-6*sigma BSU00550-MONOMER + -4.27350427350427e-6*sigma BSU01010-MONOMER + -4.27350427350427e-6*sigma BSU16600-MONOMER + -4.27350427350427e-6*sigma BSU27320-MONOMER + -4.27350427350427e-6*sigma CPLX8J2-30 + RNA_BSU_tRNA_38 + 74 ppi_c + 23.734467094 tRNA_biomass		5.479139458203161e-08
transcription_TU_BSU_tRNA_39	0.0	1000.0	19 atp_c + 23 ctp_c + 21 gtp_c + 13 utp_c --> -4.27350427350427e-6*sigma BSU00550-MONOMER + -4.27350427350427e-6*sigma BSU01010-MONOMER + -4.27350427350427e-6*sigma BSU16600-MONOMER + -4.27350427350427e-6*sigma BSU27320-MONOMER + -4.27350427350427e-6*sigma CPLX8J2-30 + RNA_BSU_tRNA_39 + 76 ppi_c + 24.426948156 tRNA_biomass		9.944864197232507e-08
transcription_TU_BSU_tRNA_40	0.0	1000.0	16 atp_c + 21 ctp_c + 19 gtp_c + 16 utp_c --> -4.27350427350427e-6*sigma BSU00550-MONOMER + -4.27350427350427e-6*sigma BSU01010-MONOMER + -4.27350427350427e-6*sigma BSU16600-MONOMER + -4.27350427350427e-6*sigma BSU27320-MONOMER + -4.27350427350427e-6*sigma CPLX8J2-30 + RNA_BSU_tRNA_40 + 72 ppi_c + 23.061086932 tRNA_biomass		0.0
transcription_TU_BSU_tRNA_41	0.0	1000.0	16 atp_c + 24 ctp_c + 21 gtp_c + 14 utp_c --> -4.27350427350427e-6*sigma BSU00550-MONOMER + -4.27350427350427e-6*sigma BSU01010-MONOMER + -4.27350427350427e-6*sigma BSU16600-MONOMER + -4.27350427350427e-6*sigma BSU27320-MONOMER + -4.27350427350427e-6*sigma CPLX8J2-30 + RNA_BSU_tRNA_41 + 75 ppi_c + 24.051685515000003 tRNA_biomass		0.0
transcription_TU_BSU_tRNA_42	0.0	1000.0	15 atp_c + 22 ctp_c + 19 gtp_c + 15 utp_c --> -4.27350427350427e-6*sigma BSU00550-MONOMER + -4.27350427350427e-6*sigma BSU01010-MONOMER + -4.27350427350427e-6*sigma BSU16600-MONOMER + -4.27350427350427e-6*sigma BSU27320-MONOMER + -4.27350427350427e-6*sigma CPLX8J2-30 + RNA_BSU_tRNA_42 + 71 ppi_c + 22.731904171 tRNA_biomass		2.4972129840170536e-08
transcription_TU_BSU_tRNA_43	0.0	1000.0	16 atp_c + 29 ctp_c + 25 gtp_c + 19 utp_c --> -4.27350427350427e-6*sigma BSU00550-MONOMER + -4.27350427350427e-6*sigma BSU01010-MONOMER + -4.27350427350427e-6*sigma BSU16600-MONOMER + -4.27350427350427e-6*sigma BSU27320-MONOMER + -4.27350427350427e-6*sigma CPLX8J2-30 + RNA_BSU_tRNA_43 + 89 ppi_c + 28.475131929000003 tRNA_biomass		0.0
transcription_TU_BSU_tRNA_44	0.0	1000.0	17 atp_c + 26 ctp_c + 24 gtp_c + 15 utp_c --> -4.27350427350427e-6*sigma BSU00550-MONOMER + -4.27350427350427e-6*sigma BSU01010-MONOMER + -4.27350427350427e-6*sigma BSU16600-MONOMER + -4.27350427350427e-6*sigma BSU27320-MONOMER + -4.27350427350427e-6*sigma CPLX8J2-30 + RNA_BSU_tRNA_44 + 82 ppi_c + 26.325980382 tRNA_biomass		0.0
translation_BSU08790	0.0	1000.0	10fthf_c + 51 ala__L_c + 28 arg__L_c + 23 asn__L_c + 33 asp__L_c + 8 cys__L_c + 25.0 generic_tRNA_AAA_lys__L_c + 10.0 generic_tRNA_AAC_asn__L_c + 11.0 generic_tRNA_AAG_lys__L_c + 13.0 generic_tRNA_AAU_asn__L_c + 10.0 generic_tRNA_ACA_thr__L_c + 4.0 generic_tRNA_ACC_thr__L_c + 16.0 generic_tRNA_ACG_thr__L_c + 4.0 generic_tRNA_ACU_thr__L_c + 3.0 generic_tRNA_AGA_arg__L_c + 7.0 generic_tRNA_AGC_ser_…		0.0
transcription_TU_BSU08790	0.0	1000.0	426 atp_c + 474 ctp_c + 345 gtp_c + 528 utp_c --> -4.27350427350427e-6*sigma BSU00550-MONOMER + -4.27350427350427e-6*sigma BSU01010-MONOMER + -4.27350427350427e-6*sigma BSU16600-MONOMER + -4.27350427350427e-6*sigma BSU27320-MONOMER + -4.27350427350427e-6*sigma CPLX8J2-30 + RNA_BSU08790 + 563.862052653 mRNA_biomass + 1773 ppi_c		0.0
translation_BSU08820	0.0	1000.0	10fthf_c + 35 ala__L_c + 27 arg__L_c + 27 asn__L_c + 34 asp__L_c + 26.0 generic_tRNA_AAA_lys__L_c + 17.0 generic_tRNA_AAC_asn__L_c + 4.0 generic_tRNA_AAG_lys__L_c + 10.0 generic_tRNA_AAU_asn__L_c + 16.0 generic_tRNA_ACA_thr__L_c + 2.0 generic_tRNA_ACC_thr__L_c + 5.0 generic_tRNA_ACG_thr__L_c + 5.0 generic_tRNA_ACU_thr__L_c + 2.0 generic_tRNA_AGA_arg__L_c + 5.0 generic_tRNA_AGC_ser__L_c + 2.0 gene…		4.71180643284347e-10
translation_BSU08830	0.0	1000.0	10fthf_c + 18 ala__L_c + 14 arg__L_c + 7 asn__L_c + 13 asp__L_c + cys__L_c + 13.0 generic_tRNA_AAA_lys__L_c + 4.0 generic_tRNA_AAC_asn__L_c + 7.0 generic_tRNA_AAG_lys__L_c + 3.0 generic_tRNA_AAU_asn__L_c + 4.0 generic_tRNA_ACA_thr__L_c + 2.0 generic_tRNA_ACC_thr__L_c + 4.0 generic_tRNA_ACG_thr__L_c + 3.0 generic_tRNA_ACU_thr__L_c + 5.0 generic_tRNA_AGA_arg__L_c + 4.0 generic_tRNA_AGC_ser__L_c + g…		0.0
translation_BSU08840	0.0	1000.0	10fthf_c + 28 ala__L_c + 4 arg__L_c + 13 asn__L_c + 27 asp__L_c + cys__L_c + 23.0 generic_tRNA_AAA_lys__L_c + 6.0 generic_tRNA_AAC_asn__L_c + 12.0 generic_tRNA_AAG_lys__L_c + 7.0 generic_tRNA_AAU_asn__L_c + 6.0 generic_tRNA_ACA_thr__L_c + 3.0 generic_tRNA_ACU_thr__L_c + generic_tRNA_AGA_arg__L_c + 8.0 generic_tRNA_AGC_ser__L_c + generic_tRNA_AGU_ser__L_c + generic_tRNA_AUA_ile__L_c + 8.0 generic_…		0.0
translation_BSU08850	0.0	1000.0	10fthf_c + 24 ala__L_c + 13 arg__L_c + 6 asn__L_c + 5 asp__L_c + 8.0 generic_tRNA_AAA_lys__L_c + 2.0 generic_tRNA_AAC_asn__L_c + 8.0 generic_tRNA_AAG_lys__L_c + 4.0 generic_tRNA_AAU_asn__L_c + 2.0 generic_tRNA_ACA_thr__L_c + 2.0 generic_tRNA_ACC_thr__L_c + 7.0 generic_tRNA_ACG_thr__L_c + 4.0 generic_tRNA_AGA_arg__L_c + 3.0 generic_tRNA_AGC_ser__L_c + 2.0 generic_tRNA_AGG_arg__L_c + 3.0 generic_tR…		0.0
translation_BSU08860	0.0	1000.0	10fthf_c + 39 ala__L_c + 25 arg__L_c + 8 asn__L_c + 21 asp__L_c + cys__L_c + 9.0 generic_tRNA_AAA_lys__L_c + 4.0 generic_tRNA_AAC_asn__L_c + 8.0 generic_tRNA_AAG_lys__L_c + 4.0 generic_tRNA_AAU_asn__L_c + 8.0 generic_tRNA_ACA_thr__L_c + 3.0 generic_tRNA_ACC_thr__L_c + 5.0 generic_tRNA_ACG_thr__L_c + 4.0 generic_tRNA_ACU_thr__L_c + 9.0 generic_tRNA_AGA_arg__L_c + 5.0 generic_tRNA_AGC_ser__L_c + 3.…		0.0
transcription_TU_BSU_tRNA_82	0.0	1000.0	21 atp_c + 18 ctp_c + 20 gtp_c + 15 utp_c --> -4.27350427350427e-6*sigma BSU00550-MONOMER + -4.27350427350427e-6*sigma BSU01010-MONOMER + -4.27350427350427e-6*sigma BSU16600-MONOMER + -4.27350427350427e-6*sigma BSU27320-MONOMER + -4.27350427350427e-6*sigma CPLX8J2-30 + RNA_BSU_tRNA_82 + 74 ppi_c + 23.828596374 tRNA_biomass		0.0
translation_BSU09130	0.0	1000.0	10fthf_c + 49 ala__L_c + 9 arg__L_c + 11 asn__L_c + 12 asp__L_c + cys__L_c + 18.0 generic_tRNA_AAA_lys__L_c + 3.0 generic_tRNA_AAC_asn__L_c + 3.0 generic_tRNA_AAG_lys__L_c + 8.0 generic_tRNA_AAU_asn__L_c + 16.0 generic_tRNA_ACA_thr__L_c + 7.0 generic_tRNA_ACG_thr__L_c + 8.0 generic_tRNA_ACU_thr__L_c + 4.0 generic_tRNA_AGA_arg__L_c + 8.0 generic_tRNA_AGC_ser__L_c + generic_tRNA_AGG_arg__L_c + 3.0 …		0.0
translation_BSU09240	0.0	1000.0	10fthf_c + 19 ala__L_c + 8 arg__L_c + 8 asn__L_c + 13 asp__L_c + 2 cys__L_c + 8.0 generic_tRNA_AAA_lys__L_c + 4.0 generic_tRNA_AAC_asn__L_c + 7.0 generic_tRNA_AAG_lys__L_c + 4.0 generic_tRNA_AAU_asn__L_c + 3.0 generic_tRNA_ACA_thr__L_c + generic_tRNA_ACC_thr__L_c + 2.0 generic_tRNA_ACG_thr__L_c + generic_tRNA_ACU_thr__L_c + 3.0 generic_tRNA_AGA_arg__L_c + generic_tRNA_AGC_ser__L_c + generic_tRNA_…		0.0
transcription_TU_BSU09240	0.0	1000.0	174 atp_c + 181 ctp_c + 121 gtp_c + 187 utp_c --> -4.27350427350427e-6*sigma BSU00550-MONOMER + -4.27350427350427e-6*sigma BSU01010-MONOMER + -4.27350427350427e-6*sigma BSU16600-MONOMER + -4.27350427350427e-6*sigma BSU27320-MONOMER + -4.27350427350427e-6*sigma CPLX8J2-30 + RNA_BSU09240 + 210.874262583 mRNA_biomass + 663 ppi_c		0.0
translation_BSU09280	0.0	1000.0	10fthf_c + 29 ala__L_c + 2 arg__L_c + 9 asn__L_c + 4 asp__L_c + cys__L_c + 7.0 generic_tRNA_AAA_lys__L_c + 3.0 generic_tRNA_AAC_asn__L_c + 4.0 generic_tRNA_AAG_lys__L_c + 6.0 generic_tRNA_AAU_asn__L_c + 7.0 generic_tRNA_ACA_thr__L_c + 2.0 generic_tRNA_ACC_thr__L_c + 4.0 generic_tRNA_ACG_thr__L_c + 6.0 generic_tRNA_AGC_ser__L_c + 3.0 generic_tRNA_AUA_ile__L_c + 12.0 generic_tRNA_AUC_ile__L_c + 3.0…		0.0
translation_BSU09290	0.0	1000.0	10fthf_c + 40 ala__L_c + 17 arg__L_c + 21 asn__L_c + 28 asp__L_c + 3 cys__L_c + 26.0 generic_tRNA_AAA_lys__L_c + 6.0 generic_tRNA_AAC_asn__L_c + 7.0 generic_tRNA_AAG_lys__L_c + 15.0 generic_tRNA_AAU_asn__L_c + 12.0 generic_tRNA_ACA_thr__L_c + 3.0 generic_tRNA_ACC_thr__L_c + 12.0 generic_tRNA_ACG_thr__L_c + 4.0 generic_tRNA_ACU_thr__L_c + 8.0 generic_tRNA_AGA_arg__L_c + 4.0 generic_tRNA_AGC_ser__L…		0.0
translation_BSU09300	0.0	1000.0	10fthf_c + 39 ala__L_c + 30 arg__L_c + 16 asn__L_c + 35 asp__L_c + cys__L_c + 44.0 generic_tRNA_AAA_lys__L_c + 8.0 generic_tRNA_AAC_asn__L_c + 9.0 generic_tRNA_AAG_lys__L_c + 8.0 generic_tRNA_AAU_asn__L_c + 21.0 generic_tRNA_ACA_thr__L_c + 4.0 generic_tRNA_ACC_thr__L_c + 6.0 generic_tRNA_ACG_thr__L_c + 6.0 generic_tRNA_ACU_thr__L_c + 8.0 generic_tRNA_AGA_arg__L_c + 5.0 generic_tRNA_AGC_ser__L_c +…		0.0
translation_BSU09310	0.0	1000.0	10fthf_c + 47 ala__L_c + 20 arg__L_c + 20 asn__L_c + 31 asp__L_c + 3 cys__L_c + 35.0 generic_tRNA_AAA_lys__L_c + 10.0 generic_tRNA_AAC_asn__L_c + 15.0 generic_tRNA_AAG_lys__L_c + 10.0 generic_tRNA_AAU_asn__L_c + 16.0 generic_tRNA_ACA_thr__L_c + 3.0 generic_tRNA_ACC_thr__L_c + 11.0 generic_tRNA_ACG_thr__L_c + 6.0 generic_tRNA_ACU_thr__L_c + 4.0 generic_tRNA_AGA_arg__L_c + 6.0 generic_tRNA_AGC_ser_…		0.0
transcription_TU_BSU09310	0.0	1000.0	404 atp_c + 443 ctp_c + 360 gtp_c + 539 utp_c --> -4.27350427350427e-6*sigma BSU00550-MONOMER + -4.27350427350427e-6*sigma BSU01010-MONOMER + -4.27350427350427e-6*sigma BSU16600-MONOMER + -4.27350427350427e-6*sigma BSU27320-MONOMER + -4.27350427350427e-6*sigma CPLX8J2-30 + RNA_BSU09310 + 555.732023986 mRNA_biomass + 1746 ppi_c		0.0
translation_BSU09410	0.0	1000.0	10fthf_c + 51 ala__L_c + 12 arg__L_c + 29 asn__L_c + 30 asp__L_c + 46.0 generic_tRNA_AAA_lys__L_c + 15.0 generic_tRNA_AAC_asn__L_c + 12.0 generic_tRNA_AAG_lys__L_c + 14.0 generic_tRNA_AAU_asn__L_c + 18.0 generic_tRNA_ACA_thr__L_c + 5.0 generic_tRNA_ACC_thr__L_c + 6.0 generic_tRNA_ACG_thr__L_c + 4.0 generic_tRNA_ACU_thr__L_c + 3.0 generic_tRNA_AGA_arg__L_c + 8.0 generic_tRNA_AGC_ser__L_c + 4.0 gen…		5.048870047903613e-13
translation_BSU09440	0.0	1000.0	10fthf_c + 40 ala__L_c + 20 arg__L_c + 11 asn__L_c + 14 asp__L_c + 2 cys__L_c + 17.0 generic_tRNA_AAA_lys__L_c + 6.0 generic_tRNA_AAC_asn__L_c + 5.0 generic_tRNA_AAG_lys__L_c + 5.0 generic_tRNA_AAU_asn__L_c + 9.0 generic_tRNA_ACA_thr__L_c + 3.0 generic_tRNA_ACC_thr__L_c + 8.0 generic_tRNA_ACG_thr__L_c + 3.0 generic_tRNA_ACU_thr__L_c + 5.0 generic_tRNA_AGA_arg__L_c + 3.0 generic_tRNA_AGC_ser__L_c …		0.0
translation_BSU09520	0.0	1000.0	10fthf_c + 11 ala__L_c + 9 arg__L_c + 9 asn__L_c + 10 asp__L_c + 7.0 generic_tRNA_AAA_lys__L_c + 2.0 generic_tRNA_AAC_asn__L_c + 5.0 generic_tRNA_AAG_lys__L_c + 7.0 generic_tRNA_AAU_asn__L_c + generic_tRNA_ACA_thr__L_c + 2.0 generic_tRNA_ACC_thr__L_c + 2.0 generic_tRNA_ACG_thr__L_c + generic_tRNA_ACU_thr__L_c + 3.0 generic_tRNA_AGA_arg__L_c + 2.0 generic_tRNA_AGC_ser__L_c + generic_tRNA_AGG_arg__…		0.0
translation_BSU09530	0.0	1000.0	10fthf_c + 26 ala__L_c + 17 arg__L_c + 12 asn__L_c + 21 asp__L_c + cys__L_c + 11.0 generic_tRNA_AAA_lys__L_c + 5.0 generic_tRNA_AAC_asn__L_c + 9.0 generic_tRNA_AAG_lys__L_c + 7.0 generic_tRNA_AAU_asn__L_c + 13.0 generic_tRNA_ACA_thr__L_c + 3.0 generic_tRNA_ACC_thr__L_c + 7.0 generic_tRNA_ACG_thr__L_c + 3.0 generic_tRNA_ACU_thr__L_c + 9.0 generic_tRNA_AGA_arg__L_c + generic_tRNA_AGC_ser__L_c + 4.0…		0.0
translation_BSU09540	0.0	1000.0	10fthf_c + 16 ala__L_c + 6 arg__L_c + 7 asn__L_c + 6 asp__L_c + 2 cys__L_c + 16.0 generic_tRNA_AAA_lys__L_c + 2.0 generic_tRNA_AAC_asn__L_c + 6.0 generic_tRNA_AAG_lys__L_c + 5.0 generic_tRNA_AAU_asn__L_c + 4.0 generic_tRNA_ACA_thr__L_c + generic_tRNA_ACC_thr__L_c + 2.0 generic_tRNA_ACG_thr__L_c + 3.0 generic_tRNA_AGA_arg__L_c + 3.0 generic_tRNA_AGC_ser__L_c + generic_tRNA_AGU_ser__L_c + generic_t…		0.0
translation_BSU09570	0.0	1000.0	10fthf_c + 33 ala__L_c + 20 arg__L_c + 15 asn__L_c + 21 asp__L_c + 3 cys__L_c + 17.0 generic_tRNA_AAA_lys__L_c + 8.0 generic_tRNA_AAC_asn__L_c + 7.0 generic_tRNA_AAG_lys__L_c + 7.0 generic_tRNA_AAU_asn__L_c + 3.0 generic_tRNA_ACA_thr__L_c + 4.0 generic_tRNA_ACG_thr__L_c + 2.0 generic_tRNA_ACU_thr__L_c + 3.0 generic_tRNA_AGA_arg__L_c + 12.0 generic_tRNA_AGC_ser__L_c + 2.0 generic_tRNA_AGG_arg__L_c…		3.4389685644675323e-10
transcription_TU_BSU09570	0.0	1000.0	309 atp_c + 312 ctp_c + 223 gtp_c + 338 utp_c --> -4.27350427350427e-6*sigma BSU00550-MONOMER + -4.27350427350427e-6*sigma BSU01010-MONOMER + -4.27350427350427e-6*sigma BSU16600-MONOMER + -4.27350427350427e-6*sigma BSU27320-MONOMER + -4.27350427350427e-6*sigma CPLX8J2-30 + RNA_BSU09570 + 376.214697262 mRNA_biomass + 1182 ppi_c		4.700634387519458e-11
translation_BSU09680	0.0	1000.0	10fthf_c + 42 ala__L_c + 8 arg__L_c + 10 asn__L_c + 11 asp__L_c + 6 cys__L_c + 15.0 generic_tRNA_AAA_lys__L_c + 7.0 generic_tRNA_AAC_asn__L_c + 2.0 generic_tRNA_AAG_lys__L_c + 3.0 generic_tRNA_AAU_asn__L_c + 12.0 generic_tRNA_ACA_thr__L_c + 4.0 generic_tRNA_ACC_thr__L_c + 3.0 generic_tRNA_ACG_thr__L_c + 9.0 generic_tRNA_ACU_thr__L_c + 2.0 generic_tRNA_AGA_arg__L_c + 11.0 generic_tRNA_AGC_ser__L_c…		0.0
transcription_TU_BSU09680	0.0	1000.0	404 atp_c + 306 ctp_c + 310 gtp_c + 342 utp_c --> -4.27350427350427e-6*sigma BSU00550-MONOMER + -4.27350427350427e-6*sigma BSU01010-MONOMER + -4.27350427350427e-6*sigma BSU16600-MONOMER + -4.27350427350427e-6*sigma BSU27320-MONOMER + -4.27350427350427e-6*sigma CPLX8J2-30 + RNA_BSU09680 + 436.73427368200004 mRNA_biomass + 1362 ppi_c		0.0
translation_BSU09840	0.0	1000.0	10fthf_c + 25 ala__L_c + 19 arg__L_c + 18 asn__L_c + 22 asp__L_c + 5 cys__L_c + 27.0 generic_tRNA_AAA_lys__L_c + 10.0 generic_tRNA_AAC_asn__L_c + 14.0 generic_tRNA_AAG_lys__L_c + 8.0 generic_tRNA_AAU_asn__L_c + 13.0 generic_tRNA_ACA_thr__L_c + 3.0 generic_tRNA_ACC_thr__L_c + 15.0 generic_tRNA_ACG_thr__L_c + 3.0 generic_tRNA_ACU_thr__L_c + 2.0 generic_tRNA_AGA_arg__L_c + 5.0 generic_tRNA_AGC_ser__…		0.0
translation_BSU09850	0.0	1000.0	10fthf_c + 37 ala__L_c + 11 arg__L_c + 9 asn__L_c + 9 asp__L_c + 13.0 generic_tRNA_AAA_lys__L_c + 5.0 generic_tRNA_AAC_asn__L_c + 6.0 generic_tRNA_AAG_lys__L_c + 4.0 generic_tRNA_AAU_asn__L_c + 6.0 generic_tRNA_ACA_thr__L_c + 4.0 generic_tRNA_ACC_thr__L_c + 3.0 generic_tRNA_ACG_thr__L_c + generic_tRNA_ACU_thr__L_c + 2.0 generic_tRNA_AGA_arg__L_c + 4.0 generic_tRNA_AGC_ser__L_c + generic_tRNA_AGG_…		0.0
transcription_TU_BSU09850	0.0	1000.0	376 atp_c + 294 ctp_c + 273 gtp_c + 275 utp_c --> -4.27350427350427e-6*sigma BSU00550-MONOMER + -4.27350427350427e-6*sigma BSU01010-MONOMER + -4.27350427350427e-6*sigma BSU16600-MONOMER + -4.27350427350427e-6*sigma BSU27320-MONOMER + -4.27350427350427e-6*sigma CPLX8J2-30 + RNA_BSU09850 + 390.713756118 mRNA_biomass + 1218 ppi_c		0.0
translation_BSU10010	0.0	1000.0	10fthf_c + 21 ala__L_c + 5 arg__L_c + 3 asn__L_c + 2 asp__L_c + 6.0 generic_tRNA_AAA_lys__L_c + generic_tRNA_AAC_asn__L_c + generic_tRNA_AAG_lys__L_c + 2.0 generic_tRNA_AAU_asn__L_c + 5.0 generic_tRNA_ACA_thr__L_c + 4.0 generic_tRNA_ACC_thr__L_c + generic_tRNA_AGA_arg__L_c + 2.0 generic_tRNA_AGC_ser__L_c + generic_tRNA_AGG_arg__L_c + 12.0 generic_tRNA_AUC_ile__L_c + 9.0 generic_tRNA_AUG_met__L_c …		0.0
translation_BSU10020	0.0	1000.0	10fthf_c + 27 ala__L_c + 10 arg__L_c + 20 asn__L_c + 18 asp__L_c + 3 cys__L_c + 24.0 generic_tRNA_AAA_lys__L_c + 11.0 generic_tRNA_AAC_asn__L_c + 4.0 generic_tRNA_AAG_lys__L_c + 9.0 generic_tRNA_AAU_asn__L_c + 9.0 generic_tRNA_ACA_thr__L_c + 3.0 generic_tRNA_ACC_thr__L_c + 7.0 generic_tRNA_ACG_thr__L_c + 3.0 generic_tRNA_ACU_thr__L_c + 2.0 generic_tRNA_AGA_arg__L_c + 10.0 generic_tRNA_AGC_ser__L_…		1.5556450977264013e-08
transcription_TU_BSU10020	0.0	1000.0	252 atp_c + 246 ctp_c + 245 gtp_c + 337 utp_c --> -4.27350427350427e-6*sigma BSU00550-MONOMER + -4.27350427350427e-6*sigma BSU01010-MONOMER + -4.27350427350427e-6*sigma BSU16600-MONOMER + -4.27350427350427e-6*sigma BSU27320-MONOMER + -4.27350427350427e-6*sigma CPLX8J2-30 + RNA_BSU10020 + 344.6991581 mRNA_biomass + 1080 ppi_c		2.126369783284429e-09
translation_BSU10120	0.0	1000.0	10fthf_c + 25 ala__L_c + 11 arg__L_c + 13 asn__L_c + 21 asp__L_c + cys__L_c + 20.0 generic_tRNA_AAA_lys__L_c + 7.0 generic_tRNA_AAC_asn__L_c + 6.0 generic_tRNA_AAG_lys__L_c + 6.0 generic_tRNA_AAU_asn__L_c + 6.0 generic_tRNA_ACA_thr__L_c + 7.0 generic_tRNA_ACG_thr__L_c + generic_tRNA_ACU_thr__L_c + 4.0 generic_tRNA_AGA_arg__L_c + 3.0 generic_tRNA_AGC_ser__L_c + generic_tRNA_AGG_arg__L_c + 2.0 gene…		0.0
translation_BSU10130	0.0	1000.0	10fthf_c + 24 ala__L_c + 12 arg__L_c + 7 asn__L_c + 21 asp__L_c + cys__L_c + 13.0 generic_tRNA_AAA_lys__L_c + 3.0 generic_tRNA_AAC_asn__L_c + 8.0 generic_tRNA_AAG_lys__L_c + 4.0 generic_tRNA_AAU_asn__L_c + 7.0 generic_tRNA_ACA_thr__L_c + 6.0 generic_tRNA_ACG_thr__L_c + generic_tRNA_ACU_thr__L_c + 6.0 generic_tRNA_AGA_arg__L_c + 5.0 generic_tRNA_AGC_ser__L_c + 2.0 generic_tRNA_AGU_ser__L_c + 8.0 g…		0.0
translation_BSU10140	0.0	1000.0	10fthf_c + 35 ala__L_c + 15 arg__L_c + 14 asn__L_c + 22 asp__L_c + 4 cys__L_c + 25.0 generic_tRNA_AAA_lys__L_c + 9.0 generic_tRNA_AAC_asn__L_c + 14.0 generic_tRNA_AAG_lys__L_c + 5.0 generic_tRNA_AAU_asn__L_c + 11.0 generic_tRNA_ACA_thr__L_c + 8.0 generic_tRNA_ACC_thr__L_c + 8.0 generic_tRNA_ACG_thr__L_c + 3.0 generic_tRNA_ACU_thr__L_c + 6.0 generic_tRNA_AGA_arg__L_c + 8.0 generic_tRNA_AGC_ser__L_…		0.0
translation_BSU10170	0.0	1000.0	10fthf_c + 26 ala__L_c + 16 arg__L_c + 10 asn__L_c + 20 asp__L_c + 5 cys__L_c + 13.0 generic_tRNA_AAA_lys__L_c + 5.0 generic_tRNA_AAC_asn__L_c + 5.0 generic_tRNA_AAG_lys__L_c + 5.0 generic_tRNA_AAU_asn__L_c + 11.0 generic_tRNA_ACA_thr__L_c + 10.0 generic_tRNA_ACC_thr__L_c + 7.0 generic_tRNA_ACG_thr__L_c + generic_tRNA_ACU_thr__L_c + 3.0 generic_tRNA_AGA_arg__L_c + 6.0 generic_tRNA_AGC_ser__L_c + …		0.0
translation_BSU10220	0.0	1000.0	10fthf_c + 38 ala__L_c + 7 arg__L_c + 12 asn__L_c + 8 asp__L_c + 2 cys__L_c + 16.0 generic_tRNA_AAA_lys__L_c + 8.0 generic_tRNA_AAC_asn__L_c + 6.0 generic_tRNA_AAG_lys__L_c + 4.0 generic_tRNA_AAU_asn__L_c + 7.0 generic_tRNA_ACA_thr__L_c + 2.0 generic_tRNA_ACC_thr__L_c + 9.0 generic_tRNA_ACG_thr__L_c + 7.0 generic_tRNA_ACU_thr__L_c + 3.0 generic_tRNA_AGA_arg__L_c + 3.0 generic_tRNA_AGC_ser__L_c + …		1.5335083007812484e-07
transcription_TU_BSU10220	0.0	1000.0	398 atp_c + 287 ctp_c + 282 gtp_c + 323 utp_c --> -4.27350427350427e-6*sigma BSU00550-MONOMER + -4.27350427350427e-6*sigma BSU01010-MONOMER + -4.27350427350427e-6*sigma BSU16600-MONOMER + -4.27350427350427e-6*sigma BSU27320-MONOMER + -4.27350427350427e-6*sigma CPLX8J2-30 + RNA_BSU10220 + 413.55026257000003 mRNA_biomass + 1290 ppi_c		2.0961115860955765e-08
translation_BSU10270	0.0	1000.0	10fthf_c + 39 ala__L_c + 18 arg__L_c + 18 asn__L_c + 28 asp__L_c + 8 cys__L_c + 20.0 generic_tRNA_AAA_lys__L_c + 6.0 generic_tRNA_AAC_asn__L_c + 13.0 generic_tRNA_AAG_lys__L_c + 12.0 generic_tRNA_AAU_asn__L_c + 10.0 generic_tRNA_ACA_thr__L_c + 4.0 generic_tRNA_ACC_thr__L_c + 11.0 generic_tRNA_ACG_thr__L_c + 2.0 generic_tRNA_ACU_thr__L_c + 4.0 generic_tRNA_AGA_arg__L_c + 7.0 generic_tRNA_AGC_ser__…		0.0
translation_BSU10360	0.0	1000.0	10fthf_c + 43 ala__L_c + 21 arg__L_c + 13 asn__L_c + 23 asp__L_c + 9 cys__L_c + 19.0 generic_tRNA_AAA_lys__L_c + 6.0 generic_tRNA_AAC_asn__L_c + 10.0 generic_tRNA_AAG_lys__L_c + 7.0 generic_tRNA_AAU_asn__L_c + 13.0 generic_tRNA_ACA_thr__L_c + 6.0 generic_tRNA_ACC_thr__L_c + 7.0 generic_tRNA_ACG_thr__L_c + 5.0 generic_tRNA_ACU_thr__L_c + 3.0 generic_tRNA_AGA_arg__L_c + 13.0 generic_tRNA_AGC_ser__L…		0.0
transcription_TU_BSU10360	0.0	1000.0	353 atp_c + 366 ctp_c + 341 gtp_c + 380 utp_c --> -4.27350427350427e-6*sigma BSU00550-MONOMER + -4.27350427350427e-6*sigma BSU01010-MONOMER + -4.27350427350427e-6*sigma BSU16600-MONOMER + -4.27350427350427e-6*sigma BSU27320-MONOMER + -4.27350427350427e-6*sigma CPLX8J2-30 + RNA_BSU10360 + 460.51269944000006 mRNA_biomass + 1440 ppi_c		0.0
translation_BSU10520	0.0	1000.0	10fthf_c + 25 ala__L_c + 9 arg__L_c + 16 asn__L_c + 11 asp__L_c + 3 cys__L_c + 8.0 generic_tRNA_AAA_lys__L_c + 9.0 generic_tRNA_AAC_asn__L_c + 9.0 generic_tRNA_AAG_lys__L_c + 7.0 generic_tRNA_AAU_asn__L_c + 17.0 generic_tRNA_ACA_thr__L_c + 5.0 generic_tRNA_ACC_thr__L_c + 2.0 generic_tRNA_ACG_thr__L_c + 3.0 generic_tRNA_ACU_thr__L_c + 5.0 generic_tRNA_AGA_arg__L_c + 2.0 generic_tRNA_AGC_ser__L_c +…		0.0
translation_BSU10790	0.0	1000.0	10fthf_c + 35 ala__L_c + 34 arg__L_c + 16 asn__L_c + 48 asp__L_c + 7 cys__L_c + 33.0 generic_tRNA_AAA_lys__L_c + 4.0 generic_tRNA_AAC_asn__L_c + 11.0 generic_tRNA_AAG_lys__L_c + 12.0 generic_tRNA_AAU_asn__L_c + 9.0 generic_tRNA_ACA_thr__L_c + 6.0 generic_tRNA_ACC_thr__L_c + 18.0 generic_tRNA_ACG_thr__L_c + 3.0 generic_tRNA_ACU_thr__L_c + 11.0 generic_tRNA_AGA_arg__L_c + 11.0 generic_tRNA_AGC_ser_…		3.6818371221404843e-10
translation_BSU10870	0.0	1000.0	10fthf_c + 25 ala__L_c + 5 arg__L_c + 8 asn__L_c + 3 asp__L_c + 5 cys__L_c + 6.0 generic_tRNA_AAA_lys__L_c + 4.0 generic_tRNA_AAC_asn__L_c + 2.0 generic_tRNA_AAG_lys__L_c + 4.0 generic_tRNA_AAU_asn__L_c + 4.0 generic_tRNA_ACA_thr__L_c + generic_tRNA_ACC_thr__L_c + 5.0 generic_tRNA_ACG_thr__L_c + generic_tRNA_ACU_thr__L_c + 6.0 generic_tRNA_AGC_ser__L_c + 2.0 generic_tRNA_AGG_arg__L_c + generic_tR…		0.0
transcription_TU_BSU10870	0.0	1000.0	199 atp_c + 176 ctp_c + 141 gtp_c + 147 utp_c --> -4.27350427350427e-6*sigma BSU00550-MONOMER + -4.27350427350427e-6*sigma BSU01010-MONOMER + -4.27350427350427e-6*sigma BSU16600-MONOMER + -4.27350427350427e-6*sigma BSU27320-MONOMER + -4.27350427350427e-6*sigma CPLX8J2-30 + RNA_BSU10870 + 212.23597168299997 mRNA_biomass + 663 ppi_c		0.0
translation_BSU11010	0.0	1000.0	10fthf_c + 50 ala__L_c + 31 arg__L_c + 25 asn__L_c + 40 asp__L_c + 8 cys__L_c + 28.0 generic_tRNA_AAA_lys__L_c + 10.0 generic_tRNA_AAC_asn__L_c + 10.0 generic_tRNA_AAG_lys__L_c + 15.0 generic_tRNA_AAU_asn__L_c + 10.0 generic_tRNA_ACA_thr__L_c + 4.0 generic_tRNA_ACC_thr__L_c + 16.0 generic_tRNA_ACG_thr__L_c + generic_tRNA_ACU_thr__L_c + 3.0 generic_tRNA_AGA_arg__L_c + 8.0 generic_tRNA_AGC_ser__L_c…		1.4172600968991252e-10
translation_BSU11190	0.0	1000.0	10fthf_c + 29 ala__L_c + 10 arg__L_c + 15 asn__L_c + 17 asp__L_c + 4 cys__L_c + 12.0 generic_tRNA_AAA_lys__L_c + 3.0 generic_tRNA_AAC_asn__L_c + 6.0 generic_tRNA_AAG_lys__L_c + 12.0 generic_tRNA_AAU_asn__L_c + 5.0 generic_tRNA_ACA_thr__L_c + 8.0 generic_tRNA_ACC_thr__L_c + 8.0 generic_tRNA_ACG_thr__L_c + 3.0 generic_tRNA_ACU_thr__L_c + 5.0 generic_tRNA_AGA_arg__L_c + 3.0 generic_tRNA_AGC_ser__L_c…		9.176994371439996e-10
translation_BSU11200	0.0	1000.0	10fthf_c + 44 ala__L_c + 7 arg__L_c + 16 asn__L_c + 22 asp__L_c + 8 cys__L_c + 19.0 generic_tRNA_AAA_lys__L_c + 12.0 generic_tRNA_AAC_asn__L_c + 9.0 generic_tRNA_AAG_lys__L_c + 4.0 generic_tRNA_AAU_asn__L_c + 14.0 generic_tRNA_ACA_thr__L_c + 3.0 generic_tRNA_ACC_thr__L_c + 10.0 generic_tRNA_ACG_thr__L_c + 4.0 generic_tRNA_ACU_thr__L_c + 2.0 generic_tRNA_AGA_arg__L_c + 6.0 generic_tRNA_AGC_ser__L_…		8.318627141613972e-10
translation_BSU11210	0.0	1000.0	10fthf_c + 23 ala__L_c + 6 arg__L_c + 10 asn__L_c + 11 asp__L_c + 2 cys__L_c + 13.0 generic_tRNA_AAA_lys__L_c + 2.0 generic_tRNA_AAC_asn__L_c + 12.0 generic_tRNA_AAG_lys__L_c + 8.0 generic_tRNA_AAU_asn__L_c + 8.0 generic_tRNA_ACA_thr__L_c + 2.0 generic_tRNA_ACC_thr__L_c + 3.0 generic_tRNA_ACG_thr__L_c + 2.0 generic_tRNA_AGC_ser__L_c + 2.0 generic_tRNA_AGG_arg__L_c + 13.0 generic_tRNA_AUC_ile__L_c…		1.3810757225771605e-09
translation_BSU11220	0.0	1000.0	10fthf_c + 45 ala__L_c + 6 arg__L_c + 13 asn__L_c + 16 asp__L_c + 4 cys__L_c + 19.0 generic_tRNA_AAA_lys__L_c + 8.0 generic_tRNA_AAC_asn__L_c + 9.0 generic_tRNA_AAG_lys__L_c + 5.0 generic_tRNA_AAU_asn__L_c + 7.0 generic_tRNA_ACA_thr__L_c + 5.0 generic_tRNA_ACC_thr__L_c + 5.0 generic_tRNA_ACG_thr__L_c + 4.0 generic_tRNA_ACU_thr__L_c + generic_tRNA_AGA_arg__L_c + 6.0 generic_tRNA_AGC_ser__L_c + 3.0…		1.0280396210322886e-09
translation_BSU11230	0.0	1000.0	10fthf_c + 27 ala__L_c + 10 arg__L_c + 15 asn__L_c + 15 asp__L_c + 4 cys__L_c + 14.0 generic_tRNA_AAA_lys__L_c + 6.0 generic_tRNA_AAC_asn__L_c + 11.0 generic_tRNA_AAG_lys__L_c + 9.0 generic_tRNA_AAU_asn__L_c + 8.0 generic_tRNA_ACA_thr__L_c + 4.0 generic_tRNA_ACC_thr__L_c + 5.0 generic_tRNA_ACG_thr__L_c + 2.0 generic_tRNA_ACU_thr__L_c + generic_tRNA_AGA_arg__L_c + 9.0 generic_tRNA_AGC_ser__L_c + 4…		1.3810757225771605e-09
translation_BSU11240	0.0	1000.0	10fthf_c + 88 ala__L_c + 33 arg__L_c + 38 asn__L_c + 57 asp__L_c + 8 cys__L_c + 46.0 generic_tRNA_AAA_lys__L_c + 17.0 generic_tRNA_AAC_asn__L_c + 18.0 generic_tRNA_AAG_lys__L_c + 21.0 generic_tRNA_AAU_asn__L_c + 30.0 generic_tRNA_ACA_thr__L_c + 10.0 generic_tRNA_ACC_thr__L_c + 12.0 generic_tRNA_ACG_thr__L_c + 9.0 generic_tRNA_ACU_thr__L_c + 4.0 generic_tRNA_AGA_arg__L_c + 24.0 generic_tRNA_AGC_se…		1.3810757225771605e-09
translation_BSU11250	0.0	1000.0	10fthf_c + 37 ala__L_c + 7 arg__L_c + 9 asn__L_c + 19 asp__L_c + 5 cys__L_c + 17.0 generic_tRNA_AAA_lys__L_c + 6.0 generic_tRNA_AAC_asn__L_c + 8.0 generic_tRNA_AAG_lys__L_c + 3.0 generic_tRNA_AAU_asn__L_c + 5.0 generic_tRNA_ACA_thr__L_c + 5.0 generic_tRNA_ACC_thr__L_c + 6.0 generic_tRNA_ACG_thr__L_c + 2.0 generic_tRNA_ACU_thr__L_c + 4.0 generic_tRNA_AGC_ser__L_c + 2.0 generic_tRNA_AGU_ser__L_c + …		9.824757894422499e-10
translation_BSU11330	0.0	1000.0	10fthf_c + 33 ala__L_c + 15 arg__L_c + 8 asn__L_c + 18 asp__L_c + 4 cys__L_c + 13.0 generic_tRNA_AAA_lys__L_c + generic_tRNA_AAC_asn__L_c + 5.0 generic_tRNA_AAG_lys__L_c + 7.0 generic_tRNA_AAU_asn__L_c + 8.0 generic_tRNA_ACA_thr__L_c + 3.0 generic_tRNA_ACC_thr__L_c + generic_tRNA_ACG_thr__L_c + 4.0 generic_tRNA_ACU_thr__L_c + 4.0 generic_tRNA_AGA_arg__L_c + 2.0 generic_tRNA_AGC_ser__L_c + generic…		0.0
translation_BSU11340	0.0	1000.0	10fthf_c + 47 ala__L_c + 15 arg__L_c + 17 asn__L_c + 26 asp__L_c + 3 cys__L_c + 21.0 generic_tRNA_AAA_lys__L_c + 11.0 generic_tRNA_AAC_asn__L_c + 2.0 generic_tRNA_AAG_lys__L_c + 6.0 generic_tRNA_AAU_asn__L_c + 20.0 generic_tRNA_ACA_thr__L_c + 3.0 generic_tRNA_ACC_thr__L_c + 3.0 generic_tRNA_ACG_thr__L_c + 3.0 generic_tRNA_ACU_thr__L_c + 7.0 generic_tRNA_AGA_arg__L_c + 5.0 generic_tRNA_AGC_ser__L_…		0.0
translation_BSU11420	0.0	1000.0	10fthf_c + 24 ala__L_c + 14 arg__L_c + 17 asn__L_c + 18 asp__L_c + 2 cys__L_c + 22.0 generic_tRNA_AAA_lys__L_c + 8.0 generic_tRNA_AAC_asn__L_c + 9.0 generic_tRNA_AAG_lys__L_c + 9.0 generic_tRNA_AAU_asn__L_c + 6.0 generic_tRNA_ACA_thr__L_c + 7.0 generic_tRNA_ACG_thr__L_c + 2.0 generic_tRNA_ACU_thr__L_c + 3.0 generic_tRNA_AGA_arg__L_c + 4.0 generic_tRNA_AGC_ser__L_c + 2.0 generic_tRNA_AUA_ile__L_c …		8.825544363334384e-11
translation_BSU11610	0.0	1000.0	10fthf_c + 17 ala__L_c + 14 arg__L_c + 7 asn__L_c + 16 asp__L_c + 4 cys__L_c + 12.0 generic_tRNA_AAA_lys__L_c + 3.0 generic_tRNA_AAC_asn__L_c + 4.0 generic_tRNA_AAG_lys__L_c + 4.0 generic_tRNA_AAU_asn__L_c + 4.0 generic_tRNA_ACA_thr__L_c + 3.0 generic_tRNA_ACC_thr__L_c + 6.0 generic_tRNA_ACG_thr__L_c + generic_tRNA_ACU_thr__L_c + 5.0 generic_tRNA_AGA_arg__L_c + 5.0 generic_tRNA_AGC_ser__L_c + gen…		0.0
transcription_TU_BSU11610	0.0	1000.0	212 atp_c + 191 ctp_c + 174 gtp_c + 224 utp_c --> -4.27350427350427e-6*sigma BSU00550-MONOMER + -4.27350427350427e-6*sigma BSU01010-MONOMER + -4.27350427350427e-6*sigma BSU16600-MONOMER + -4.27350427350427e-6*sigma BSU27320-MONOMER + -4.27350427350427e-6*sigma CPLX8J2-30 + RNA_BSU11610 + 255.920830141 mRNA_biomass + 801 ppi_c		0.0
translation_BSU11640	0.0	1000.0	10fthf_c + 41 ala__L_c + 16 arg__L_c + 18 asn__L_c + 20 asp__L_c + cys__L_c + 20.0 generic_tRNA_AAA_lys__L_c + 5.0 generic_tRNA_AAC_asn__L_c + 11.0 generic_tRNA_AAG_lys__L_c + 13.0 generic_tRNA_AAU_asn__L_c + 15.0 generic_tRNA_ACA_thr__L_c + 4.0 generic_tRNA_ACC_thr__L_c + 16.0 generic_tRNA_ACG_thr__L_c + 2.0 generic_tRNA_ACU_thr__L_c + 2.0 generic_tRNA_AGA_arg__L_c + 8.0 generic_tRNA_AGC_ser__L_…		0.0
transcription_TU_BSU11640	0.0	1000.0	572 atp_c + 439 ctp_c + 370 gtp_c + 464 utp_c --> -4.27350427350427e-6*sigma BSU00550-MONOMER + -4.27350427350427e-6*sigma BSU01010-MONOMER + -4.27350427350427e-6*sigma BSU16600-MONOMER + -4.27350427350427e-6*sigma BSU27320-MONOMER + -4.27350427350427e-6*sigma CPLX8J2-30 + RNA_BSU11640 + 590.207714385 mRNA_biomass + 1845 ppi_c		0.0
translation_BSU11650	0.0	1000.0	10fthf_c + 22 ala__L_c + 11 arg__L_c + 5 asn__L_c + 8 asp__L_c + 4 cys__L_c + 5.0 generic_tRNA_AAA_lys__L_c + 3.0 generic_tRNA_AAC_asn__L_c + 7.0 generic_tRNA_AAG_lys__L_c + 2.0 generic_tRNA_AAU_asn__L_c + 4.0 generic_tRNA_ACA_thr__L_c + 5.0 generic_tRNA_ACG_thr__L_c + generic_tRNA_AGA_arg__L_c + 7.0 generic_tRNA_AGC_ser__L_c + generic_tRNA_AGU_ser__L_c + generic_tRNA_AUA_ile__L_c + 5.0 generic_t…		0.0
translation_BSU11670	0.0	1000.0	10fthf_c + 35 ala__L_c + 16 arg__L_c + 11 asn__L_c + 23 asp__L_c + 4 cys__L_c + 16.0 generic_tRNA_AAA_lys__L_c + 6.0 generic_tRNA_AAC_asn__L_c + 8.0 generic_tRNA_AAG_lys__L_c + 5.0 generic_tRNA_AAU_asn__L_c + 6.0 generic_tRNA_ACA_thr__L_c + 2.0 generic_tRNA_ACC_thr__L_c + 5.0 generic_tRNA_ACG_thr__L_c + 6.0 generic_tRNA_AGA_arg__L_c + 7.0 generic_tRNA_AGC_ser__L_c + 2.0 generic_tRNA_AGG_arg__L_c …		9.418562254099324e-10
translation_BSU11710	0.0	1000.0	10fthf_c + 30 ala__L_c + 10 arg__L_c + 11 asn__L_c + 16 asp__L_c + cys__L_c + 8.0 generic_tRNA_AAA_lys__L_c + 3.0 generic_tRNA_AAC_asn__L_c + 5.0 generic_tRNA_AAG_lys__L_c + 8.0 generic_tRNA_AAU_asn__L_c + 6.0 generic_tRNA_ACA_thr__L_c + 5.0 generic_tRNA_ACC_thr__L_c + 11.0 generic_tRNA_ACG_thr__L_c + 2.0 generic_tRNA_ACU_thr__L_c + 4.0 generic_tRNA_AGA_arg__L_c + 6.0 generic_tRNA_AGC_ser__L_c + …		0.0
translation_BSU11720	0.0	1000.0	10fthf_c + 27 ala__L_c + 15 arg__L_c + 15 asn__L_c + 12 asp__L_c + 3 cys__L_c + 9.0 generic_tRNA_AAA_lys__L_c + 11.0 generic_tRNA_AAC_asn__L_c + generic_tRNA_AAG_lys__L_c + 4.0 generic_tRNA_AAU_asn__L_c + 9.0 generic_tRNA_ACA_thr__L_c + 2.0 generic_tRNA_ACG_thr__L_c + 5.0 generic_tRNA_ACU_thr__L_c + generic_tRNA_AGA_arg__L_c + 7.0 generic_tRNA_AGC_ser__L_c + generic_tRNA_AGU_ser__L_c + 14.0 gener…		0.0
translation_BSU11870	0.0	1000.0	10fthf_c + 29 ala__L_c + 18 arg__L_c + 14 asn__L_c + 19 asp__L_c + 4 cys__L_c + 12.0 generic_tRNA_AAA_lys__L_c + 7.0 generic_tRNA_AAC_asn__L_c + 6.0 generic_tRNA_AAG_lys__L_c + 7.0 generic_tRNA_AAU_asn__L_c + 10.0 generic_tRNA_ACA_thr__L_c + 4.0 generic_tRNA_ACC_thr__L_c + 8.0 generic_tRNA_ACG_thr__L_c + generic_tRNA_ACU_thr__L_c + 4.0 generic_tRNA_AGA_arg__L_c + 7.0 generic_tRNA_AGC_ser__L_c + 2…		7.86952388729593e-10
translation_BSU11880	0.0	1000.0	10fthf_c + 36 ala__L_c + 16 arg__L_c + 9 asn__L_c + 18 asp__L_c + 2 cys__L_c + 12.0 generic_tRNA_AAA_lys__L_c + 3.0 generic_tRNA_AAC_asn__L_c + 9.0 generic_tRNA_AAG_lys__L_c + 6.0 generic_tRNA_AAU_asn__L_c + 14.0 generic_tRNA_ACA_thr__L_c + 6.0 generic_tRNA_ACC_thr__L_c + 9.0 generic_tRNA_ACG_thr__L_c + 2.0 generic_tRNA_ACU_thr__L_c + 2.0 generic_tRNA_AGA_arg__L_c + 8.0 generic_tRNA_AGC_ser__L_c …		0.0
transcription_TU_BSU_tRNA_83	0.0	1000.0	15 atp_c + 25 ctp_c + 18 gtp_c + 15 utp_c --> -4.27350427350427e-6*sigma BSU00550-MONOMER + -4.27350427350427e-6*sigma BSU01010-MONOMER + -4.27350427350427e-6*sigma BSU16600-MONOMER + -4.27350427350427e-6*sigma BSU27320-MONOMER + -4.27350427350427e-6*sigma CPLX8J2-30 + RNA_BSU_tRNA_83 + 73 ppi_c + 23.300226673 tRNA_biomass		3.9045749119843035e-07
translation_BSU12010	0.0	1000.0	10fthf_c + 71 ala__L_c + 19 arg__L_c + 19 asn__L_c + 23 asp__L_c + 2 cys__L_c + 32.0 generic_tRNA_AAA_lys__L_c + 4.0 generic_tRNA_AAC_asn__L_c + 8.0 generic_tRNA_AAG_lys__L_c + 15.0 generic_tRNA_AAU_asn__L_c + 9.0 generic_tRNA_ACA_thr__L_c + 3.0 generic_tRNA_ACC_thr__L_c + 8.0 generic_tRNA_ACG_thr__L_c + 4.0 generic_tRNA_ACU_thr__L_c + 5.0 generic_tRNA_AGA_arg__L_c + 10.0 generic_tRNA_AGC_ser__L_…		0.0
translation_BSU12020	0.0	1000.0	10fthf_c + 15 ala__L_c + 12 arg__L_c + 8 asn__L_c + 16 asp__L_c + 5 cys__L_c + 12.0 generic_tRNA_AAA_lys__L_c + 5.0 generic_tRNA_AAC_asn__L_c + 8.0 generic_tRNA_AAG_lys__L_c + 3.0 generic_tRNA_AAU_asn__L_c + 9.0 generic_tRNA_ACA_thr__L_c + 4.0 generic_tRNA_ACC_thr__L_c + 4.0 generic_tRNA_ACG_thr__L_c + 3.0 generic_tRNA_ACU_thr__L_c + 3.0 generic_tRNA_AGA_arg__L_c + 5.0 generic_tRNA_AGC_ser__L_c +…		0.0
translation_BSU12080	0.0	1000.0	10fthf_c + 34 ala__L_c + 13 arg__L_c + 7 asn__L_c + 10 asp__L_c + 2 cys__L_c + 15.0 generic_tRNA_AAA_lys__L_c + 4.0 generic_tRNA_AAC_asn__L_c + 3.0 generic_tRNA_AAG_lys__L_c + 3.0 generic_tRNA_AAU_asn__L_c + 10.0 generic_tRNA_ACA_thr__L_c + 5.0 generic_tRNA_ACC_thr__L_c + 6.0 generic_tRNA_ACG_thr__L_c + 2.0 generic_tRNA_ACU_thr__L_c + 3.0 generic_tRNA_AGA_arg__L_c + 6.0 generic_tRNA_AGC_ser__L_c …		0.0
transcription_TU_BSU12080	0.0	1000.0	288 atp_c + 238 ctp_c + 213 gtp_c + 251 utp_c --> -4.27350427350427e-6*sigma BSU00550-MONOMER + -4.27350427350427e-6*sigma BSU01010-MONOMER + -4.27350427350427e-6*sigma BSU16600-MONOMER + -4.27350427350427e-6*sigma BSU27320-MONOMER + -4.27350427350427e-6*sigma CPLX8J2-30 + RNA_BSU12080 + 316.82298965 mRNA_biomass + 990 ppi_c		0.0
translation_BSU12160	0.0	1000.0	10fthf_c + 60 ala__L_c + 43 arg__L_c + 45 asn__L_c + 56 asp__L_c + 25 cys__L_c + 34.0 generic_tRNA_AAA_lys__L_c + 24.0 generic_tRNA_AAC_asn__L_c + 31.0 generic_tRNA_AAG_lys__L_c + 21.0 generic_tRNA_AAU_asn__L_c + 25.0 generic_tRNA_ACA_thr__L_c + 8.0 generic_tRNA_ACC_thr__L_c + 16.0 generic_tRNA_ACG_thr__L_c + 7.0 generic_tRNA_ACU_thr__L_c + 8.0 generic_tRNA_AGA_arg__L_c + 14.0 generic_tRNA_AGC_se…		0.0
transcription_TU_BSU12160	0.0	1000.0	665 atp_c + 809 ctp_c + 640 gtp_c + 844 utp_c --> -4.27350427350427e-6*sigma BSU00550-MONOMER + -4.27350427350427e-6*sigma BSU01010-MONOMER + -4.27350427350427e-6*sigma BSU16600-MONOMER + -4.27350427350427e-6*sigma BSU27320-MONOMER + -4.27350427350427e-6*sigma CPLX8J2-30 + RNA_BSU12160 + 942.167611298 mRNA_biomass + 2958 ppi_c		0.0
translation_BSU12290	0.0	1000.0	10fthf_c + 36 ala__L_c + 12 arg__L_c + 16 asn__L_c + 19 asp__L_c + 28.0 generic_tRNA_AAA_lys__L_c + 12.0 generic_tRNA_AAC_asn__L_c + 2.0 generic_tRNA_AAG_lys__L_c + 4.0 generic_tRNA_AAU_asn__L_c + 14.0 generic_tRNA_ACA_thr__L_c + 4.0 generic_tRNA_ACG_thr__L_c + 6.0 generic_tRNA_ACU_thr__L_c + 6.0 generic_tRNA_AGC_ser__L_c + generic_tRNA_AGU_ser__L_c + 12.0 generic_tRNA_AUC_ile__L_c + 5.0 generic_…		0.0
translation_BSU12300	0.0	1000.0	10fthf_c + 28 ala__L_c + 19 arg__L_c + 28 asn__L_c + 30 asp__L_c + 6 cys__L_c + 25.0 generic_tRNA_AAA_lys__L_c + 15.0 generic_tRNA_AAC_asn__L_c + 9.0 generic_tRNA_AAG_lys__L_c + 13.0 generic_tRNA_AAU_asn__L_c + 13.0 generic_tRNA_ACA_thr__L_c + 7.0 generic_tRNA_ACC_thr__L_c + 5.0 generic_tRNA_ACG_thr__L_c + 2.0 generic_tRNA_ACU_thr__L_c + 5.0 generic_tRNA_AGA_arg__L_c + 5.0 generic_tRNA_AGC_ser__L…		0.0
translation_BSU12330	0.0	1000.0	10fthf_c + 33 ala__L_c + 14 arg__L_c + 12 asn__L_c + 16 asp__L_c + 7 cys__L_c + 13.0 generic_tRNA_AAA_lys__L_c + 5.0 generic_tRNA_AAC_asn__L_c + 7.0 generic_tRNA_AAG_lys__L_c + 7.0 generic_tRNA_AAU_asn__L_c + 3.0 generic_tRNA_ACA_thr__L_c + 5.0 generic_tRNA_ACC_thr__L_c + 5.0 generic_tRNA_ACG_thr__L_c + 3.0 generic_tRNA_ACU_thr__L_c + 4.0 generic_tRNA_AGA_arg__L_c + generic_tRNA_AGC_ser__L_c + 2.…		0.0
translation_BSU12340	0.0	1000.0	10fthf_c + 25 ala__L_c + 18 arg__L_c + 15 asn__L_c + 19 asp__L_c + 4 cys__L_c + 11.0 generic_tRNA_AAA_lys__L_c + 7.0 generic_tRNA_AAC_asn__L_c + 9.0 generic_tRNA_AAG_lys__L_c + 8.0 generic_tRNA_AAU_asn__L_c + 9.0 generic_tRNA_ACA_thr__L_c + 2.0 generic_tRNA_ACC_thr__L_c + 5.0 generic_tRNA_ACG_thr__L_c + generic_tRNA_ACU_thr__L_c + 3.0 generic_tRNA_AGA_arg__L_c + 3.0 generic_tRNA_AGC_ser__L_c + 2.…		0.0
translation_BSU12360	0.0	1000.0	10fthf_c + 45 ala__L_c + 9 arg__L_c + 11 asn__L_c + 10 asp__L_c + cys__L_c + 8.0 generic_tRNA_AAA_lys__L_c + 7.0 generic_tRNA_AAC_asn__L_c + 10.0 generic_tRNA_AAG_lys__L_c + 4.0 generic_tRNA_AAU_asn__L_c + 6.0 generic_tRNA_ACA_thr__L_c + 7.0 generic_tRNA_ACC_thr__L_c + 10.0 generic_tRNA_ACG_thr__L_c + 2.0 generic_tRNA_ACU_thr__L_c + 6.0 generic_tRNA_AGC_ser__L_c + 3.0 generic_tRNA_AGU_ser__L_c + …		0.0
translation_BSU12380	0.0	1000.0	10fthf_c + 27 ala__L_c + 25 arg__L_c + 21 asn__L_c + 32 asp__L_c + 6 cys__L_c + 19.0 generic_tRNA_AAA_lys__L_c + 10.0 generic_tRNA_AAC_asn__L_c + 9.0 generic_tRNA_AAG_lys__L_c + 11.0 generic_tRNA_AAU_asn__L_c + 8.0 generic_tRNA_ACA_thr__L_c + 2.0 generic_tRNA_ACC_thr__L_c + 4.0 generic_tRNA_ACG_thr__L_c + 8.0 generic_tRNA_ACU_thr__L_c + 6.0 generic_tRNA_AGA_arg__L_c + 7.0 generic_tRNA_AGC_ser__L_…		0.0
translation_BSU12390	0.0	1000.0	10fthf_c + 34 ala__L_c + 18 arg__L_c + 27 asn__L_c + 29 asp__L_c + 6 cys__L_c + 18.0 generic_tRNA_AAA_lys__L_c + 12.0 generic_tRNA_AAC_asn__L_c + 18.0 generic_tRNA_AAG_lys__L_c + 15.0 generic_tRNA_AAU_asn__L_c + 7.0 generic_tRNA_ACA_thr__L_c + 5.0 generic_tRNA_ACC_thr__L_c + 10.0 generic_tRNA_ACG_thr__L_c + 3.0 generic_tRNA_ACU_thr__L_c + 8.0 generic_tRNA_AGA_arg__L_c + 4.0 generic_tRNA_AGC_ser__…		0.0
translation_BSU12840	0.0	1000.0	10fthf_c + 48 ala__L_c + 6 arg__L_c + 14 asn__L_c + 9 asp__L_c + 2 cys__L_c + 12.0 generic_tRNA_AAA_lys__L_c + 9.0 generic_tRNA_AAC_asn__L_c + 5.0 generic_tRNA_AAG_lys__L_c + 5.0 generic_tRNA_AAU_asn__L_c + 13.0 generic_tRNA_ACA_thr__L_c + 5.0 generic_tRNA_ACC_thr__L_c + 9.0 generic_tRNA_ACG_thr__L_c + 2.0 generic_tRNA_ACU_thr__L_c + generic_tRNA_AGA_arg__L_c + 4.0 generic_tRNA_AGC_ser__L_c + gen…		1.5133020793615217e-07
translation_BSU12910	0.0	1000.0	10fthf_c + 25 ala__L_c + 16 arg__L_c + 11 asn__L_c + 7 asp__L_c + 2 cys__L_c + 10.0 generic_tRNA_AAA_lys__L_c + 3.0 generic_tRNA_AAC_asn__L_c + 2.0 generic_tRNA_AAG_lys__L_c + 8.0 generic_tRNA_AAU_asn__L_c + 4.0 generic_tRNA_ACA_thr__L_c + 2.0 generic_tRNA_ACC_thr__L_c + 7.0 generic_tRNA_ACG_thr__L_c + 2.0 generic_tRNA_ACU_thr__L_c + 6.0 generic_tRNA_AGA_arg__L_c + 6.0 generic_tRNA_AGC_ser__L_c +…		3.3833142254931986e-10
translation_BSU12920	0.0	1000.0	10fthf_c + 27 ala__L_c + 12 arg__L_c + 12 asn__L_c + 16 asp__L_c + 4 cys__L_c + 6.0 generic_tRNA_AAA_lys__L_c + 5.0 generic_tRNA_AAC_asn__L_c + 9.0 generic_tRNA_AAG_lys__L_c + 7.0 generic_tRNA_AAU_asn__L_c + 5.0 generic_tRNA_ACA_thr__L_c + 5.0 generic_tRNA_ACC_thr__L_c + 4.0 generic_tRNA_ACG_thr__L_c + 4.0 generic_tRNA_ACU_thr__L_c + 3.0 generic_tRNA_AGA_arg__L_c + 3.0 generic_tRNA_AGC_ser__L_c +…		0.0
translation_BSU12930	0.0	1000.0	10fthf_c + 29 ala__L_c + 12 arg__L_c + 9 asn__L_c + 10 asp__L_c + 13.0 generic_tRNA_AAA_lys__L_c + generic_tRNA_AAC_asn__L_c + 3.0 generic_tRNA_AAG_lys__L_c + 8.0 generic_tRNA_AAU_asn__L_c + 10.0 generic_tRNA_ACA_thr__L_c + 5.0 generic_tRNA_ACC_thr__L_c + 3.0 generic_tRNA_ACG_thr__L_c + generic_tRNA_ACU_thr__L_c + 2.0 generic_tRNA_AGA_arg__L_c + 7.0 generic_tRNA_AGC_ser__L_c + generic_tRNA_AGG_ar…		0.0
translation_BSU12940	0.0	1000.0	10fthf_c + 24 ala__L_c + 18 arg__L_c + 11 asn__L_c + 13 asp__L_c + 8.0 generic_tRNA_AAA_lys__L_c + 3.0 generic_tRNA_AAG_lys__L_c + 11.0 generic_tRNA_AAU_asn__L_c + 3.0 generic_tRNA_ACA_thr__L_c + 6.0 generic_tRNA_ACC_thr__L_c + 5.0 generic_tRNA_ACG_thr__L_c + 2.0 generic_tRNA_ACU_thr__L_c + 3.0 generic_tRNA_AGA_arg__L_c + 2.0 generic_tRNA_AGC_ser__L_c + 5.0 generic_tRNA_AGG_arg__L_c + 3.0 generic…		0.0
translation_BSU12950	0.0	1000.0	10fthf_c + 24 ala__L_c + 19 arg__L_c + 6 asn__L_c + 23 asp__L_c + 7 cys__L_c + 16.0 generic_tRNA_AAA_lys__L_c + 4.0 generic_tRNA_AAC_asn__L_c + 3.0 generic_tRNA_AAG_lys__L_c + 2.0 generic_tRNA_AAU_asn__L_c + 3.0 generic_tRNA_ACA_thr__L_c + 7.0 generic_tRNA_ACC_thr__L_c + 8.0 generic_tRNA_ACG_thr__L_c + 2.0 generic_tRNA_ACU_thr__L_c + 7.0 generic_tRNA_AGA_arg__L_c + 5.0 generic_tRNA_AGC_ser__L_c +…		0.0
translation_BSU12960	0.0	1000.0	10fthf_c + 41 ala__L_c + 14 arg__L_c + 39 asn__L_c + 39 asp__L_c + cys__L_c + 36.0 generic_tRNA_AAA_lys__L_c + 13.0 generic_tRNA_AAC_asn__L_c + 23.0 generic_tRNA_AAG_lys__L_c + 26.0 generic_tRNA_AAU_asn__L_c + 12.0 generic_tRNA_ACA_thr__L_c + 3.0 generic_tRNA_ACC_thr__L_c + 9.0 generic_tRNA_ACG_thr__L_c + 3.0 generic_tRNA_ACU_thr__L_c + 2.0 generic_tRNA_AGA_arg__L_c + 9.0 generic_tRNA_AGC_ser__L_…		0.0
translation_BSU13010	0.0	1000.0	10fthf_c + 24 ala__L_c + 9 arg__L_c + 17 asn__L_c + 18 asp__L_c + 2 cys__L_c + 13.0 generic_tRNA_AAA_lys__L_c + 9.0 generic_tRNA_AAC_asn__L_c + 6.0 generic_tRNA_AAG_lys__L_c + 8.0 generic_tRNA_AAU_asn__L_c + 14.0 generic_tRNA_ACA_thr__L_c + 3.0 generic_tRNA_ACC_thr__L_c + 4.0 generic_tRNA_ACG_thr__L_c + 3.0 generic_tRNA_ACU_thr__L_c + 4.0 generic_tRNA_AGA_arg__L_c + 10.0 generic_tRNA_AGC_ser__L_c…		0.0
translation_BSU13110	0.0	1000.0	10fthf_c + 25 ala__L_c + 20 arg__L_c + 15 asn__L_c + 17 asp__L_c + 3 cys__L_c + 12.0 generic_tRNA_AAA_lys__L_c + 7.0 generic_tRNA_AAC_asn__L_c + 4.0 generic_tRNA_AAG_lys__L_c + 8.0 generic_tRNA_AAU_asn__L_c + 6.0 generic_tRNA_ACA_thr__L_c + generic_tRNA_ACC_thr__L_c + generic_tRNA_ACG_thr__L_c + 3.0 generic_tRNA_ACU_thr__L_c + 4.0 generic_tRNA_AGA_arg__L_c + 4.0 generic_tRNA_AGC_ser__L_c + generi…		0.0
transcription_TU_BSU13110	0.0	1000.0	219 atp_c + 230 ctp_c + 204 gtp_c + 250 utp_c --> -4.27350427350427e-6*sigma BSU00550-MONOMER + -4.27350427350427e-6*sigma BSU01010-MONOMER + -4.27350427350427e-6*sigma BSU16600-MONOMER + -4.27350427350427e-6*sigma BSU27320-MONOMER + -4.27350427350427e-6*sigma CPLX8J2-30 + RNA_BSU13110 + 288.34100650299996 mRNA_biomass + 903 ppi_c		0.0
translation_BSU13120	0.0	1000.0	10fthf_c + 27 ala__L_c + 14 arg__L_c + 17 asn__L_c + 18 asp__L_c + 22.0 generic_tRNA_AAA_lys__L_c + 7.0 generic_tRNA_AAC_asn__L_c + 2.0 generic_tRNA_AAG_lys__L_c + 10.0 generic_tRNA_AAU_asn__L_c + 5.0 generic_tRNA_ACA_thr__L_c + 4.0 generic_tRNA_ACC_thr__L_c + 5.0 generic_tRNA_ACG_thr__L_c + 5.0 generic_tRNA_ACU_thr__L_c + 4.0 generic_tRNA_AGA_arg__L_c + 9.0 generic_tRNA_AGC_ser__L_c + 4.0 generi…		9.034269050372604e-10
translation_BSU13130	0.0	1000.0	10fthf_c + 44 ala__L_c + 17 arg__L_c + 18 asn__L_c + 23 asp__L_c + 4 cys__L_c + 20.0 generic_tRNA_AAA_lys__L_c + 11.0 generic_tRNA_AAC_asn__L_c + 9.0 generic_tRNA_AAG_lys__L_c + 7.0 generic_tRNA_AAU_asn__L_c + 9.0 generic_tRNA_ACA_thr__L_c + 5.0 generic_tRNA_ACC_thr__L_c + 8.0 generic_tRNA_ACG_thr__L_c + 3.0 generic_tRNA_ACU_thr__L_c + 5.0 generic_tRNA_AGA_arg__L_c + 7.0 generic_tRNA_AGC_ser__L_c…		9.034269050372604e-10
translation_BSU13170	0.0	1000.0	10fthf_c + 22 ala__L_c + 5 arg__L_c + 7 asn__L_c + 8 asp__L_c + 6 cys__L_c + 7.0 generic_tRNA_AAA_lys__L_c + 3.0 generic_tRNA_AAC_asn__L_c + 2.0 generic_tRNA_AAG_lys__L_c + 4.0 generic_tRNA_AAU_asn__L_c + 6.0 generic_tRNA_ACA_thr__L_c + 3.0 generic_tRNA_ACG_thr__L_c + 2.0 generic_tRNA_ACU_thr__L_c + generic_tRNA_AGA_arg__L_c + 2.0 generic_tRNA_AGC_ser__L_c + 4.0 generic_tRNA_AUC_ile__L_c + generi…		0.0
translation_BSU13180	0.0	1000.0	10fthf_c + 57 ala__L_c + 34 arg__L_c + 23 asn__L_c + 51 asp__L_c + 4 cys__L_c + 46.0 generic_tRNA_AAA_lys__L_c + 12.0 generic_tRNA_AAC_asn__L_c + 8.0 generic_tRNA_AAG_lys__L_c + 11.0 generic_tRNA_AAU_asn__L_c + 27.0 generic_tRNA_ACA_thr__L_c + 5.0 generic_tRNA_ACC_thr__L_c + 8.0 generic_tRNA_ACG_thr__L_c + 9.0 generic_tRNA_ACU_thr__L_c + 9.0 generic_tRNA_AGA_arg__L_c + 13.0 generic_tRNA_AGC_ser__…		4.2583529515039925e-10
transcription_TU_BSU13180	0.0	1000.0	547 atp_c + 535 ctp_c + 501 gtp_c + 706 utp_c --> -4.27350427350427e-6*sigma BSU00550-MONOMER + -4.27350427350427e-6*sigma BSU01010-MONOMER + -4.27350427350427e-6*sigma BSU16600-MONOMER + -4.27350427350427e-6*sigma BSU27320-MONOMER + -4.27350427350427e-6*sigma CPLX8J2-30 + RNA_BSU13180 + 730.1415115489999 mRNA_biomass + 2289 ppi_c		5.82062904699274e-11
translation_BSU13300	0.0	1000.0	10fthf_c + 34 ala__L_c + 20 arg__L_c + 14 asn__L_c + 29 asp__L_c + cys__L_c + 20.0 generic_tRNA_AAA_lys__L_c + 9.0 generic_tRNA_AAC_asn__L_c + 3.0 generic_tRNA_AAG_lys__L_c + 5.0 generic_tRNA_AAU_asn__L_c + 8.0 generic_tRNA_ACA_thr__L_c + 4.0 generic_tRNA_ACC_thr__L_c + 7.0 generic_tRNA_ACG_thr__L_c + 3.0 generic_tRNA_ACU_thr__L_c + 3.0 generic_tRNA_AGA_arg__L_c + 6.0 generic_tRNA_AGC_ser__L_c + …		4.7226821009283674e-24
translation_BSU13450	0.0	1000.0	10fthf_c + 15 ala__L_c + 12 arg__L_c + 9 asn__L_c + 13 asp__L_c + 2 cys__L_c + 20.0 generic_tRNA_AAA_lys__L_c + 2.0 generic_tRNA_AAC_asn__L_c + 9.0 generic_tRNA_AAG_lys__L_c + 7.0 generic_tRNA_AAU_asn__L_c + 2.0 generic_tRNA_ACA_thr__L_c + 5.0 generic_tRNA_ACG_thr__L_c + 5.0 generic_tRNA_AGA_arg__L_c + 4.0 generic_tRNA_AGC_ser__L_c + 2.0 generic_tRNA_AGG_arg__L_c + 2.0 generic_tRNA_AGU_ser__L_c +…		0.0
translation_BSU13550	0.0	1000.0	10fthf_c + 37 ala__L_c + 16 arg__L_c + 15 asn__L_c + 19 asp__L_c + 4 cys__L_c + 15.0 generic_tRNA_AAA_lys__L_c + 7.0 generic_tRNA_AAC_asn__L_c + 5.0 generic_tRNA_AAG_lys__L_c + 8.0 generic_tRNA_AAU_asn__L_c + 12.0 generic_tRNA_ACA_thr__L_c + 5.0 generic_tRNA_ACC_thr__L_c + 10.0 generic_tRNA_ACG_thr__L_c + 2.0 generic_tRNA_ACU_thr__L_c + 2.0 generic_tRNA_AGA_arg__L_c + 3.0 generic_tRNA_AGC_ser__L_…		0.0
[truncated: 10,123 more rows]
