# Supplementary material for: Deciphering metabolic differentiation during Bacillus subtilis sporulation
Source: Nat Commun. 2025 Jan 2;16:129. doi: 10.1038/s41467-024-55586-z (PMC11695771; doi:10.1038/s41467-024-55586-z)
Supplement: Supplementary file 5 — Supplementary Dataset 2 [file 41467_2024_55586_MOESM5_ESM.xlsx]

## Sheet: Amino acid biosynthetic genes
Gene Locus	Gene Name	Translation Flux in the FS
BSU28270	leuB	0
BSU11870	metI	0
BSU29440	argH	0
BSU11880	metC	0
BSU11220	argD	0
BSU11200	argJ	0
BSU28310	ilvB	0
BSU15510	pyrAA	0
BSU28250	leuD	0
BSU15850	sdaAB	0
BSU02390	ilvE	0
BSU03790	thrD	0
BSU15520	pyrAB	0
BSU30540	asnB	0
BSU15600	cysC	0
BSU11240	carB	0
BSU00750	pabA	0
BSU13180	metE	0
BSU11250	argF	0
BSU40340	rocD	0
BSU28280	leuA	0
BSU11210	argB	0
BSU29450	argG	0
BSU15860	sdaAA	0
BSU32250	thrC	0
BSU28290	ilvC	1.94522e-09

## Sheet: Reaction contribution
Amino acid	Reaction	Metabolite flux	Source	Contribution of reaction to the total production of every amino acid required in the FS	Notes
met__L_s	atp_s + h2o_s + met__L_c --> -4.27350427350427e-6*sigma PORE-CPLX_s + adp_s + h_s + met__L_s + pi_s	0.000485097	MC	1
trp__L_s	h_c + trp__L_c --> -4.27350427350427e-6*sigma PORE-CPLX_s + h_s + trp__L_s	0.000159472	MC	1
glu__L_s	akg_s + h_s + nadh_s + nh4_s --> -4.27350427350427e-6*sigma BSU22960-MONOMER_s + glu__L_s + h2o_s + nad_s	0.00810987	FS	0.8393	AKG transported from the MC
ser__L_s	h_c + ser__L_c --> -4.27350427350427e-6*sigma PORE-CPLX_s + h_s + ser__L_s	0.00320579	MC	1
lys__L_s	h_s + lys__L_c --> -4.27350427350427e-6*sigma PORE-CPLX_s + h_c + lys__L_s	0.00189669	MC	1
phe__L_s	glu__L_s + phpyr_s --> -4.27350427350427e-6*sigma BSU09570-MONOMER_s + akg_s + phe__L_s	0.000709373	FS	1	Interconversion from Glu
gly_s	gly_c + h_c --> -4.27350427350427e-6*sigma PORE-CPLX_s + gly_s + h_s	0.00142331	MC	0.9476
leu__L_s	h_c + leu__L_c --> -4.27350427350427e-6*sigma PORE-CPLX_s + h_s + leu__L_s	0.00309553	MC	1
thr__L_s	h_c + thr__L_c --> -4.27350427350427e-6*sigma PORE-CPLX_s + h_s + thr__L_s	0.00522739	MC	1
asp__L_s	glu__L_s + oaa_s --> -7.0388844961562e-6*sigma BSU22370-MONOMER_s + akg_s + asp__L_s	0.00135572	FS	1	Interconversion from Glu
val__L_s	3mob_s + h_s + nadh_s + nh4_s --> -1.25190676006434e-5*sigma BSU24080-MONOMER_s + h2o_s + nad_s + val__L_s	0.00123982	FS	0.6637	Produced from Pyruvate
pro__L_s	h_c + pro__L_c --> -4.27350427350427e-6*sigma PORE-CPLX_s + h_s + pro__L_s	0.000607562	MC	1
ala__L_s	glu__L_s + pyr_s --> -1.20003594272506e-5*sigma BSU31400-MONOMER_s + akg_s + ala__L_s	0.00431282	FS	1	Interconversion from Glu
arg__L_s	arg__L_c + h_c --> -4.27350427350427e-6*sigma PORE-CPLX_s + arg__L_s + h_s	0.000569625	MC	1
asn__L_s	asn__L_c + h_c --> -4.27350427350427e-6*sigma PORE-CPLX_s + asn__L_s + h_s	0.000989625	MC	1
ile__L_s	2o3mpt_s + h_s + nadh_s + nh4_s --> -4.27350427350427e-6*sigma BSU24080-MONOMER_s + h2o_s + ile__L_s + nad_s	0.00119725	FS	1	Interconversion from Thr
gln__L_s	atp_s + glu__L_s + nh4_s --> -4.27350427350427e-6*sigma CPLX8J2-146_s + adp_s + gln__L_s + h_s + pi_s	0.000817998	FS	1	Interconversion from Glu
his__L_s	h_c + his__L_c --> -4.27350427350427e-6*sigma PORE-CPLX_s + h_s + his__L_s	0.000410547	MC	1
tyr__L_s	h_c + tyr__L_c --> -4.27350427350427e-6*sigma PORE-CPLX_s + h_s + tyr__L_s	0.000704001	MC	1
cys__L_s	atp_s + cys__L_c + h2o_s --> -4.27350427350427e-6*sigma PORE-CPLX_s + adp_s + cys__L_s + h_s + pi_s	9.4e-05	MC	0.9948
