# Supplementary material for: Deciphering metabolic differentiation during Bacillus subtilis sporulation
Source: Nat Commun. 2025 Jan 2;16:129. doi: 10.1038/s41467-024-55586-z (PMC11695771; doi:10.1038/s41467-024-55586-z)
Supplement: Supplementary file 7 — Supplementary Dataset 4 [file 41467_2024_55586_MOESM7_ESM.xlsx]

## Sheet: Required in none
Term	Category	Count	%	PValue	List Total	Pop Hits	Pop Total	Fold Enrichment	Bonferroni	Benjamini	FDR
Transport	UP_KW_BIOLOGICAL_PROCESS	221	34.5312	1.22342e-27	490	242	750	1.39779	1.44364e-25	1.44364e-25	1.37023e-25
Amino-acid transport	UP_KW_BIOLOGICAL_PROCESS	41	6.40625	3.26248e-07	490	41	750	1.53061	3.84965e-05	1.92486e-05	1.82699e-05
Sugar transport	UP_KW_BIOLOGICAL_PROCESS	38	5.9375	1.18886e-06	490	38	750	1.53061	0.000140276	4.67619e-05	4.43842e-05
Ion transport	UP_KW_BIOLOGICAL_PROCESS	64	10	2.07954e-05	490	73	750	1.34191	0.00245088	0.000613465	0.000582272
Phosphotransferase system	UP_KW_BIOLOGICAL_PROCESS	23	3.59375	0.000615244	490	23	750	1.53061	0.0700469	0.014018	0.0133052
Carbohydrate metabolism	UP_KW_BIOLOGICAL_PROCESS	34	5.3125	0.00071278	490	37	750	1.40651	0.0806957	0.014018	0.0133052
Symport	UP_KW_BIOLOGICAL_PROCESS	21	3.28125	0.00136804	490	21	750	1.53061	0.149167	0.0230613	0.0218887
Sodium transport	UP_KW_BIOLOGICAL_PROCESS	20	3.125	0.00203199	490	20	750	1.53061	0.213386	0.0266416	0.0252869
Iron transport	UP_KW_BIOLOGICAL_PROCESS	20	3.125	0.00203199	490	20	750	1.53061	0.213386	0.0266416	0.0252869
Antiport	UP_KW_BIOLOGICAL_PROCESS	14	2.1875	0.0203821	490	14	750	1.53061	0.911958	0.218644	0.207527
Tricarboxylic acid cycle	UP_KW_BIOLOGICAL_PROCESS	14	2.1875	0.0203821	490	14	750	1.53061	0.911958	0.218644	0.207527
Porphyrin biosynthesis	UP_KW_BIOLOGICAL_PROCESS	12	1.875	0.0424995	490	12	750	1.53061	0.994052	0.417912	0.396662

## Sheet: Required in all
Term	Category	Count	%	PValue	List Total	Pop Hits	Pop Total	Fold Enrichment	Bonferroni	Benjamini	FDR
Protein biosynthesis	UP_KW_BIOLOGICAL_PROCESS	35	26.5152	2.77232e-35	82	35	750	9.14634	8.59419e-34	8.59419e-34	7.48526e-34
rRNA processing	UP_KW_BIOLOGICAL_PROCESS	9	6.81818	1.68626e-06	82	11	750	7.48337	5.22727e-05	2.6137e-05	2.27645e-05
Transcription	UP_KW_BIOLOGICAL_PROCESS	11	8.33333	0.000157889	82	26	750	3.86961	0.00488299	0.00163152	0.001421
Antibiotic resistance	UP_KW_BIOLOGICAL_PROCESS	6	4.54545	0.00560144	82	12	750	4.57317	0.159815	0.0434112	0.0378097
Translocation	UP_KW_BIOLOGICAL_PROCESS	5	3.78788	0.0159884	82	10	750	4.57317	0.393255	0.0991283	0.0863376
Transcription termination	UP_KW_BIOLOGICAL_PROCESS	3	2.27273	0.0321695	82	3	750	9.14634	0.637107	0.166209	0.144763
tRNA processing	UP_KW_BIOLOGICAL_PROCESS	4	3.0303	0.0455633	82	8	750	4.57317	0.764408	0.20178	0.175744
Protein transport	UP_KW_BIOLOGICAL_PROCESS	5	3.78788	0.0544227	82	14	750	3.26655	0.823555	0.206141	0.179542
Ribosome biogenesis	UP_KW_BIOLOGICAL_PROCESS	3	2.27273	0.0598475	82	4	750	6.85976	0.852379	0.206141	0.179542

## Sheet: Required in FS
Term	Category	Count	%	PValue	List Total	Pop Hits	Pop Total	Fold Enrichment	Bonferroni	Benjamini	FDR
Protein biosynthesis	UP_KW_BIOLOGICAL_PROCESS	35	20	1.65147e-28	119	35	750	6.30252	7.10132e-27	7.10132e-27	5.94529e-27
Transcription	UP_KW_BIOLOGICAL_PROCESS	15	8.57143	5.07573e-06	119	26	750	3.63607	0.000218233	0.000109128	9.13632e-05
Teichoic acid biosynthesis	UP_KW_BIOLOGICAL_PROCESS	8	4.57143	1.42377e-05	119	8	750	6.30252	0.00061204	0.000204074	0.000170853
rRNA processing	UP_KW_BIOLOGICAL_PROCESS	9	5.14286	3.30406e-05	119	11	750	5.15661	0.00141976	0.000355187	0.000297366
Lipid biosynthesis	UP_KW_BIOLOGICAL_PROCESS	13	7.42857	6.89737e-05	119	24	750	3.41387	0.00296158	0.000593174	0.000496611
Lipid metabolism	UP_KW_BIOLOGICAL_PROCESS	13	7.42857	0.0018404	119	32	750	2.5604	0.0761542	0.0131895	0.0110424
Antibiotic resistance	UP_KW_BIOLOGICAL_PROCESS	7	4	0.00551102	119	12	750	3.67647	0.211505	0.0338534	0.0283424
Transcription regulation	UP_KW_BIOLOGICAL_PROCESS	9	5.14286	0.00713361	119	20	750	2.83613	0.264971	0.0383432	0.0321013
Fatty acid biosynthesis	UP_KW_BIOLOGICAL_PROCESS	7	4	0.00893156	119	13	750	3.39367	0.320082	0.042673	0.0357262
Phospholipid biosynthesis	UP_KW_BIOLOGICAL_PROCESS	5	2.85714	0.038784	119	9	750	3.5014	0.817483	0.15161	0.126929
Phospholipid metabolism	UP_KW_BIOLOGICAL_PROCESS	5	2.85714	0.038784	119	9	750	3.5014	0.817483	0.15161	0.126929
Translocation	UP_KW_BIOLOGICAL_PROCESS	5	2.85714	0.0569402	119	10	750	3.15126	0.919613	0.204036	0.17082
Transcription termination	UP_KW_BIOLOGICAL_PROCESS	3	1.71429	0.0661076	119	3	750	6.30252	0.947184	0.218663	0.183067
Cell wall biogenesis/degradation	UP_KW_BIOLOGICAL_PROCESS	10	5.71429	0.096136	119	36	750	1.7507	0.987045	0.25924	0.217038
Cell wall biogenesis/degradation	UP_KW_BIOLOGICAL_PROCESS	10	5.71429	0.096136	119	36	750	1.7507	0.987045	0.25924	0.217038
Fatty acid metabolism	UP_KW_BIOLOGICAL_PROCESS	7	4	0.0964614	119	21	750	2.10084	0.987244	0.25924	0.217038

## Sheet: Required in MC
Term	Category	Count	%	PValue	List Total	Pop Hits	Pop Total	Fold Enrichment	Bonferroni	Benjamini	FDR
Protein biosynthesis	UP_KW_BIOLOGICAL_PROCESS	35	15.9817	2.16787e-23	161	35	750	4.65839	9.75543e-22	9.75543e-22	6.72041e-22
Amino-acid biosynthesis	UP_KW_BIOLOGICAL_PROCESS	43	19.6347	8.30125e-08	161	96	750	2.08657	3.73556e-06	1.86778e-06	1.28669e-06
Histidine biosynthesis	UP_KW_BIOLOGICAL_PROCESS	10	4.56621	6.2369e-06	161	10	750	4.65839	0.000280622	9.35535e-05	6.4448e-05
ATP synthesis	UP_KW_BIOLOGICAL_PROCESS	8	3.65297	0.000118748	161	8	750	4.65839	0.00532971	0.00133591	0.000920295
rRNA processing	UP_KW_BIOLOGICAL_PROCESS	9	4.10959	0.000336973	161	11	750	3.81141	0.0150519	0.00303276	0.00208923
Peptidoglycan synthesis	UP_KW_BIOLOGICAL_PROCESS	10	4.56621	0.000556673	161	14	750	3.32742	0.0247459	0.00357861	0.00246527
Cell shape	UP_KW_BIOLOGICAL_PROCESS	10	4.56621	0.000556673	161	14	750	3.32742	0.0247459	0.00357861	0.00246527
Purine biosynthesis	UP_KW_BIOLOGICAL_PROCESS	11	5.02283	0.000730175	161	17	750	3.01425	0.0323355	0.00410723	0.00282943
Cell division	UP_KW_BIOLOGICAL_PROCESS	8	3.65297	0.00119904	161	10	750	3.72671	0.0525575	0.00539566	0.00371701
Cell cycle	UP_KW_BIOLOGICAL_PROCESS	8	3.65297	0.00119904	161	10	750	3.72671	0.0525575	0.00539566	0.00371701
Tryptophan biosynthesis	UP_KW_BIOLOGICAL_PROCESS	6	2.73973	0.00208522	161	6	750	4.65839	0.0896563	0.00853046	0.00587654
Lysine biosynthesis	UP_KW_BIOLOGICAL_PROCESS	8	3.65297	0.00270765	161	11	750	3.38792	0.11486	0.0101537	0.00699475
Transcription	UP_KW_BIOLOGICAL_PROCESS	12	5.47945	0.0115414	161	26	750	2.15002	0.406896	0.0399512	0.0275219
Arginine biosynthesis	UP_KW_BIOLOGICAL_PROCESS	7	3.19635	0.0153369	161	11	750	2.96443	0.501178	0.0492971	0.0339602
Hydrogen ion transport	UP_KW_BIOLOGICAL_PROCESS	9	4.10959	0.0222845	161	18	750	2.32919	0.637288	0.0668535	0.0460546
Diaminopimelate biosynthesis	UP_KW_BIOLOGICAL_PROCESS	6	2.73973	0.0248921	161	9	750	3.10559	0.67836	0.0670613	0.0461978
Antibiotic resistance	UP_KW_BIOLOGICAL_PROCESS	7	3.19635	0.0253343	161	12	750	2.71739	0.684858	0.0670613	0.0461978
Threonine biosynthesis	UP_KW_BIOLOGICAL_PROCESS	4	1.82648	0.0322324	161	4	750	4.65839	0.771072	0.0805809	0.0555113

## Sheet: Required in VG
Term	Category	Count	%	PValue	List Total	Pop Hits	Pop Total	Fold Enrichment	Bonferroni	Benjamini	FDR
Protein biosynthesis	UP_KW_BIOLOGICAL_PROCESS	35	11.0063	2.23372e-16	249	35	750	3.01205	1.53211e-14	1.54127e-14	1.18387e-14
Amino-acid biosynthesis	UP_KW_BIOLOGICAL_PROCESS	60	18.8679	8.63847e-10	249	96	750	1.88253	5.96054e-08	2.98027e-08	2.28919e-08
Aromatic amino acid biosynthesis	UP_KW_BIOLOGICAL_PROCESS	15	4.71698	8.62345e-06	249	16	750	2.8238	0.000594844	0.000198339	0.000152348
Histidine biosynthesis	UP_KW_BIOLOGICAL_PROCESS	10	3.14465	0.000303912	249	10	750	3.01205	0.0207547	0.00524249	0.00402684
Isoprene biosynthesis	UP_KW_BIOLOGICAL_PROCESS	10	3.14465	0.00118774	249	11	750	2.73823	0.0787306	0.0163908	0.01259
Purine biosynthesis	UP_KW_BIOLOGICAL_PROCESS	13	4.08805	0.00154243	249	17	750	2.30333	0.101034	0.017738	0.0136248
Teichoic acid biosynthesis	UP_KW_BIOLOGICAL_PROCESS	8	2.51572	0.00233853	249	8	750	3.01205	0.149174	0.0201698	0.0154928
ATP synthesis	UP_KW_BIOLOGICAL_PROCESS	8	2.51572	0.00233853	249	8	750	3.01205	0.149174	0.0201698	0.0154928
Folate biosynthesis	UP_KW_BIOLOGICAL_PROCESS	7	2.20126	0.00633488	249	7	750	3.01205	0.354995	0.0485674	0.0373054
rRNA processing	UP_KW_BIOLOGICAL_PROCESS	9	2.83019	0.0079392	249	11	750	2.4644	0.423045	0.0547805	0.0420778
Peptidoglycan synthesis	UP_KW_BIOLOGICAL_PROCESS	10	3.14465	0.0156419	249	14	750	2.15146	0.663049	0.083287	0.0639741
Cell shape	UP_KW_BIOLOGICAL_PROCESS	10	3.14465	0.0156419	249	14	750	2.15146	0.663049	0.083287	0.0639741
Tryptophan biosynthesis	UP_KW_BIOLOGICAL_PROCESS	6	1.88679	0.0168086	249	6	750	3.01205	0.689524	0.083287	0.0639741
Cell division	UP_KW_BIOLOGICAL_PROCESS	8	2.51572	0.0181059	249	10	750	2.40964	0.71656	0.083287	0.0639741
Cell cycle	UP_KW_BIOLOGICAL_PROCESS	8	2.51572	0.0181059	249	10	750	2.40964	0.71656	0.083287	0.0639741
Cell wall biogenesis/degradation	UP_KW_BIOLOGICAL_PROCESS	19	5.97484	0.0232597	249	36	750	1.58969	0.802867	0.094407	0.0725155
Cell wall biogenesis/degradation	UP_KW_BIOLOGICAL_PROCESS	19	5.97484	0.0232597	249	36	750	1.58969	0.802867	0.094407	0.0725155
Lipid biosynthesis	UP_KW_BIOLOGICAL_PROCESS	14	4.40252	0.0246535	249	24	750	1.75703	0.821366	0.0945052	0.072591
Lysine biosynthesis	UP_KW_BIOLOGICAL_PROCESS	8	2.51572	0.0358975	249	11	750	2.19058	0.91974	0.130365	0.100135
Menaquinone biosynthesis	UP_KW_BIOLOGICAL_PROCESS	6	1.88679	0.0429927	249	7	750	2.58176	0.951788	0.148325	0.113931
Transcription	UP_KW_BIOLOGICAL_PROCESS	14	4.40252	0.0517335	249	26	750	1.62187	0.974403	0.169982	0.130566
Antibiotic resistance	UP_KW_BIOLOGICAL_PROCESS	8	2.51572	0.0622745	249	12	750	2.00803	0.988163	0.195315	0.150025

## Sheet: Required only in MC
Term	Category	Count	%	PValue	List Total	Pop Hits	Pop Total	Fold Enrichment	Bonferroni	Benjamini	FDR
Sporulation	UP_KW_BIOLOGICAL_PROCESS	9	100	2.57242e-11	9	39	750	19.2308	7.71726e-11	7.71725e-11	7.71725e-11

## Sheet: Required only in VG
Term	Category	Count	%	PValue	List Total	Pop Hits	Pop Total	Fold Enrichment	Bonferroni	Benjamini	FDR
Isoprene biosynthesis	UP_KW_BIOLOGICAL_PROCESS	10	14.9254	4.24532e-09	62	11	750	10.9971	1.23114e-07	1.23114e-07	9.76423e-08
Aromatic amino acid biosynthesis	UP_KW_BIOLOGICAL_PROCESS	9	13.4328	9.37032e-06	62	16	750	6.80444	0.000271704	0.00013587	0.000107759
Menaquinone biosynthesis	UP_KW_BIOLOGICAL_PROCESS	6	8.95522	5.62583e-05	62	7	750	10.3687	0.00163021	0.000407873	0.000323485
Folate biosynthesis	UP_KW_BIOLOGICAL_PROCESS	6	8.95522	5.62583e-05	62	7	750	10.3687	0.00163021	0.000407873	0.000323485
Pyrimidine biosynthesis	UP_KW_BIOLOGICAL_PROCESS	7	10.4478	0.000143015	62	12	750	7.05645	0.00413915	0.000829489	0.000657871
Leucine biosynthesis	UP_KW_BIOLOGICAL_PROCESS	4	5.97015	0.00193594	62	4	750	12.0968	0.0546468	0.00935704	0.0074211
Amino-acid biosynthesis	UP_KW_BIOLOGICAL_PROCESS	17	25.3731	0.00230904	62	96	750	2.14214	0.0648418	0.00956602	0.00758685
Riboflavin biosynthesis	UP_KW_BIOLOGICAL_PROCESS	4	5.97015	0.00455888	62	5	750	9.67742	0.124106	0.0165259	0.0131068
Pyridine nucleotide biosynthesis	UP_KW_BIOLOGICAL_PROCESS	3	4.47761	0.0554616	62	5	750	7.25806	0.808853	0.17871	0.141735
Branched-chain amino acid biosynthesis	UP_KW_BIOLOGICAL_PROCESS	4	5.97015	0.0663654	62	12	750	4.03226	0.8635	0.19246	0.15264

## Sheet: Required only in FS
Term	Category	Count	%	PValue	List Total	Pop Hits	Pop Total	Fold Enrichment	Bonferroni	Benjamini	FDR
Sporulation	UP_KW_BIOLOGICAL_PROCESS	2	100	0.052	2	39	750	19.2308	0.148029	0.156	0.156

## Sheet: Required in MC and VG
Term	Category	Count	%	PValue	List Total	Pop Hits	Pop Total	Fold Enrichment	Bonferroni	Benjamini	FDR
Amino-acid biosynthesis	UP_KW_BIOLOGICAL_PROCESS	40	51.2821	1.21707e-20	70	96	750	4.46429	3.16437e-19	3.16437e-19	1.33877e-19
Histidine biosynthesis	UP_KW_BIOLOGICAL_PROCESS	9	11.5385	1.35168e-07	70	10	750	9.64286	3.51436e-06	1.75718e-06	7.43424e-07
ATP synthesis	UP_KW_BIOLOGICAL_PROCESS	8	10.2564	3.10699e-07	70	8	750	10.7143	8.07815e-06	2.69273e-06	1.13923e-06
Purine biosynthesis	UP_KW_BIOLOGICAL_PROCESS	10	12.8205	3.81081e-06	70	17	750	6.30252	9.90764e-05	2.47703e-05	1.04797e-05
Peptidoglycan synthesis	UP_KW_BIOLOGICAL_PROCESS	9	11.5385	6.65734e-06	70	14	750	6.88776	0.000173076	2.88485e-05	1.22051e-05
Cell shape	UP_KW_BIOLOGICAL_PROCESS	9	11.5385	6.65734e-06	70	14	750	6.88776	0.000173076	2.88485e-05	1.22051e-05
Lysine biosynthesis	UP_KW_BIOLOGICAL_PROCESS	8	10.2564	1.02094e-05	70	11	750	7.79221	0.00026541	3.79205e-05	1.60433e-05
Tryptophan biosynthesis	UP_KW_BIOLOGICAL_PROCESS	6	7.69231	3.20832e-05	70	6	750	10.7143	0.000833829	0.00010427	4.41144e-05
Hydrogen ion transport	UP_KW_BIOLOGICAL_PROCESS	9	11.5385	7.15837e-05	70	18	750	5.35714	0.00185951	0.000181725	7.68835e-05
Cell division	UP_KW_BIOLOGICAL_PROCESS	7	8.97436	7.68835e-05	70	10	750	7.5	0.00199705	0.000181725	7.68835e-05
Cell cycle	UP_KW_BIOLOGICAL_PROCESS	7	8.97436	7.68835e-05	70	10	750	7.5	0.00199705	0.000181725	7.68835e-05
Arginine biosynthesis	UP_KW_BIOLOGICAL_PROCESS	7	8.97436	0.000156893	70	11	750	6.81818	0.00407122	0.000339934	0.000156893
Diaminopimelate biosynthesis	UP_KW_BIOLOGICAL_PROCESS	6	7.69231	0.000539436	70	9	750	7.14286	0.0139312	0.00107887	0.000539436
Threonine biosynthesis	UP_KW_BIOLOGICAL_PROCESS	4	5.12821	0.00279429	70	4	750	10.7143	0.0701698	0.0051894	0.00279429
Aromatic amino acid biosynthesis	UP_KW_BIOLOGICAL_PROCESS	6	7.69231	0.0111696	70	16	750	4.01786	0.253264	0.019297	0.0111696
Cell wall biogenesis/degradation	UP_KW_BIOLOGICAL_PROCESS	9	11.5385	0.0126173	70	36	750	2.67857	0.281174	0.019297	0.0126173
Cell wall biogenesis/degradation	UP_KW_BIOLOGICAL_PROCESS	9	11.5385	0.0126173	70	36	750	2.67857	0.281174	0.019297	0.0126173

## Sheet: Required in FS and VG
Term	Category	Count	%	PValue	List Total	Pop Hits	Pop Total	Fold Enrichment	Bonferroni	Benjamini	FDR
Lipid biosynthesis	UP_KW_BIOLOGICAL_PROCESS	13	31.7073	1.74906e-11	35	24	750	11.6071	3.67304e-10	3.67304e-10	2.7985e-10
Lipid metabolism	UP_KW_BIOLOGICAL_PROCESS	13	31.7073	1.16377e-09	35	32	750	8.70536	2.44391e-08	1.13267e-08	8.62986e-09
Teichoic acid biosynthesis	UP_KW_BIOLOGICAL_PROCESS	8	19.5122	1.6181e-09	35	8	750	21.4286	3.39801e-08	1.13267e-08	8.62986e-09
Fatty acid biosynthesis	UP_KW_BIOLOGICAL_PROCESS	7	17.0732	7.5693e-06	35	13	750	11.5385	0.000158943	3.97388e-05	3.02772e-05
Cell wall biogenesis/degradation	UP_KW_BIOLOGICAL_PROCESS	9	21.9512	9.38101e-05	35	36	750	5.35714	0.00196816	0.000328335	0.00025016
Cell wall biogenesis/degradation	UP_KW_BIOLOGICAL_PROCESS	9	21.9512	9.38101e-05	35	36	750	5.35714	0.00196816	0.000328335	0.00025016
Fatty acid metabolism	UP_KW_BIOLOGICAL_PROCESS	7	17.0732	0.000183901	35	21	750	7.14286	0.00385483	0.000551704	0.000420346
Phospholipid metabolism	UP_KW_BIOLOGICAL_PROCESS	5	12.1951	0.00037944	35	9	750	11.9048	0.00793809	0.000885361	0.000674561
Phospholipid biosynthesis	UP_KW_BIOLOGICAL_PROCESS	5	12.1951	0.00037944	35	9	750	11.9048	0.00793809	0.000885361	0.000674561
