# Supplementary material for: Deciphering metabolic differentiation during Bacillus subtilis sporulation
Source: Nat Commun. 2025 Jan 2;16:129. doi: 10.1038/s41467-024-55586-z (PMC11695771; doi:10.1038/s41467-024-55586-z)
Supplement: Supplementary file 9 — Supplementary Dataset 6 [file 41467_2024_55586_MOESM9_ESM.xlsx]

## Sheet: Supplementary Table naive
SOURCE	TARGET	blockage	SOURCE_GFP	SOURCE_MS	TARGET_GFP	TARGET_MS
yvrB	samT	TRUE	FALSE	FALSE	FALSE	TRUE
yvrB	metE	TRUE	FALSE	FALSE	FALSE	TRUE
sufU	sigH	FALSE	FALSE	FALSE	FALSE	FALSE
sufU	citB	FALSE	FALSE	FALSE	FALSE	TRUE
sufU	odhB	FALSE	FALSE	FALSE	FALSE	FALSE
sufU	odhA	FALSE	FALSE	FALSE	FALSE	FALSE
sufU	ilvD	FALSE	FALSE	FALSE	FALSE	FALSE
sufU	mccB	FALSE	FALSE	FALSE	FALSE	FALSE
sufU	mccA	FALSE	FALSE	FALSE	FALSE	FALSE
sufU	ilvC	FALSE	FALSE	FALSE	FALSE	TRUE
sufU	citZ	FALSE	FALSE	FALSE	TRUE	TRUE
sufU	fadE	FALSE	FALSE	FALSE	FALSE	FALSE
sufU	fumC	FALSE	FALSE	FALSE	FALSE	FALSE
sufU	alsS	FALSE	FALSE	FALSE	FALSE	FALSE
sufU	acdA	FALSE	FALSE	FALSE	FALSE	TRUE
fruK	akrN	FALSE	FALSE	FALSE	FALSE	FALSE
fruK	fbaA	FALSE	FALSE	FALSE	FALSE	FALSE
fadA	mmgC	FALSE	FALSE	FALSE	FALSE	FALSE
fadA	mmgA	FALSE	FALSE	FALSE	FALSE	FALSE
fadA	fadB	FALSE	FALSE	FALSE	FALSE	FALSE
fadA	fadE	FALSE	FALSE	FALSE	FALSE	FALSE
fadA	fadN	FALSE	FALSE	FALSE	FALSE	TRUE
fadA	acdA	FALSE	FALSE	FALSE	FALSE	TRUE
fadN	mmgC	FALSE	FALSE	TRUE	FALSE	FALSE
fadN	mmgA	FALSE	FALSE	TRUE	FALSE	FALSE
fadN	fadB	FALSE	FALSE	TRUE	FALSE	FALSE
fadN	fadE	FALSE	FALSE	TRUE	FALSE	FALSE
fadN	fadA	FALSE	FALSE	TRUE	FALSE	FALSE
fadN	acdA	FALSE	FALSE	TRUE	FALSE	TRUE
glnA	glmS	FALSE	FALSE	FALSE	FALSE	FALSE
glnA	samT	FALSE	FALSE	FALSE	FALSE	TRUE
glnA	metE	FALSE	FALSE	FALSE	FALSE	TRUE
glnA	yvrB	FALSE	FALSE	FALSE	FALSE	FALSE
fabI	ycsD	FALSE	FALSE	FALSE	FALSE	FALSE
fabI	fabHA	FALSE	FALSE	FALSE	FALSE	FALSE
glmS	samT	FALSE	FALSE	FALSE	FALSE	TRUE
glmS	metE	FALSE	FALSE	FALSE	FALSE	TRUE
glmS	yvrB	FALSE	FALSE	FALSE	FALSE	FALSE
sigE	mmgC	FALSE	FALSE	TRUE	FALSE	FALSE
sigE	mmgA	FALSE	FALSE	TRUE	FALSE	FALSE
sigE	fadB	FALSE	FALSE	TRUE	FALSE	FALSE
sigE	fadE	FALSE	FALSE	TRUE	FALSE	FALSE
sigE	fadA	FALSE	FALSE	TRUE	FALSE	FALSE
sigE	fadN	FALSE	FALSE	TRUE	FALSE	TRUE
sigE	acdA	FALSE	FALSE	TRUE	FALSE	TRUE
pgk	pgm	FALSE	FALSE	FALSE	FALSE	FALSE
pgk	gapA	FALSE	FALSE	FALSE	FALSE	FALSE
gapA	pgm	FALSE	FALSE	FALSE	FALSE	FALSE
gapA	pgk	FALSE	FALSE	FALSE	FALSE	FALSE
ycsD	fabHA	FALSE	FALSE	FALSE	FALSE	FALSE
ycsD	fabI	FALSE	FALSE	FALSE	FALSE	FALSE
metE	samT	FALSE	FALSE	TRUE	FALSE	TRUE
metE	yvrB	FALSE	FALSE	TRUE	FALSE	FALSE
rpe	yfkN	FALSE	FALSE	FALSE	FALSE	FALSE
rpe	tktA	FALSE	FALSE	FALSE	FALSE	FALSE
rpe	deoD	FALSE	FALSE	FALSE	FALSE	FALSE
rpe	rpiB	FALSE	FALSE	FALSE	FALSE	FALSE
rpe	tal	FALSE	FALSE	FALSE	FALSE	FALSE
aspB	samT	FALSE	FALSE	FALSE	FALSE	TRUE
aspB	metI	FALSE	FALSE	FALSE	FALSE	TRUE
aspB	metE	FALSE	FALSE	FALSE	FALSE	TRUE
aspB	cysH	FALSE	FALSE	FALSE	FALSE	FALSE
aspB	sat	FALSE	FALSE	FALSE	FALSE	TRUE
aspB	asd	FALSE	FALSE	FALSE	FALSE	FALSE
aspB	dapG	FALSE	FALSE	FALSE	FALSE	FALSE
aspB	metAA	FALSE	FALSE	FALSE	FALSE	FALSE
aspB	sigKn	FALSE	FALSE	FALSE	FALSE	FALSE
aspB	sigKc	FALSE	FALSE	FALSE	FALSE	FALSE
aspB	hom	FALSE	FALSE	FALSE	FALSE	FALSE
aspB	yvrB	FALSE	FALSE	FALSE	FALSE	FALSE
aspB	cysI	FALSE	FALSE	FALSE	FALSE	FALSE
aspB	cysJ	FALSE	FALSE	FALSE	FALSE	FALSE
cmk	samT	FALSE	FALSE	FALSE	FALSE	TRUE
cmk	metE	FALSE	FALSE	FALSE	FALSE	TRUE
cmk	yvrB	FALSE	FALSE	FALSE	FALSE	FALSE
mccB	ilvD	FALSE	FALSE	FALSE	FALSE	FALSE
mccB	mccA	FALSE	FALSE	FALSE	FALSE	FALSE
mccB	ilvC	FALSE	FALSE	FALSE	FALSE	TRUE
mccB	alsS	FALSE	FALSE	FALSE	FALSE	FALSE
mccA	ilvD	FALSE	FALSE	FALSE	FALSE	FALSE
mccA	mccB	FALSE	FALSE	FALSE	FALSE	FALSE
mccA	ilvC	FALSE	FALSE	FALSE	FALSE	TRUE
mccA	alsS	FALSE	FALSE	FALSE	FALSE	FALSE
maeB	metI	FALSE	FALSE	FALSE	FALSE	TRUE
maeB	cysH	FALSE	FALSE	FALSE	FALSE	FALSE
maeB	sat	FALSE	FALSE	FALSE	FALSE	TRUE
maeB	asd	FALSE	FALSE	FALSE	FALSE	FALSE
maeB	dapG	FALSE	FALSE	FALSE	FALSE	FALSE
maeB	ilvD	FALSE	FALSE	FALSE	FALSE	FALSE
maeB	metAA	FALSE	FALSE	FALSE	FALSE	FALSE
maeB	sigKn	FALSE	FALSE	FALSE	FALSE	FALSE
maeB	sigKc	FALSE	FALSE	FALSE	FALSE	FALSE
maeB	mccB	FALSE	FALSE	FALSE	FALSE	FALSE
maeB	mccA	FALSE	FALSE	FALSE	FALSE	FALSE
maeB	ilvC	FALSE	FALSE	FALSE	FALSE	TRUE
maeB	hom	FALSE	FALSE	FALSE	FALSE	FALSE
maeB	yvrB	FALSE	FALSE	FALSE	FALSE	FALSE
maeB	cysI	FALSE	FALSE	FALSE	FALSE	FALSE
maeB	cysJ	FALSE	FALSE	FALSE	FALSE	FALSE
maeB	alsS	FALSE	FALSE	FALSE	FALSE	FALSE
metI	samT	FALSE	FALSE	TRUE	FALSE	TRUE
metI	metE	FALSE	FALSE	TRUE	FALSE	TRUE
metI	cysH	FALSE	FALSE	TRUE	FALSE	FALSE
metI	sat	FALSE	FALSE	TRUE	FALSE	TRUE
metI	asd	FALSE	FALSE	TRUE	FALSE	FALSE
metI	dapG	FALSE	FALSE	TRUE	FALSE	FALSE
metI	metAA	TRUE	FALSE	TRUE	FALSE	FALSE
metI	sigKn	FALSE	FALSE	TRUE	FALSE	FALSE
metI	sigKc	FALSE	FALSE	TRUE	FALSE	FALSE
metI	hom	FALSE	FALSE	TRUE	FALSE	FALSE
metI	yvrB	FALSE	FALSE	TRUE	FALSE	FALSE
metI	cysI	FALSE	FALSE	TRUE	FALSE	FALSE
metI	cysJ	FALSE	FALSE	TRUE	FALSE	FALSE
hom	samT	FALSE	FALSE	FALSE	FALSE	TRUE
hom	metI	TRUE	FALSE	FALSE	FALSE	TRUE
hom	metE	FALSE	FALSE	FALSE	FALSE	TRUE
hom	cysH	FALSE	FALSE	FALSE	FALSE	FALSE
hom	sat	FALSE	FALSE	FALSE	FALSE	TRUE
hom	asd	FALSE	FALSE	FALSE	FALSE	FALSE
hom	dapG	FALSE	FALSE	FALSE	FALSE	FALSE
hom	metAA	TRUE	FALSE	FALSE	FALSE	FALSE
hom	sigKn	FALSE	FALSE	FALSE	FALSE	FALSE
hom	sigKc	FALSE	FALSE	FALSE	FALSE	FALSE
hom	yvrB	FALSE	FALSE	FALSE	FALSE	FALSE
hom	cysI	FALSE	FALSE	FALSE	FALSE	FALSE
hom	cysJ	FALSE	FALSE	FALSE	FALSE	FALSE
sucD	sigH	FALSE	FALSE	TRUE	FALSE	FALSE
sucD	samT	FALSE	FALSE	TRUE	FALSE	TRUE
sucD	metI	FALSE	FALSE	TRUE	FALSE	TRUE
sucD	proCC	FALSE	FALSE	TRUE	FALSE	FALSE
sucD	metE	FALSE	FALSE	TRUE	FALSE	TRUE
sucD	cysH	FALSE	FALSE	TRUE	FALSE	FALSE
sucD	sat	FALSE	FALSE	TRUE	FALSE	TRUE
sucD	sucC	FALSE	FALSE	TRUE	FALSE	TRUE
sucD	asd	FALSE	FALSE	TRUE	FALSE	FALSE
sucD	dapG	FALSE	FALSE	TRUE	FALSE	FALSE
sucD	thyA	FALSE	FALSE	TRUE	FALSE	FALSE
sucD	odhB	FALSE	FALSE	TRUE	FALSE	FALSE
sucD	odhA	FALSE	FALSE	TRUE	FALSE	FALSE
sucD	metAA	FALSE	FALSE	TRUE	FALSE	FALSE
sucD	sigKn	FALSE	FALSE	TRUE	FALSE	FALSE
sucD	sigKc	FALSE	FALSE	TRUE	FALSE	FALSE
sucD	hom	FALSE	FALSE	TRUE	FALSE	FALSE
sucD	fumC	FALSE	FALSE	TRUE	FALSE	FALSE
sucD	yvrB	FALSE	FALSE	TRUE	FALSE	FALSE
sucD	cysI	FALSE	FALSE	TRUE	FALSE	FALSE
sucD	cysJ	FALSE	FALSE	TRUE	FALSE	FALSE
sucD	rocD	FALSE	FALSE	TRUE	FALSE	TRUE
sucC	sigH	FALSE	FALSE	TRUE	FALSE	FALSE
sucC	samT	FALSE	FALSE	TRUE	FALSE	TRUE
sucC	metI	FALSE	FALSE	TRUE	FALSE	TRUE
sucC	proCC	FALSE	FALSE	TRUE	FALSE	FALSE
sucC	metE	FALSE	FALSE	TRUE	FALSE	TRUE
sucC	cysH	FALSE	FALSE	TRUE	FALSE	FALSE
sucC	sat	FALSE	FALSE	TRUE	FALSE	TRUE
sucC	sucD	FALSE	FALSE	TRUE	FALSE	TRUE
sucC	asd	FALSE	FALSE	TRUE	FALSE	FALSE
sucC	dapG	FALSE	FALSE	TRUE	FALSE	FALSE
sucC	thyA	FALSE	FALSE	TRUE	FALSE	FALSE
sucC	odhB	FALSE	FALSE	TRUE	FALSE	FALSE
sucC	odhA	FALSE	FALSE	TRUE	FALSE	FALSE
sucC	metAA	FALSE	FALSE	TRUE	FALSE	FALSE
sucC	sigKn	FALSE	FALSE	TRUE	FALSE	FALSE
sucC	sigKc	FALSE	FALSE	TRUE	FALSE	FALSE
sucC	hom	FALSE	FALSE	TRUE	FALSE	FALSE
sucC	fumC	FALSE	FALSE	TRUE	FALSE	FALSE
sucC	yvrB	FALSE	FALSE	TRUE	FALSE	FALSE
sucC	cysI	FALSE	FALSE	TRUE	FALSE	FALSE
sucC	cysJ	FALSE	FALSE	TRUE	FALSE	FALSE
sucC	rocD	FALSE	FALSE	TRUE	FALSE	TRUE
fadB	fadE	FALSE	FALSE	FALSE	FALSE	FALSE
samT	metE	TRUE	FALSE	TRUE	FALSE	TRUE
samT	yvrB	TRUE	FALSE	TRUE	FALSE	FALSE
tal	yfkN	FALSE	FALSE	FALSE	FALSE	FALSE
tal	rpe	FALSE	FALSE	FALSE	FALSE	FALSE
tal	tktA	FALSE	FALSE	FALSE	FALSE	FALSE
tal	deoD	FALSE	FALSE	FALSE	FALSE	FALSE
tal	rpiB	FALSE	FALSE	FALSE	FALSE	FALSE
adk	samT	FALSE	FALSE	FALSE	FALSE	TRUE
adk	metI	FALSE	FALSE	FALSE	FALSE	TRUE
adk	metE	FALSE	FALSE	FALSE	FALSE	TRUE
adk	cysH	FALSE	FALSE	FALSE	FALSE	FALSE
adk	sat	FALSE	FALSE	FALSE	FALSE	TRUE
adk	asd	FALSE	FALSE	FALSE	FALSE	FALSE
adk	dapG	FALSE	FALSE	FALSE	FALSE	FALSE
adk	metAA	FALSE	FALSE	FALSE	FALSE	FALSE
adk	sigKn	FALSE	FALSE	FALSE	FALSE	FALSE
adk	sigKc	FALSE	FALSE	FALSE	FALSE	FALSE
adk	hom	FALSE	FALSE	FALSE	FALSE	FALSE
adk	yvrB	FALSE	FALSE	FALSE	FALSE	FALSE
adk	cysI	FALSE	FALSE	FALSE	FALSE	FALSE
adk	cysJ	FALSE	FALSE	FALSE	FALSE	FALSE
alrA	gudB	FALSE	FALSE	FALSE	FALSE	FALSE
yhfT	fadE	FALSE	FALSE	FALSE	FALSE	FALSE
fumC	sigH	FALSE	FALSE	FALSE	FALSE	FALSE
fumC	samT	FALSE	FALSE	FALSE	FALSE	TRUE
fumC	metE	FALSE	FALSE	FALSE	FALSE	TRUE
fumC	yvrB	FALSE	FALSE	FALSE	FALSE	FALSE
nrdE	nrdF	FALSE	FALSE	FALSE	FALSE	FALSE
nrdE	thyA	FALSE	FALSE	FALSE	FALSE	FALSE
nrdF	nrdE	FALSE	FALSE	FALSE	FALSE	FALSE
nrdF	thyA	FALSE	FALSE	FALSE	FALSE	FALSE
metAA	samT	FALSE	FALSE	FALSE	FALSE	TRUE
metAA	metI	TRUE	FALSE	FALSE	FALSE	TRUE
metAA	metE	FALSE	FALSE	FALSE	FALSE	TRUE
metAA	cysH	FALSE	FALSE	FALSE	FALSE	FALSE
metAA	sat	FALSE	FALSE	FALSE	FALSE	TRUE
metAA	asd	FALSE	FALSE	FALSE	FALSE	FALSE
metAA	dapG	FALSE	FALSE	FALSE	FALSE	FALSE
metAA	sigKn	FALSE	FALSE	FALSE	FALSE	FALSE
metAA	sigKc	FALSE	FALSE	FALSE	FALSE	FALSE
metAA	hom	FALSE	FALSE	FALSE	FALSE	FALSE
metAA	yvrB	FALSE	FALSE	FALSE	FALSE	FALSE
metAA	cysI	FALSE	FALSE	FALSE	FALSE	FALSE
metAA	cysJ	FALSE	FALSE	FALSE	FALSE	FALSE
trxA	sigH	FALSE	FALSE	FALSE	FALSE	FALSE
trxA	metI	FALSE	FALSE	FALSE	FALSE	TRUE
trxA	cysH	FALSE	FALSE	FALSE	FALSE	FALSE
trxA	sat	FALSE	FALSE	FALSE	FALSE	TRUE
trxA	asd	FALSE	FALSE	FALSE	FALSE	FALSE
trxA	dapG	FALSE	FALSE	FALSE	FALSE	FALSE
trxA	nrdE	FALSE	FALSE	FALSE	FALSE	FALSE
trxA	nrdF	FALSE	FALSE	FALSE	FALSE	FALSE
trxA	thyA	FALSE	FALSE	FALSE	FALSE	FALSE
trxA	ilvD	FALSE	FALSE	FALSE	FALSE	FALSE
trxA	metAA	FALSE	FALSE	FALSE	FALSE	FALSE
trxA	sigKn	FALSE	FALSE	FALSE	FALSE	FALSE
trxA	sigKc	FALSE	FALSE	FALSE	FALSE	FALSE
trxA	mccB	FALSE	FALSE	FALSE	FALSE	FALSE
trxA	mccA	FALSE	FALSE	FALSE	FALSE	FALSE
trxA	ilvC	FALSE	FALSE	FALSE	FALSE	TRUE
trxA	hom	FALSE	FALSE	FALSE	FALSE	FALSE
trxA	fumC	FALSE	FALSE	FALSE	FALSE	FALSE
trxA	yvrB	FALSE	FALSE	FALSE	FALSE	FALSE
trxA	cysI	FALSE	FALSE	FALSE	FALSE	FALSE
trxA	cysJ	FALSE	FALSE	FALSE	FALSE	FALSE
trxA	trxB	FALSE	FALSE	FALSE	FALSE	FALSE
trxA	alsS	FALSE	FALSE	FALSE	FALSE	FALSE
cysH	samT	FALSE	FALSE	FALSE	FALSE	TRUE
cysH	metI	FALSE	FALSE	FALSE	FALSE	TRUE
cysH	metE	FALSE	FALSE	FALSE	FALSE	TRUE
cysH	sat	TRUE	FALSE	FALSE	FALSE	TRUE
cysH	asd	FALSE	FALSE	FALSE	FALSE	FALSE
cysH	dapG	FALSE	FALSE	FALSE	FALSE	FALSE
cysH	metAA	FALSE	FALSE	FALSE	FALSE	FALSE
cysH	sigKn	FALSE	FALSE	FALSE	FALSE	FALSE
cysH	sigKc	FALSE	FALSE	FALSE	FALSE	FALSE
cysH	hom	FALSE	FALSE	FALSE	FALSE	FALSE
cysH	yvrB	FALSE	FALSE	FALSE	FALSE	FALSE
cysH	cysI	TRUE	FALSE	FALSE	FALSE	FALSE
cysH	cysJ	TRUE	FALSE	FALSE	FALSE	FALSE
sat	samT	FALSE	FALSE	TRUE	FALSE	TRUE
sat	metI	FALSE	FALSE	TRUE	FALSE	TRUE
sat	metE	FALSE	FALSE	TRUE	FALSE	TRUE
sat	cysH	TRUE	FALSE	TRUE	FALSE	FALSE
sat	asd	FALSE	FALSE	TRUE	FALSE	FALSE
sat	dapG	FALSE	FALSE	TRUE	FALSE	FALSE
sat	metAA	FALSE	FALSE	TRUE	FALSE	FALSE
sat	sigKn	FALSE	FALSE	TRUE	FALSE	FALSE
sat	sigKc	FALSE	FALSE	TRUE	FALSE	FALSE
sat	hom	FALSE	FALSE	TRUE	FALSE	FALSE
sat	yvrB	FALSE	FALSE	TRUE	FALSE	FALSE
sat	cysI	TRUE	FALSE	TRUE	FALSE	FALSE
sat	cysJ	TRUE	FALSE	TRUE	FALSE	FALSE
asd	samT	FALSE	FALSE	FALSE	FALSE	TRUE
asd	metI	TRUE	FALSE	FALSE	FALSE	TRUE
asd	metE	FALSE	FALSE	FALSE	FALSE	TRUE
asd	cysH	FALSE	FALSE	FALSE	FALSE	FALSE
asd	sat	FALSE	FALSE	FALSE	FALSE	TRUE
asd	dapG	TRUE	FALSE	FALSE	FALSE	FALSE
asd	metAA	TRUE	FALSE	FALSE	FALSE	FALSE
asd	sigKn	FALSE	FALSE	FALSE	FALSE	FALSE
asd	sigKc	FALSE	FALSE	FALSE	FALSE	FALSE
asd	hom	TRUE	FALSE	FALSE	FALSE	FALSE
asd	yvrB	FALSE	FALSE	FALSE	FALSE	FALSE
asd	cysI	FALSE	FALSE	FALSE	FALSE	FALSE
asd	cysJ	FALSE	FALSE	FALSE	FALSE	FALSE
rpiB	yfkN	FALSE	FALSE	FALSE	FALSE	FALSE
rpiB	rpe	FALSE	FALSE	FALSE	FALSE	FALSE
rpiB	tktA	FALSE	FALSE	FALSE	FALSE	FALSE
rpiB	deoD	FALSE	FALSE	FALSE	FALSE	FALSE
rpiB	tal	FALSE	FALSE	FALSE	FALSE	FALSE
mmgA	mmgC	FALSE	FALSE	FALSE	FALSE	FALSE
yfkN	rpe	FALSE	FALSE	FALSE	FALSE	FALSE
yfkN	tktA	FALSE	FALSE	FALSE	FALSE	FALSE
yfkN	deoD	FALSE	FALSE	FALSE	FALSE	FALSE
yfkN	rpiB	FALSE	FALSE	FALSE	FALSE	FALSE
yfkN	tal	FALSE	FALSE	FALSE	FALSE	FALSE
pdhC	sigH	FALSE	FALSE	FALSE	FALSE	FALSE
pdhC	samT	FALSE	FALSE	FALSE	FALSE	TRUE
pdhC	metI	FALSE	FALSE	FALSE	FALSE	TRUE
pdhC	proCC	FALSE	FALSE	FALSE	FALSE	FALSE
pdhC	metE	FALSE	FALSE	FALSE	FALSE	TRUE
pdhC	pdhA	FALSE	FALSE	FALSE	FALSE	FALSE
pdhC	pdhB	FALSE	FALSE	FALSE	FALSE	FALSE
pdhC	cysH	FALSE	FALSE	FALSE	FALSE	FALSE
pdhC	sat	FALSE	FALSE	FALSE	FALSE	TRUE
pdhC	asd	FALSE	FALSE	FALSE	FALSE	FALSE
pdhC	dapG	FALSE	FALSE	FALSE	FALSE	FALSE
pdhC	thyA	FALSE	FALSE	FALSE	FALSE	FALSE
pdhC	metAA	FALSE	FALSE	FALSE	FALSE	FALSE
pdhC	sigKn	FALSE	FALSE	FALSE	FALSE	FALSE
pdhC	sigKc	FALSE	FALSE	FALSE	FALSE	FALSE
pdhC	citZ	FALSE	FALSE	FALSE	TRUE	TRUE
pdhC	hom	FALSE	FALSE	FALSE	FALSE	FALSE
pdhC	fadE	FALSE	FALSE	FALSE	FALSE	FALSE
pdhC	fumC	FALSE	FALSE	FALSE	FALSE	FALSE
pdhC	yvrB	FALSE	FALSE	FALSE	FALSE	FALSE
pdhC	cysI	FALSE	FALSE	FALSE	FALSE	FALSE
pdhC	cysJ	FALSE	FALSE	FALSE	FALSE	FALSE
pdhC	acdA	FALSE	FALSE	FALSE	FALSE	TRUE
pdhC	rocD	FALSE	FALSE	FALSE	FALSE	TRUE
pdhB	sigH	FALSE	FALSE	FALSE	FALSE	FALSE
pdhB	samT	FALSE	FALSE	FALSE	FALSE	TRUE
pdhB	metI	FALSE	FALSE	FALSE	FALSE	TRUE
pdhB	proCC	FALSE	FALSE	FALSE	FALSE	FALSE
pdhB	metE	FALSE	FALSE	FALSE	FALSE	TRUE
pdhB	pdhA	FALSE	FALSE	FALSE	FALSE	FALSE
pdhB	pdhC	FALSE	FALSE	FALSE	FALSE	FALSE
pdhB	cysH	FALSE	FALSE	FALSE	FALSE	FALSE
pdhB	sat	FALSE	FALSE	FALSE	FALSE	TRUE
pdhB	asd	FALSE	FALSE	FALSE	FALSE	FALSE
pdhB	dapG	FALSE	FALSE	FALSE	FALSE	FALSE
pdhB	thyA	FALSE	FALSE	FALSE	FALSE	FALSE
pdhB	metAA	FALSE	FALSE	FALSE	FALSE	FALSE
pdhB	sigKn	FALSE	FALSE	FALSE	FALSE	FALSE
pdhB	sigKc	FALSE	FALSE	FALSE	FALSE	FALSE
pdhB	citZ	FALSE	FALSE	FALSE	TRUE	TRUE
pdhB	hom	FALSE	FALSE	FALSE	FALSE	FALSE
pdhB	fadE	FALSE	FALSE	FALSE	FALSE	FALSE
pdhB	fumC	FALSE	FALSE	FALSE	FALSE	FALSE
pdhB	yvrB	FALSE	FALSE	FALSE	FALSE	FALSE
pdhB	cysI	FALSE	FALSE	FALSE	FALSE	FALSE
pdhB	cysJ	FALSE	FALSE	FALSE	FALSE	FALSE
pdhB	acdA	FALSE	FALSE	FALSE	FALSE	TRUE
pdhB	rocD	FALSE	FALSE	FALSE	FALSE	TRUE
pdhD	sigH	FALSE	FALSE	TRUE	FALSE	FALSE
pdhD	glmS	FALSE	FALSE	TRUE	FALSE	FALSE
pdhD	metI	FALSE	FALSE	TRUE	FALSE	TRUE
pdhD	pdhA	FALSE	FALSE	TRUE	FALSE	FALSE
pdhD	pdhB	FALSE	FALSE	TRUE	FALSE	FALSE
pdhD	pdhC	FALSE	FALSE	TRUE	FALSE	FALSE
pdhD	cysH	FALSE	FALSE	TRUE	FALSE	FALSE
pdhD	sat	FALSE	FALSE	TRUE	FALSE	TRUE
pdhD	asd	FALSE	FALSE	TRUE	FALSE	FALSE
pdhD	dapG	FALSE	FALSE	TRUE	FALSE	FALSE
pdhD	thyA	FALSE	FALSE	TRUE	FALSE	FALSE
pdhD	odhB	FALSE	FALSE	TRUE	FALSE	FALSE
pdhD	odhA	FALSE	FALSE	TRUE	FALSE	FALSE
pdhD	ilvD	FALSE	FALSE	TRUE	FALSE	FALSE
pdhD	metAA	FALSE	FALSE	TRUE	FALSE	FALSE
pdhD	sigKn	FALSE	FALSE	TRUE	FALSE	FALSE
pdhD	sigKc	FALSE	FALSE	TRUE	FALSE	FALSE
pdhD	mccB	FALSE	FALSE	TRUE	FALSE	FALSE
pdhD	mccA	FALSE	FALSE	TRUE	FALSE	FALSE
pdhD	ilvC	FALSE	FALSE	TRUE	FALSE	TRUE
pdhD	citZ	FALSE	FALSE	TRUE	TRUE	TRUE
pdhD	hom	FALSE	FALSE	TRUE	FALSE	FALSE
pdhD	fadE	FALSE	FALSE	TRUE	FALSE	FALSE
pdhD	fumC	FALSE	FALSE	TRUE	FALSE	FALSE
pdhD	yvrB	FALSE	FALSE	TRUE	FALSE	FALSE
pdhD	cysI	FALSE	FALSE	TRUE	FALSE	FALSE
pdhD	cysJ	FALSE	FALSE	TRUE	FALSE	FALSE
pdhD	alsS	FALSE	FALSE	TRUE	FALSE	FALSE
pdhD	acdA	FALSE	FALSE	TRUE	FALSE	TRUE
pdhA	sigH	FALSE	FALSE	FALSE	FALSE	FALSE
pdhA	samT	FALSE	FALSE	FALSE	FALSE	TRUE
pdhA	metI	FALSE	FALSE	FALSE	FALSE	TRUE
pdhA	proCC	FALSE	FALSE	FALSE	FALSE	FALSE
pdhA	metE	FALSE	FALSE	FALSE	FALSE	TRUE
pdhA	pdhB	FALSE	FALSE	FALSE	FALSE	FALSE
pdhA	pdhC	FALSE	FALSE	FALSE	FALSE	FALSE
pdhA	cysH	FALSE	FALSE	FALSE	FALSE	FALSE
pdhA	sat	FALSE	FALSE	FALSE	FALSE	TRUE
pdhA	asd	FALSE	FALSE	FALSE	FALSE	FALSE
pdhA	dapG	FALSE	FALSE	FALSE	FALSE	FALSE
pdhA	thyA	FALSE	FALSE	FALSE	FALSE	FALSE
pdhA	metAA	FALSE	FALSE	FALSE	FALSE	FALSE
pdhA	sigKn	FALSE	FALSE	FALSE	FALSE	FALSE
pdhA	sigKc	FALSE	FALSE	FALSE	FALSE	FALSE
pdhA	citZ	FALSE	FALSE	FALSE	TRUE	TRUE
pdhA	hom	FALSE	FALSE	FALSE	FALSE	FALSE
pdhA	fadE	FALSE	FALSE	FALSE	FALSE	FALSE
pdhA	fumC	FALSE	FALSE	FALSE	FALSE	FALSE
pdhA	yvrB	FALSE	FALSE	FALSE	FALSE	FALSE
pdhA	cysI	FALSE	FALSE	FALSE	FALSE	FALSE
pdhA	cysJ	FALSE	FALSE	FALSE	FALSE	FALSE
pdhA	acdA	FALSE	FALSE	FALSE	FALSE	TRUE
pdhA	rocD	FALSE	FALSE	FALSE	FALSE	TRUE
ilvD	mccB	FALSE	FALSE	FALSE	FALSE	FALSE
ilvD	mccA	FALSE	FALSE	FALSE	FALSE	FALSE
ilvD	ilvC	FALSE	FALSE	FALSE	FALSE	TRUE
ilvD	alsS	FALSE	FALSE	FALSE	FALSE	FALSE
rbsK	rpe	FALSE	FALSE	FALSE	FALSE	FALSE
rbsK	tktA	FALSE	FALSE	FALSE	FALSE	FALSE
rbsK	rpiB	FALSE	FALSE	FALSE	FALSE	FALSE
rbsK	tal	FALSE	FALSE	FALSE	FALSE	FALSE
ilvC	ilvD	FALSE	FALSE	TRUE	FALSE	FALSE
ilvC	mccB	FALSE	FALSE	TRUE	FALSE	FALSE
ilvC	mccA	FALSE	FALSE	TRUE	FALSE	FALSE
ilvC	alsS	FALSE	FALSE	TRUE	FALSE	FALSE
rocD	proCC	FALSE	FALSE	TRUE	FALSE	FALSE
sigKc	samT	FALSE	FALSE	FALSE	FALSE	TRUE
sigKc	metI	FALSE	FALSE	FALSE	FALSE	TRUE
sigKc	metE	FALSE	FALSE	FALSE	FALSE	TRUE
sigKc	cysH	FALSE	FALSE	FALSE	FALSE	FALSE
sigKc	sat	FALSE	FALSE	FALSE	FALSE	TRUE
sigKc	asd	FALSE	FALSE	FALSE	FALSE	FALSE
sigKc	dapG	FALSE	FALSE	FALSE	FALSE	FALSE
sigKc	metAA	FALSE	FALSE	FALSE	FALSE	FALSE
sigKc	sigKn	TRUE	FALSE	FALSE	FALSE	FALSE
sigKc	hom	FALSE	FALSE	FALSE	FALSE	FALSE
sigKc	yvrB	FALSE	FALSE	FALSE	FALSE	FALSE
sigKc	cysI	FALSE	FALSE	FALSE	FALSE	FALSE
sigKc	cysJ	FALSE	FALSE	FALSE	FALSE	FALSE
sigKn	samT	FALSE	FALSE	FALSE	FALSE	TRUE
sigKn	metI	FALSE	FALSE	FALSE	FALSE	TRUE
sigKn	metE	FALSE	FALSE	FALSE	FALSE	TRUE
sigKn	cysH	FALSE	FALSE	FALSE	FALSE	FALSE
sigKn	sat	FALSE	FALSE	FALSE	FALSE	TRUE
sigKn	asd	FALSE	FALSE	FALSE	FALSE	FALSE
sigKn	dapG	FALSE	FALSE	FALSE	FALSE	FALSE
sigKn	metAA	FALSE	FALSE	FALSE	FALSE	FALSE
sigKn	sigKc	TRUE	FALSE	FALSE	FALSE	FALSE
sigKn	hom	FALSE	FALSE	FALSE	FALSE	FALSE
sigKn	yvrB	FALSE	FALSE	FALSE	FALSE	FALSE
sigKn	cysI	FALSE	FALSE	FALSE	FALSE	FALSE
sigKn	cysJ	FALSE	FALSE	FALSE	FALSE	FALSE
tktA	yfkN	FALSE	FALSE	FALSE	FALSE	FALSE
tktA	rpe	FALSE	FALSE	FALSE	FALSE	FALSE
tktA	deoD	FALSE	FALSE	FALSE	FALSE	FALSE
tktA	rpiB	FALSE	FALSE	FALSE	FALSE	FALSE
tktA	tal	FALSE	FALSE	FALSE	FALSE	FALSE
cysJ	samT	FALSE	FALSE	FALSE	FALSE	TRUE
cysJ	metI	FALSE	FALSE	FALSE	FALSE	TRUE
cysJ	metE	FALSE	FALSE	FALSE	FALSE	TRUE
cysJ	cysH	TRUE	FALSE	FALSE	FALSE	FALSE
cysJ	sat	TRUE	FALSE	FALSE	FALSE	TRUE
cysJ	asd	FALSE	FALSE	FALSE	FALSE	FALSE
cysJ	dapG	FALSE	FALSE	FALSE	FALSE	FALSE
cysJ	metAA	FALSE	FALSE	FALSE	FALSE	FALSE
cysJ	sigKn	FALSE	FALSE	FALSE	FALSE	FALSE
cysJ	sigKc	FALSE	FALSE	FALSE	FALSE	FALSE
cysJ	hom	FALSE	FALSE	FALSE	FALSE	FALSE
cysJ	yvrB	FALSE	FALSE	FALSE	FALSE	FALSE
cysJ	cysI	TRUE	FALSE	FALSE	FALSE	FALSE
cysI	samT	FALSE	FALSE	FALSE	FALSE	TRUE
cysI	metI	FALSE	FALSE	FALSE	FALSE	TRUE
cysI	metE	FALSE	FALSE	FALSE	FALSE	TRUE
cysI	cysH	TRUE	FALSE	FALSE	FALSE	FALSE
cysI	sat	TRUE	FALSE	FALSE	FALSE	TRUE
cysI	asd	FALSE	FALSE	FALSE	FALSE	FALSE
cysI	dapG	FALSE	FALSE	FALSE	FALSE	FALSE
cysI	metAA	FALSE	FALSE	FALSE	FALSE	FALSE
cysI	sigKn	FALSE	FALSE	FALSE	FALSE	FALSE
cysI	sigKc	FALSE	FALSE	FALSE	FALSE	FALSE
cysI	hom	FALSE	FALSE	FALSE	FALSE	FALSE
cysI	yvrB	FALSE	FALSE	FALSE	FALSE	FALSE
cysI	cysJ	TRUE	FALSE	FALSE	FALSE	FALSE
pckA	sigH	FALSE	TRUE	TRUE	FALSE	FALSE
pckA	samT	FALSE	TRUE	TRUE	FALSE	TRUE
pckA	metI	FALSE	TRUE	TRUE	FALSE	TRUE
pckA	proCC	FALSE	TRUE	TRUE	FALSE	FALSE
pckA	metE	FALSE	TRUE	TRUE	FALSE	TRUE
pckA	cysH	FALSE	TRUE	TRUE	FALSE	FALSE
pckA	sat	FALSE	TRUE	TRUE	FALSE	TRUE
pckA	asd	FALSE	TRUE	TRUE	FALSE	FALSE
pckA	dapG	FALSE	TRUE	TRUE	FALSE	FALSE
pckA	thyA	FALSE	TRUE	TRUE	FALSE	FALSE
pckA	odhB	FALSE	TRUE	TRUE	FALSE	FALSE
pckA	odhA	FALSE	TRUE	TRUE	FALSE	FALSE
pckA	metAA	FALSE	TRUE	TRUE	FALSE	FALSE
pckA	sigKn	FALSE	TRUE	TRUE	FALSE	FALSE
pckA	sigKc	FALSE	TRUE	TRUE	FALSE	FALSE
pckA	citZ	FALSE	TRUE	TRUE	TRUE	TRUE
pckA	hom	FALSE	TRUE	TRUE	FALSE	FALSE
pckA	fadE	FALSE	TRUE	TRUE	FALSE	FALSE
pckA	fumC	FALSE	TRUE	TRUE	FALSE	FALSE
pckA	yvrB	FALSE	TRUE	TRUE	FALSE	FALSE
pckA	cysI	FALSE	TRUE	TRUE	FALSE	FALSE
pckA	cysJ	FALSE	TRUE	TRUE	FALSE	FALSE
pckA	pgm	FALSE	TRUE	TRUE	FALSE	FALSE
pckA	pgk	FALSE	TRUE	TRUE	FALSE	FALSE
pckA	gapA	FALSE	TRUE	TRUE	FALSE	FALSE
pckA	acdA	FALSE	TRUE	TRUE	FALSE	TRUE
pckA	rocD	FALSE	TRUE	TRUE	FALSE	TRUE
citB	sigH	FALSE	FALSE	TRUE	FALSE	FALSE
citB	samT	FALSE	FALSE	TRUE	FALSE	TRUE
citB	metI	FALSE	FALSE	TRUE	FALSE	TRUE
citB	metE	FALSE	FALSE	TRUE	FALSE	TRUE
citB	cysH	FALSE	FALSE	TRUE	FALSE	FALSE
citB	sat	FALSE	FALSE	TRUE	FALSE	TRUE
citB	asd	FALSE	FALSE	TRUE	FALSE	FALSE
citB	dapG	FALSE	FALSE	TRUE	FALSE	FALSE
citB	odhB	FALSE	FALSE	TRUE	FALSE	FALSE
citB	odhA	FALSE	FALSE	TRUE	FALSE	FALSE
citB	metAA	FALSE	FALSE	TRUE	FALSE	FALSE
citB	gudB	FALSE	FALSE	TRUE	FALSE	FALSE
citB	sigKn	FALSE	FALSE	TRUE	FALSE	FALSE
citB	sigKc	FALSE	FALSE	TRUE	FALSE	FALSE
citB	citZ	FALSE	FALSE	TRUE	TRUE	TRUE
citB	hom	FALSE	FALSE	TRUE	FALSE	FALSE
citB	fadE	FALSE	FALSE	TRUE	FALSE	FALSE
citB	yvrB	FALSE	FALSE	TRUE	FALSE	FALSE
citB	cysI	FALSE	FALSE	TRUE	FALSE	FALSE
citB	cysJ	FALSE	FALSE	TRUE	FALSE	FALSE
citB	acdA	FALSE	FALSE	TRUE	FALSE	TRUE
mdh	samT	FALSE	FALSE	TRUE	FALSE	TRUE
mdh	metE	FALSE	FALSE	TRUE	FALSE	TRUE
mdh	yvrB	FALSE	FALSE	TRUE	FALSE	FALSE
icd	samT	FALSE	FALSE	FALSE	FALSE	TRUE
icd	metI	FALSE	FALSE	FALSE	FALSE	TRUE
icd	metE	FALSE	FALSE	FALSE	FALSE	TRUE
icd	cysH	FALSE	FALSE	FALSE	FALSE	FALSE
icd	sat	FALSE	FALSE	FALSE	FALSE	TRUE
icd	asd	FALSE	FALSE	FALSE	FALSE	FALSE
icd	dapG	FALSE	FALSE	FALSE	FALSE	FALSE
icd	odhB	FALSE	FALSE	FALSE	FALSE	FALSE
icd	odhA	FALSE	FALSE	FALSE	FALSE	FALSE
icd	metAA	FALSE	FALSE	FALSE	FALSE	FALSE
icd	gudB	FALSE	FALSE	FALSE	FALSE	FALSE
icd	sigKn	FALSE	FALSE	FALSE	FALSE	FALSE
icd	sigKc	FALSE	FALSE	FALSE	FALSE	FALSE
icd	citZ	FALSE	FALSE	FALSE	TRUE	TRUE
icd	hom	FALSE	FALSE	FALSE	FALSE	FALSE
icd	fadE	FALSE	FALSE	FALSE	FALSE	FALSE
icd	yvrB	FALSE	FALSE	FALSE	FALSE	FALSE
icd	cysI	FALSE	FALSE	FALSE	FALSE	FALSE
icd	cysJ	FALSE	FALSE	FALSE	FALSE	FALSE
icd	acdA	FALSE	FALSE	FALSE	FALSE	TRUE
odhA	sigH	FALSE	FALSE	FALSE	FALSE	FALSE
odhA	samT	FALSE	FALSE	FALSE	FALSE	TRUE
odhA	metI	FALSE	FALSE	FALSE	FALSE	TRUE
odhA	metE	FALSE	FALSE	FALSE	FALSE	TRUE
odhA	cysH	FALSE	FALSE	FALSE	FALSE	FALSE
odhA	sat	FALSE	FALSE	FALSE	FALSE	TRUE
odhA	asd	FALSE	FALSE	FALSE	FALSE	FALSE
odhA	dapG	FALSE	FALSE	FALSE	FALSE	FALSE
odhA	odhB	TRUE	FALSE	FALSE	FALSE	FALSE
odhA	metAA	FALSE	FALSE	FALSE	FALSE	FALSE
odhA	sigKn	FALSE	FALSE	FALSE	FALSE	FALSE
odhA	sigKc	FALSE	FALSE	FALSE	FALSE	FALSE
odhA	hom	FALSE	FALSE	FALSE	FALSE	FALSE
odhA	fadE	FALSE	FALSE	FALSE	FALSE	FALSE
odhA	fumC	FALSE	FALSE	FALSE	FALSE	FALSE
odhA	yvrB	FALSE	FALSE	FALSE	FALSE	FALSE
odhA	cysI	FALSE	FALSE	FALSE	FALSE	FALSE
odhA	cysJ	FALSE	FALSE	FALSE	FALSE	FALSE
odhA	acdA	FALSE	FALSE	FALSE	FALSE	TRUE
odhB	sigH	FALSE	FALSE	FALSE	FALSE	FALSE
odhB	samT	FALSE	FALSE	FALSE	FALSE	TRUE
odhB	metI	FALSE	FALSE	FALSE	FALSE	TRUE
odhB	metE	FALSE	FALSE	FALSE	FALSE	TRUE
odhB	cysH	FALSE	FALSE	FALSE	FALSE	FALSE
odhB	sat	FALSE	FALSE	FALSE	FALSE	TRUE
odhB	asd	FALSE	FALSE	FALSE	FALSE	FALSE
odhB	dapG	FALSE	FALSE	FALSE	FALSE	FALSE
odhB	odhA	TRUE	FALSE	FALSE	FALSE	FALSE
odhB	metAA	FALSE	FALSE	FALSE	FALSE	FALSE
odhB	sigKn	FALSE	FALSE	FALSE	FALSE	FALSE
odhB	sigKc	FALSE	FALSE	FALSE	FALSE	FALSE
odhB	hom	FALSE	FALSE	FALSE	FALSE	FALSE
odhB	fadE	FALSE	FALSE	FALSE	FALSE	FALSE
odhB	fumC	FALSE	FALSE	FALSE	FALSE	FALSE
odhB	yvrB	FALSE	FALSE	FALSE	FALSE	FALSE
odhB	cysI	FALSE	FALSE	FALSE	FALSE	FALSE
odhB	cysJ	FALSE	FALSE	FALSE	FALSE	FALSE
odhB	acdA	FALSE	FALSE	FALSE	FALSE	TRUE
