# Supplementary material for: Deciphering metabolic differentiation during Bacillus subtilis sporulation
Source: Nat Commun. 2025 Jan 2;16:129. doi: 10.1038/s41467-024-55586-z (PMC11695771; doi:10.1038/s41467-024-55586-z)
Supplement: Supplementary file 11 — Source Data [file 41467_2024_55586_MOESM11_ESM.xlsx]

## Sheet: Fig 2c
Sporulation rates (1/h)
gmk	no_deg	MC	FS	both	germination
no_transport	0.001	0	0	0	0
gdp_transport	0.001	0.001	0.001	0	0
gtp_transport	0.001	0.001	0.001	0	0
cmk-pyrG	no_deg	MC	FS	both	germination
no_transport	0.001	0	0	0	0
cdp_transport	0.001	0.001	0.001	0	0
ctp_transport	0.001	0.001	0.001	0	0
cmk	no_deg	MC	FS	both	germination
no_transport	0.001	0.001	0	0	0.001
cdp_transport	0.001	0.001	0.001	0	0.001
ctp_transport	0.001	0.001	0.001	0	0.001
pyrG	no_deg	MC	FS	both	germination
no_transport	0.001	0.001	0.001	0	0
cdp_transport	0.001	0.001	0.001	0	0
ctp_transport	0.001	0.001	0.001	0	0

## Sheet: Fig 2e
Fig. 2e	gmk-ssrA			cmk-ssrA+pyrG-ssrA
	Mean	SD	n	Mean	SD	n
No deg.	30000000	10000000	3	440000000	0	2
MC	17333.3	3055.05	3	34000	5656.85	2
FS	0	0	3	0	0	2
Both	0	0	3	0	0	2

## Sheet: Fig 3b
Gene	MC fraction	FS fraction
scoB	0	0
argJ	100	0
citZ	100	0
pckA	100	0
ilvB	100	0
metE	100	0
argD	100	0
argB	100	0
pyrK	100	0
pdhD	29.705	70.295
gmk	84.6431	15.3569
cmk	58.3014	41.6986
eno	51.0504	48.9496
pyk	0	100
gapA	38.0039	61.9961

## Sheet: Fig 3c
BER1098	BER1711	BER1715	BER1718	BER1721	BER1863	BER1874	BER1914	BER1915	BER1916	BER0905	BER1052	BER1053	BKR739	BER0083	BER0090
434	298	300	300	236	189	120	130	126	127	180	375	84	436	133	191
MetE	IlvB	PckA	PdhD	Pyk	LutC	PyrK	ArgJ	ArgB	ArgD	CitZ	Cmk	Gmk	ScoB	Eno	GapA
0.052109	0.038858	0.017437	0.012463	1.34014	0.200391	0.40328	0.031641	0.353585	0.289692	0.046401	0.441291	0.621768	0.004613	0.524553	2.28863
0.038173	0.041443	0.066568	0.321656	1.21902	0.051059	0.347838	0.006118	0.164876	0.121037	0.031872	0.338661	0.321946	0.031817	0.389516	0.806295
0.016553	0.014951	0.022287	0.046458	2.88173	0.215453	0.314798	0.064559	0.437783	0.168287	0	0.322191	0.295548	0.017728	0.580557	0.94897
0.022555	0.09372	0.325972	0.064403	1.0368	0.06594	0.543543	0.024182	0.126228	0.289512	0.053494	0.474038	0.487475	0.030267	1.18332	2.12947
0.024772	0.008016	0.193942	0.132358	1.27965	0.069682	0.477091	0.153531	0.64121	0.165054	0.032566	0.373833	0.475825	0.004356	1.37008	0.569493
0.087408	0.612536	0.014395	0.433839	1.16286	0.136757	0.276645	0.070859	0.448599	0.171556	0.017352	0.266396	0.612889	0.002902	1.08272	0.990648
0.099049	0.002816	0.070055	0.313713	1.18074	0.214231	0.113305	0.009313	0.420166	0.160271	0.038458	0.534678	0.518937	0.01091	0.49952	0.506866
0.031998	0.007358	0.00225	0.793994	1.34113	0.092182	0.283061	0.007308	0.209313	0.302128	0.000226	0.417314	0.149244	0.007775	0.474331	2.45705
0.104061	0.218252	0.017502	0.361476	2.33992	0.088532	0.265287	0.001781	0.267334	0.150699	0.001621	0.468898	0.332764	0.008423	0.532836	2.10081
0.055205	0	0.027261	0.215662	1.54161	0.146948	0.200375	0.002332	0.078267	0.159178	0.005455	0.158322	0.484165	0.017985	1.81343	2.76518
0.704015	0	0.001767	0.247901	1.35312	0.125609	0.278005	0.00013	0.42416	0.321415	0.009337	0.245559	0.492946	0.004353	0.333949	2.00139
0.057509	0.004677	0.003343	0.273996	1.334	0.176236	0.268618	0.138421	0.073764	0.124714	0.064193	0.30166	0.328	0.009662	0.584328	1.47784
0.076064	0.000819	0.050566	0.407888	0.979307	0.454633	0.471481	0.003017	0.173227	0.260892	0.085421	0.616691	0.117555	0.00355	0.593397	1.57144
0.031056	0.015148	0.006946	0.465119	1.77124	0.043321	0.215107	0.006999	0.21794	0.067489	0.004542	0.528051	0.2307	0.048353	1.38695	1.4458
0.049359	0.017464	0.003707	0.163279	0.979137	0.052032	0.217754	0.00516	0.291875	0.387336	0.05987	0.54246	0.191778	0.023382	0.63918	1.72757
0.058774	0.005275	0.019082	0.291609	2.31938	0.11213	0.246904	0.035464	0.012292	0.169449	0.011836	0.263328	0.248912	0.010873	1.13512	1.02775
0.072774	0	0.016548	0.477581	2.3888	0.038624	0.152252	0.009132	0.277788	0.141873	0	0.604743	0.637773	0.012932	0.327416	1.71937
0.124123	0.003157	0.010084	0.426026	1.43802	0.037158	0.238586	0.060479	0.298056	0.183791	0.010538	0.647066	0.410344	0.028399	0.533934	1.48527
0.024636	0.03293	0.047858	0.247805	1.16588	0.102554	0.289355	0.006917	0.205257	0.232317	0.008719	0.458536	0.376169	0.005577	0.630541	1.55876
0.140126	0.000503	0.00033	1.24443	1.27285	0.117542	0.147089	0.04277	0.164592	0.182394	0.016738	0.639801	0.480714	0.036085	0.586038	1.46609
0.123313	0.253092	0.000902	0.109767	1.55002	0.046307	0.369466	0	0.223517	0.438535	0.001346	0.309795	0.636842	0.012303	1.00777	1.27671
0.024304	0	0.28086	0.174411	1.09115	0.154352	0.211441	0.012968	0.160874	0.163687	0.005736	0.48963	0.576907	0.010669	0.941025	1.80384
0.069918	0.151831	0.002078	0.741322	1.52858	0.030873	0.548095	0.072114	0.172374	0.070704	0.004495	0.32781	0.325256	0.006596	0.551433	1.4975
0.081657	0.004577	0.124443	0.387705	1.85995	0.145891	0.263843	0.002107	0.429936	0.223031	0	0.483559	0.199143	0.000971	0.357512	0.971571
0.061389	0.037359	0.03858	0.083332	1.62884	0.145588	0.030824	0.008186	0.316006	0.22694	0.003	0.194992	0.303702	0.015179	0.712926	1.59856
0.07633	0.000993	0.158176	0.132677	1.16256	0.086178	0.494359	0	0.319814	0.199486	0	0.331564	0.152859	0.002537	1.18737	2.95205
0.016397	0.047559	0.206297	0.296775	1.15336	0.018581	0.372343	0.045633	0.16347	0.475762	0.003076	0.202435	0.529714	0.01743	0.462648	3.18523
0.022526	0.153349	0.077624	0.271473	2.15327	0.181166	0.277858	0.004775	0.27411	0.282971	0.006245	0.263211	0.145395	0.005038	0.6368	2.37769
0.066009	0.001831	0.008676	0.634242	1.74965	0.150919	0.598182	4.33729	0.315268	0.408936	0	0.66005	0.468067	0	0.633768	1.69555
0.027087	0.00761	0.031613	0.143446	1.33601	0.074313	0.296432	0.007617	0.401629	0.106387	0.014583	0.398728	0.071677	0.006055	1.4006	2.67238
0.006761	0.012357	0.004022	0.070454	1.67352	0.047938	0.671397	0.01201	0.304446	0.083501	0.00019	0.050235	0.546963	0.004397	0.581737	1.50181
0.105266	0	0.093789	0.525644	1.68135	0.082319	0.120642	0.013012	0.429267	0.210401	0.003444	0.256987	0.262427	0.016977	0.818196	0.763744
0.019243	0.011044	0.002456	0.593065	1.92283	0.038388	0.420994	0.007544	0.237209	0.248897	0.004179	0.226642	0.536409	0.108661	0.434064	1.14055
0.1647	1.02431	0.028189	0.214235	1.16855	0.007812	0.146273	0.009173	0.171242	0.022676	0.005875	0.317787	0.335884	0.001597	0.971297	1.25578
0.218317	0.026235	0.004652	0.148027	1.65478	0.014667	0.29906	0.007061	0.441341	0.179413	0.048982	0.603871	0.330879	0.007935	1.11904	0.297491
0.041197	9.33e-05	0.000284	0.234199	1.76134	0.153192	0.209006	0.000748	0.25957	0.167665	0.018887	0.517861	0.662482	0.006043	1.03842	1.84741
0.010757	0.002826	0.28804	0.160345	1.4829	0.023689	0.125967	0.185653	0.349225	0.216986	0.016692	0.472931	0.706343	0.009452	0.695319	0.983996
0.003426	0	0.098103	0.694937	0.819611	0.121668	0.414787	0.004084	0.57106	0.207742	0.001728	0.352573	0.310994	0.003448	0.84374	3.67941
0	0.21092	0.068057	0.235742	1.50006	0.095768	0.168551	0.020389	0.328382	0.164765	0.004977	0.362453	0.354574	0.00438	0.798735	3.11434
0.10608	0.156198	0.121793	0.109843	1.40528	0.084871	0.248268	0.013539	0.376178	0.097682	0.000311	0.732979	0.172202	0.021371	0.884557	7.05962
0.02095	0.106799	0.076852	0.174613	1.32871	0.003118	0.304217	0	0.27473	0.114825	0.031936	0.24207	0.111411	0.00039	0.72279	0.538835
0.047499	0	0.043879	0.267558	1.54938	0.001559	0.290601	0.003292	0.23285	0.129276	0.015215	0.536857	0.284296	0.106447	0.927766	1.53287
0.057598	0.007458	0.002104	0.647583	0.790991	0.025295	0.132468	0.014856	0.244532	0.10537	0.063857	0.270803	0.724618	0.004892	0.756588	0.963649
0.011185	0.139909	0.098763	0.525497	0.704797	0.011261	0.100906	0.094746	0.179571	0.141147	0.013807	0.265687	0.204395	0.013214	0.658091	1.45077
0.112989	0.33786	0.029295	0.011802	0.892699	0.01785	0.288261	0.00647	0.414427	0.339216	0.01966	0.159912	0.148871	0.004772	0.842713	1.26516
0.073794	0.078138	0.014796	0.754324	2.16562	0.267118	0.388313	0.101766	0.211836	0.303577	0.016857	0.355708	0.798536	0.064797	0.693285	1.60093
0.174829	0.020852	0.032009	0.002859	1.49574	0	0.284393	0.066323	0.541745	0.194461	0.000234	0.239603	0.275931	0.005214	0.863051	1.83804
0.123383	0.166612	0.002363	0.354872	1.37096	0.265017	0.446718	0.062035	0.276255	0.160928	0	0.31855	0.155067	0.022437	0.586245	1.11281
0.103297	0.028957	0.001745	0.487216	1.96317	0.026119	0.143896	0.231489	0.280968	0.250568	0.004135	0.28109	0.660722	0.016525	0.464479	1.05842
0.000764	0.141753	0.033567	0.179564	0.731563	0.051179	0.323143	0.018558	0.204184	0.239275	0.010081	0.366212	0.133346	0.000207	0.653718	0.793565
0.063247	0.159229	0.135364	0.163251	1.15645	0.027081	0.410853	0.001626	0.320917	0.143314	0.004691	0.477661	0.211356	0	0.637958	0.503293
0.027777	0.010067	0.044622	0.05405	0.841814	0.003556	0.26262	0.000427	0.368564	0.112327	0.012839	0.394652	0.008997	0.035658	0.823469	1.17665
0.061967	0.044074	0.005172	0.106892	1.78977	0.020535	0.246908	0.007659	0.170568	0.201751	0.005418	0.282848	0.058948	0.000863	0.587183	2.44366
0.062254	0.184303	0.018349	0.486383	1.57128	0.001991	0.218034	0.036967	0.238813	0.348051	0.004684	0.765727	0.284485	0.005278	0.347747	0.867734
0.070863	0.068543	0.030796	0.180258	1.81991	0.001057	0.1937	0.013058	0.40358	0.293384	0.008781	0.272091	0.286933	0.002496	0.893481	2.37298
0.046108	0.193863	0.148944	0.779269	1.44327	0.008011	0.300456	0	0.242145	0.294594	0.000195	0.319639	0.40516	0.000203	0.403036	1.22894
0.044929	0.0615	0.032506	0.64305	1.74762	0.032377	0.411079	0.003968	0.27024	0.052951	0.017977	0.437352	0.437192	0.012576	0.548903	0.747898
0.042906	0.038947	0.005365	0.112521	1.14221	0.009057	0.385652	0.061675	0.267233	0.351231	0	0.333686	0.390765	0.002408	0.698453	2.64676
0.007159	0.007457	0.000163	0.914372	1.15392	0.002398	0.430104	0.282555	0.084304	0.20615	0	0.242803	0.504607	0.017463	0.787711	1.29877
0.046081	0.038662	0.008617	0.423099	1.57394	0.005952	0.502981	0.091573	0.114749	0.369093	0.0172	0.151569	0.659284	0.00037	0.724008	2.26546
0.060923	0.265845	0.008438	0.788041	1.20015	0.003117	0.319767	0.014209	0.227702	0.780141	0.01759	0.252981	0.169479	0.00165	0.919551	0.943475
0.032188	0.210758	0.182552	0.033192	1.23235	0.090514	0.476809	0.000444	0.105441	0.427272	0.003747	0.160763	0.458201	0.007255	0.219924	1.42076
0.105215	0.019563	0.00724	0.112221	1.47024	0.035582	0.341348	0	0.097576	0.283529	0.047485	0.332988	0.462479	0.00695	1.15568	1.21515
0.418662	0.002054	0.179056	0.032536	1.55826	0.298296	0.428414	0	0.351865	0.162928	0.009537	0.660547	0.5132	0.008133	0.997437	1.47467
0.074125	0.214287	0.046889	0.543997	1.18109	0.104156	0.454843	0.000534	0.405445	0.196143	0.038705	0.353578	0.891561	0.021844	1.12739	1.54593
0.043742	0.161506	0.01159	0.247306	0.952075	0.046238	0.270143	0.264812	0.143531	0.31448	0.003439	0.521199	0.369756	0.011998	0.591763	2.56241
0.01662	0.131134	0.052248	0.515345	1.2198	0.077762	0.413192	0.025221	0.350132	0.132881	0.0385	0.369738	0.345919	0.027438	0.305365	5.05974
0.068897	0.102271	0.188406	0.039663	1.0742	0.202599	0.187975	0.000457	0.16638	0.320451	0.002547	0.453496	0.261979	0.000419	1.11341	0.534722
0.073926	0.038092	0.007295	0.28397	1.38595	0.048628	0.16129	0.031299	0.176026	0.153391	0.0014	0.311996	0.293898	0.011756	0.448439	2.60472
0.02155	0.094646	0.005907	0.135013	1.75452	0.009643	0.280101	0	0.203037	0.115401	0.04421	0.069178	0.1824	0.030927	0.444029	1.0233
0.029972	0.053855	0.000221	0.303214	1.18007	0.087323	0.168856	0.000206	0.450265	0.165543	0.029562	0.252242	0.466132	0.01486	1.33695	0.915306
0.057198	0.000895	0.007777	0.446831	1.20517	0.080797	0.12283	0	0.173108	0.150507	0.002251	0.469541	0.188364	0.007404	0.520155	3.04564
0.113932	0.00409	0.038304	0.85649	2.12017	0.044065	0.044507	0	0.299551	0.219197	0.000886	0.365786	0.500658	0.000301	0.68755	1.58947
0.110171	0.0575	0.002131	0.064269	0.882843	0.159633	0.266103	0.002983	0.093162	0.103122	0.009229	0.243358	0.390593	0.042363	0.903764	1.75953
0.155708	0.023588	0.015676	0.578776	1.32816	0.068464	0.25522	0.00481	0.079892	0.328744	0.005637	0.441	0.228445	0.011349	0.687918	4.93616
0.25452	0.076871	0.015869	0.069095	1.0721	0.130678	0.328607	0.012573	0.174838	0.34224	0.015712	0.277931	0.330249	0.014181	0.220793	1.50385
0.097194	0.109392	0.010155	0.073703	1.47483	0.099977	0.239811	0.00763	0.203137	0.10911	0.015204	0.443165	0.346716	0.005964	0.686296	1.93538
0.572761	0	0.000375	0.281932	1.83509	0.173779	0.47082	0.017166	0.264481	0.124306	0.024282	0.194242	0.229037	0.040186	0.649985	1.51806
0.060931	0.208121	0.02487	0.812013	0.896644	0.192021	0.265466	0.002177	0.037919	0.018055	0.007454	0.433068	0.781363	0.009065	0.782669	2.21497
0.005127	0.527258	0.006579	0.391284	1.23107	0.045464	0.06158	0	0.260501	0.174838	0.038513	0.449531	0.362196	0.004103	0.702501	1.06492
0.042979	0.008351	0.021035	0.074547	1.97741	0.265639	0.302929	0.004911	0.242425	0.225255	0.011194	0.353618	0.108956	0.037904	0.463483	0.395258
0.058513	0.183784	0.017145	0.147945	0.229301	0.051784	0.189802	0	0.232876	0.210383	0.191876	0.75976	0.186143	0.012702	0.883289	2.31477
0.125724	0.251997	0.096663	0.23274	1.9541	0.320664	0.314765	0	0.078278	0.244527	0.223283	0.283592	0.275828	0.008442	0.521706	1.09122
0.307249	0.04264	0.018502	0.491482	1.27561	0.039564	0.393331	0.000973	0.381418	0.023286	0.014719	0.314894	0.594917	0.002548	0.493509	2.78532
0.035927	0.041061	0.613996	0.788426	1.36556	0.11172	0.126059	0.002262	0.387408	0.162022	0.008164	0.431413		0.020109	1.24172	3.29783
0.080705	0.20844	0.032739	0.428924	1.87829	0.010342	0.677227	0.017375	0.23723	0.222278	0.079757	0.406402		0	2.18162	1.39564
0.029078	0.003334	0.011136	0.710557	2.27749	0.072786	0.169555	0.003255	0.363989	0.148563	0	0.234342		0.001316	1.64809	0.512093
0.116424	0.154648	0.028839	0.426051	2.20038	0	0.154705	0.007531	0.364905	0.171721	0.041609	0.303234		0.041905	0.82069	0.797139
0.038486	0.120498	0.007609	0.081265	2.04308	0.022524	0.081859	0.151974	0.244233	0.133131	0.02351	0.361507		0	0.841357	1.7623
0.182214	0.040438	0.106004	0.555024	1.18267	0.006495	0.369337	0.052202	0.470318	0.268288	0.004418	0.293076		0.008469	1.03988	1.11822
0.015292	0.056579	0.566369	0.438123	1.6455	0.008235	0.333431	0	0.284962	0.344473	0.01937	0.506938		0.000641	0.774318	2.87627
0.097542	0.269052	0.041146	0.472592	0.687031	0.111015	0.055435	0.025871	0.222809	0.273835	0.007665	0.500876		0.014029	1.21706	1.32222
0.053942	0.119564	0.063133	0.329841	1.17399	0.068215	0.232191	0.060178	0.286485	0.352853	0.014302	0.696611		0	0.736856	1.13701
0.048279	0.174411	0.001121	0.288196	1.38209	0.085802	0.490446	0	0.400719	0.192191	0.005089	0.134724		0.007147	0.200503	0.60261
0.05334	0.155693	0.020871	0.312442	2.18098	0.022711	0.172554	0.023723	0.444078	0.22491	0.017149	0.369784		0.003298	0.387914	1.51032
0.029612	0.064466	0.003328	0.436432	1.01048	0.006665	0.115385	0.031576	0.279687	0.295571	0.016259	0.483589		0.014415	0.133765	1.67782
0.15534	0.184923	0.010673	0.06483	1.29958	0.106377	0.106518	0.002486	0.479878	0.175944	0.02259	0.284229		0.007218	1.27456	0.832547
0.039446	0.026149	0.279424	0.451044	1.96468	0.01752	0.270936	0.000267	0.212401	0.125281	0.004279	0.07872		0.007187	0.721038	1.06838
0.031771	0.111123	0.08865	0.57914	1.67102	0.006819	0.079845	0.006047	0.174181	0.168205	0.006639	0.167599		0.022538	0.701948	1.69252
0.033738	0.436471	0.016738	0.244721	1.24604	0.16044	0.144054	0.005839	0.181641	0.292085	0.002027	0.338671		0.000659	0.491295	2.25388
0.068013	0.138016	0.024716	0.172671	1.6007	0.042754	0.517669	0.00287	0.322894	0.079501	0.054838	0.49518		0.002138	0.926553	1.30681
0.024764	0.195762	0.011389	0.167426	1.68806	0.002135	0.216986	0.009622	0.137229	0.238467	0.0113	0.626289		0.012069	0.024361	2.2506
0.120822	0.122537	0.028516	0.221207	1.96214	0.012956	0.211228	0.067964	0.354435	0.234151	0.02707	0.356343		0.027577	0.75858	3.15754
0.023688	0.045602	0.025073	0.338461	1.64104	0	0.359542	0.036241	0.212818	0.2528	0	0.383801		0.021919	0.412608	0.140769
0.113236	0.205003	0.394761	0.129006	1.61497	0.005871	0.385503	0.047144	0.404132	0.206337	0	0.537971		0	0.924887	0.622626
0.050751	0.07252	0.023093	0.298716	1.98165	0.000131	0.471029	0.003928	0.101366	0.344968	0.000866	0.498382		0.001149	0.620465	0.647598
0.088995	0.099824	0.013962	0.073182	1.59765	0.021014	0.396245	0.005596	0.181469	0.18936	0.018158	0.637549		0.014444	1.56053	1.54259
0.090548	0.03699	0.31357	0.086136	1.80663	0.198309	0.298903	0.001493	0.249926	0.20377	0.008432	0.196538		0.007247	0.711556	1.05666
0.056776	0.192032	0.012781	0.407225	1.29475	0.005934	0.281823	0.000304	0.202554	0.023045	0.002753	0.689739		0.000313	1.38939	1.41586
0.052662	0.06785	0.011292	0.13179	1.1677	0.051776	0.275283	0	0.513972	0.086692	0	0.367782		0.00684	0.381307	0.863111
0.047464	0.162781	0.07986	0.011289	1.34942	0.040963	0.183866	0.014548	0.333151	0.118302	0	0.663726		0.006649	0.494367	2.28367
0.237962	0.115441	0.01598	0.126303	0.991198	0.027898	0.253106	0.001229	0.27931	0.177096	0.018638	0.362992		0.005938	0.803342	1.16616
0.048435	0.026674	0.000123	0.039425	1.81119	0.014859	0.576349	0.013363	0.353542	0.17003	0.003919	0.299295		0.010851	0.583012	1.07112
0.000909	0.235446	0.033198	0.157793	1.48743	0.019631	0.140053	0.007206	0.261841	0.268221	0.00597	0.468534		0.001074	0.313817	1.41753
0.013529	0.006159	0.055355	0.089699	1.66069	0.021726	0.182785	0.004841	0.21188	0.06399	0.013682	0.332047		0.010773	0.776308	1.42197
0.11818	0.016897	0.021756	0.602721	1.44874	0.057626	0.038425	0	0.34439	0.272445	0.02793	0.388085		0.001027	0.639398	0.971163
0.016508	0.221725	0.021038	0.094031	1.17433	0.010035	0.124948	0.008622	0.350381	0.239083	0.002203	0.554925		0.003417	0.182005	1.32122
0.00843	0.006458	0.029252	0.02592	1.51091	0.056299	0.340716	0.01356	0.344429	0.189177	0.008115	0.363859		0.005045	0.852923	1.99157
0.040262	0.055132	0.056404	0.222953	1.55191	0.022419	0.381391	0.00227	0.347248	0.305575	0	0.465211		0.001288	0.653084	0.587852
0.139498	0	0.05047	0.20684	1.32674	0.008462	1.03557	0	0.147459	0.221225	0.000536	0.355636		0.011747	0.43982	1.79071
0.127752	0.000435	0.018018	0.223811	1.67944	0.062198		0.005038	0.300304	0.150058	0.143596	0.267238		0	0.571248	0.762791
0.126287	0.003706	0.157935	0.055155	1.58258	0.005149		0.151005	0.127052	0.099686	0.010548	0.354591		0.016202	0.862615	1.38611
0.099577	0.00901	0.152955	0.131457	0.907615	0.135662		0.018113	0.358404	0.088717	0.000486	0.357655		0.005741	0.455774	2.36177
0.030411	0	0	0.24855	1.45142	0.041334		0.195439	0.212607	0.276993	0.009322	0.575003		0.00359	0.678097	2.48824
0.08046	0.015491	0.023579	0.356887	1.18795	0.02486		0	0.307117	0.133623	0.014877	0.668336		0.007277	0.393987	1.58956
0.254764	0	0.029432	0.015708	1.17477	0.023191		0.015176	0.252958	0.272518	0.001491	0.260103		0	0.037637	1.85387
0.126674	0.062036	0.175991	0.440365	1.26465	0.006443		0.132547		0.250002	0.003724	0		0.006736	0.787797	3.51366
0.286324	0.042498	0.02261	0.118122	0.633026	0.007031		0.083819			0.055799	0.748536		0.017117	1.19725	1.11532
0.057861	0	0.023201	0.132181	0.965639	0.009816		0.001204			0.116448	0.093445		0.001159	0.841636	1.83631
0.066745	0.022151	0.045791	0.336453	1.7018	0.322689		0.017645			0.008493	0.224175		0.011312	0.812086	1.66141
0.010256	0.000808	0.109505	0.445615	1.8123	0.162984					0.007675	0.108135		0.002055	0.608671	2.94347
0.035914	0	0.106535	0.579673	1.90265	0.194002					0.000851	0.002371		0.01041	0.311451	0.902626
0.046217	0	0.013221	0.294114	1.4257	0.147234					0.009037	0.078591		0.008737	0.529665	1.96276
0.047496	0.020024	0	0.043389	1.5403	0.106334					0.004499	0.339551		0.00731		1.06548
0.099086	0	0.045801	0.185341	1.75362	0.554055					0.001978	0.146494		0.001549		0.315709
0.08833	0.020007	0.007374	0.683435	2.03696	0.085217					0.024993	0		0		2.08197
0.178333	0	0	0.074064	1.39941	0.28484					0.012301	0.009401		0		0.748824
0.055892	0.002308	0.010396	0.356226	0.973208	0.166637					0.042115	0.138077		0		0.928832
0.095085	0.180152	0.029657	0.083908	1.37902	1.10795					0	0.003494		0		3.20076
0.011258	0.009129	0.0604	0.241285	1.16787	0.240029					0.03963	0.259658		0		1.80902
0.07551	0	0.080805	0.004905	1.71604	0.016357					0.004014	0.0396		0.000229		1.22066
0.055071	0	0.005168	3.82944	1.9806	0.045179					0.020002	0.109177		0.000259		1.14424
0.074404	0.008346	0.568846	0.396357	2.5842	0.173255					0.04766	0		0		1.43836
0.05021	0	0.058814	0.601636	1.22028	0.048473					0.006594	0.403688		0.001313		0.710542
0.459903	0.041275	0.004931	0.092107	2.34137	0.062967					0.018162	0.179562		0.000484		1.28809
0.033776	0	0.000739	0.123633	1.93669	0.043001					0.001024	0.293167		0		1.95828
0.018003	0.030323	0.006741	0.946572	1.03502	0.066283					0.005248	0.049579		0.00742		1.25487
0.135106	0	0.001591	0.605283	1.65482	0.036594					0.046511	0.104346		0.000775		1.82548
0.050138	0	0.019056	0.782692	1.01095	0.083187					0.013773	0.189605		0.002424		2.23905
0.090106	0	0.245106	0.273168	1.12226	0.06366					0.109621	0.628136		0.001058		0.697977
0.004751	0.000269	0.01317	0.519248	1.38631	0.211678					0.014306	0.302712		0		2.89005
0.15221	0.017861	0.053297	0.315975	1.79062	0.055382					0	0.174195		0.001335		1.36424
0.022118	0.008132	0.027609	0.067782	1.51137	0.087156					0.095143	0.124554		0		1.96065
0.071655	0	0.004968	0.230903	1.68326	0.020349					0.03128	0		0		1.91401
0.08806	0.004636	0.220429	0.291002	1.67449	0.005294					0.002223	0.089583		0.000912		1.35729
0.027473	0.047243	0.044162	0.350266	2.11809	0.103018					0.039592	1.06334		0.000912		0.641442
0.018483	0.005637	0.030008	0.263993	2.3921	0.197823					0.005855	0.646785		0.002031		1.44985
0.082046	0.006764	0.056336	0.629295	0.776829	0.087211					0	0.007434		0		2.52866
0.105112	0.005046	0.059183	1.07854	1.14	0.028037					0.014047	0.109478		0		1.73523
0.195828	0.5515	0.014754	0.533394	0.990999	0.173207					0.022326	0.120716		0		2.83526
0.04496	0.031785	0.009505	0.146005	1.93845	0.077452					0.003584	0		0		1.58393
0.075134	0.111582	0.253063	0.532213	1.43711	0.339306					0.026094	0.027674		0		1.19775
0.050709	0.073671	0.09783	1.14118	1.96504	0.04354					0.000928	0		0		1.17003
0.025041	0.270525	0.033901	2.14767	1.47601	0.033254					0	0.169435		0		1.18471
0.035029	0.069385	0.014281	0.299568	1.17627	0.146839					0.010775	0.14892		0.00155		1.92303
0.018986	0.092628	0	0.445867	1.78188	0.083359					0.043468	0.0007		0.006296		0.668839
0.050554	0.00259	0.141977	0.496732	1.38429	0.014771					0.000272	0.012096		0.003593		1.77142
0.004794	0.088833	0.007284	0.202951	1.19325	0.154981					0.017899	0.351922		0		0.991373
0.039431	0.108835	0.005405	0.061637	0.678354	0					0	0.133102		0.002396		1.52698
0.078563	0.010087	0.003324	0.118136	2.23591	0.087558					0.021137	0.011011		0		2.66613
0.063019	0	0.007691	0.128302	1.76701	0.019801					0.051007	0		0		0.626598
0.040127	0.395943	0.003904	0.043229	1.84331	0.083278					0.009369	0.000313		0.003325		2.10862
0.045004	0.019336	0.072903	0.156011	1.34318	0.084794					0.00728	0		0.00582		1.24336
0.094931	0.011531	0.001074	0.426803	1.69043	0.196138					0.019847	0.945924		0.000539		2.13032
0	0.073942	0	0.337927	1.50719	0.022951					0.000561	0		8.48e-05		1.64348
0.015047	0.085519	0.007212	0.49299	2.09886	0.085194					0	0.244086		0.011584		1.7212
0.192946	0	0.007552	0.523373	1.45959	0.062338					0.005088	0		0		2.36754
0.023347	0	0.004105	0.372816	1.47113	0.180586					0	0		0		0.60175
0.064407	0.04075	0.011861	0.324978	1.76817	0.055059					0.023137	0.201536		0		2.88755
0.157258	0	0.110968	0.857397	2.08746	0.039198					0	0.004766		0.000976		1.4135
0.019661	0	0.024258	0.202258	2.55292	0.069054						0.014062		0		1.81154
0.014322	0.070059	0.002471	0.204947	0.961939	0.071095						0.007599		0.000208		2.07274
0.048866	0	0.005967	0.532427	2.37104	0.005565						0.569471		0		2.10989
0.253922	0.342783	0.002272	0.63647	1.73688	0.253711						0.582433		0.000661		2.14802
0.047783	0	0.217204	0.767652	0.614148	0.113348						0.206421		0.000332		1.05328
0.151409	0.089018	0.131702	0.364189	1.04434	0.108097						0.144795		0.013477		1.87153
0.070033	0.529271	0.308712	0.065501	1.7352	0.029425						0.044238		0		1.19465
0.075647	0.001317	0	0.151176	1.49504	0.175296						0.02312		0.002353		1.81585
0.048535	0.027631	0.035578	0.271867	1.32544	0.228436						0.922732		0.001626		1.48592
0.025868	0.024325	0.031769	0.519586	1.84703							0.061421		0.004716		1.87884
0.006259	0.005312	0.03532	0.300723	1.69766							0.161714		0.003116		1.16912
0.008048	0.152789	0.060732	0.214606	1.20941							0.973294		0.029074
0.021627	0.003066	0.027378	1.74608	1.72629							0.189701		0.001274
0.253074	0.039566	0.001496	0.25623	1.89518							0.228216		0.00054
0.049305	0.192038	0	0.354703	1.74857							0.407845		0.001958
0.026028	0.028699	0.017922	0.220491	1.94138							0.217704		0.013212
0.04861	0.006389	0.04465	0.159822	1.77692							0.280825		0.012707
0.062149	0.10538	0.012942	0.156329	0.69324							0.41902		0.011105
0.3699	0.090513	0.011121	0.463542	1.40413							0.372363		0.000851
0.040191	0.124937	0.004072	0.608119	0.427475							0.345572		0
0.007682	0.061321	0.003266	0.345388	1.79507							0.66713		0
0.139641	0.101969	0.034964	0.231938	1.75982							0.266346		0.01052
0.036909	0.00255	0.284336	0.734158	2.14677							0.535022		0.015097
0.060672	0.050497	0.263236	0.432127	1.49382							0.308648		0
0.014092	0.046917	0.004985	0.309114	1.89212							0.469715		0.002125
0.090666	0.012404	0.007958	0.514041	1.1862							0.714592		0
0.029266	0.12481	0.006453	0.001171	1.36666							0.453464		0.001716
0.00656	0.017504	0.027175	0.081964	1.07845							0.507786		0.003794
0.06179	0.035269	0.007316	0.170858	1.21435							0.253772		0.000802
0.01481	0.038761	0.007103	0.365565	1.41219							0.343941		0
0.038899	0.30771	0.001144	0.202882	1.75829							0.548918		0
0.042862	0.05525	0.007509	0.230586	1.37261							0.40828		0
0.068231	0.044262	0.008907	0.075951	1.25227							0.404619		0.000673
0.021189	0.132752	0.170399	0.030482	1.44888							0.260108		0
0.04093	0.00038	0.383265	0.250138	0.837636							0.679106		0
0.010931	0.033613	0.002908	0.33148	1.57238							0.64582		0
0.024569	0.028003	0.127001	0.290356	1.87879							0.269993		0.015175
0.009939	0.003599	0.003291	0.15872	1.13883							0.378283		0.003925
0.068232	0.056377	0.00468	0.201073	2.39707							0.372451		0.000359
0.061607	0.08511	0.003889	0.179261	1.7052							0.534675		0
0.172274	0.06776	0.000513	0.608299	1.46026							0.571877		0.019321
0.109265	0.32127	0.026526	0.020672	2.45765							0.395593		0.001686
0.031328	0.014055	0.000521	0.28153	2.2851							0.264042		0.026106
0.018598	0.042151	0.006272	0.358601	1.40454							0.426309		0.261968
0.03292	0.133251	0.02268	0.228712	1.78427							0.172149		0.000126
0.017057	0.152045	0.030206	0.423523	0.471076							0.474132		0
0.018966	0.027141	0.006276	0.175305	0.150924							0.609615		0.001687
0.005085	0.084045	0.039759	0.230967	2.32055							0.740866		0.001803
0.032222	0.123634	0.004259	0.421924	2.05243							0.576058		1.17e-05
0.068394	0.160901	0.117577	0.274106	1.62455							0.177407		0.00145
0.080673	0.127679	0.014174	0.339111	2.47774							0.250233		0.001616
0.031265	0.021813	0.329798	0.233629	1.58383							0.590562		0.034536
0.043661	0.122967	0.01793	0.334989	1.59068							0.363896		0.006649
0.007131	0.000634	0.000358	0.368013	1.4307							0.360303		0
0.006773	0	0.0174	0.450577	1.15556							0.079303		0.003633
0.036804	0.050284	0.281037	0.201377	1.40593							0.406711		0.007253
0.038899	0.028707	0.018351	0.03741								0.546609		0.007435
0.082671	0.000924	0.001635	0.225513								0.267936		0
0.038083	0.020091	0.012519	0.16158								0.442239		0
0.097461	0.025926	0.00169	0.254922								0.179303		0.00634
0.036301	0.000726	0.012045	0.649674								0.356162		0
0.038317	0	0.00571	0.152115								0.421053		0.006357
0.003558	0.139405	0	0.593227								0.160935		0.045735
0.064267	0.319352	0.010381	0.116353								0.382378		0.029198
0.069205	0.050527	0.01002	0.452353								0.304477		0.023302
0.297267	0.213369	0	0.026688								0.246829		0.001514
0.053068	0.186648	0.002752	0.091229								0.254294		0.019996
0.025638	0.016436	0.020579	0.573112								0.707877		0.005873
0.074511	0.020256	0.004372	0.372344								0.625281		0.086796
0.042554	0.090899	0.218017	0.214398								0.184578		0.001008
0.18089	0.008279	0.011644	0.11447								0.36289		0.000169
0.03973	0.027029	0.014859	0.261533								0.649952		0
0.053007	0.077089	0	0.409784								0.162043		0.000289
0.119506	0.010177	0.07213	0.35432								0.507886		0.013173
0.02615	0.064284	0.012983	0.126265								0.223486		0.007016
0.032238	0.068968	0.012418	0.156691								0.524374		0
0.014491	0.127338	0.093011	0.135611								0.453105		0
0.010989	0.018342	0.04833	0.723405								0.167062		0.006214
0.093735	0	0.216182	0.512439								0.126539		0
0.024323	0.033105	0.046105	0.706732								0.187324		0.006438
0.034517	0	0	0.345017								0.132121		0.006201
0.087028	0.027282	0.020689	0.310228								0.546897		0.024258
0.134586	0.12356	0.001701	0.188614								0.349988		0.01049
0.037031	0	0.038195	0.268035								0.127991		0.001555
0.049383	0.032893	0.284928	0.440226								0.161959		0.044978
0.054716	0.006665	0.126363	0.403633								0.478223		0
0.006167	0.002915	0.037621	0.230085								0.272649		0.001682
0.023743	0.007712	0.152054	0.295555								0.228216		0.003063
0.024565	0.043878	0.180428	0.337032								0.407845		0
0.131211	0.049966	0.262763	0.108482								0.217704		0.009772
0.07074	0.008835	0.003199	0.390369								0.280825		0.007061
0.129621	0.010478	0.005968	0.643668								0.41902		0.015079
0.030934	0.193674	0.000251	0.37838								0.372363		0.014777
0.091832	0.041451	0.001044	0.103729								0.345572		0.002977
0.065489	0.160752	0.040234	0.105871								0.66713		0.004444
0.089571	0.056587	0.005275	0.393674								0.266346		0.003367
0.042632	0.067548	0.020071	0.250476								0.535022		0
0.03161	0.160434	0.001296	1.01631								0.308648		0
0.003615	0.031422	0.014826	0.427316								0.469715		0.00922
0.029015	0.094512	0.212906	0.407057								0.714592		0
0.027289	0.036558	0.010099	1.15125								0.453464		0.01569
0.036637	0.128853	0.000419	0.296172								0.507786		0.001249
0.028623	0.01817	0.045842	0.178038								0.253772		0.000369
0.041735	0.014741	0.015716	0.107397								0.343941		0.033203
0.012694	0.009969	0.011487	0.07237								0.548918		0.007803
0.037864	0.08002	0.071378	0.557251								0.40828		0
0.327535	0.022881	0.032031	0.226983								0.404619		0.004748
0.035809	0.020817	0.000967	0.019442								0.260108		0.001145
0.03483	0.199592	0.02079	0.187053								0.679106		0.005757
0.067096	0.120216	0.005367	0.404553								0.64582		0.0012
0.132441	0.010521	0.009398	0.195295								0.269993		0.001474
0.059852	0.021516	0.002829	0.386077								0.378283		0
0.015279	0.058912	0.001092	0.538527								0.372451		0.005868
0.101546	0.05266	0.00804	0.183345								0.534675		0.011552
0.045175	0.042838	0.005148	0.242363								0.571877		0.000182
0.109477	0.057963	0.046549	0.324802								0.395593		0
0.062814	0.180545	0.002505	0.317009								0.264042		0.000231
0.041721	0.295256	0.02098	0.412522								0.426309		0.063005
0.02974		0.005411	0.437737								0.172149		0
0.220077		0.139862	0.542667								0.474132		0.003519
0.028402											0.609615		0.056423
0.031028											0.740866		0.004177
0.038982											0.576058		0.001171
0.074137											0.177407		0.007625
0.062062											0.250233		0.000496
0.19607											0.590562		0.01143
0.10144											0.363896		1.39e-05
0.061174											0.360303		0.007934
0.04461											0.079303		0.011943
0.077011											0.406711		0.053207
0.033793											0.546609		0.009213
0.047616											0.267936		0.052741
0.133086											0.442239		0
0.040619											0.179303		0.041637
0.035761											0.356162		0.002331
0.024241											0.421053		0.016911
0.066119											0.160935		0.006365
0.108443											0.382378		0.006945
0.019486											0.304477		0.002116
0.050038											0.246829		0
0.093478											0.254294		0.012658
0.110568											0.707877		0.004318
0.043411											0.625281		0.020295
0.038695											0.184578		0.009032
0.057682											0.36289		0.005549
0.089816											0.649952		0.027868
0.118915											0.162043		0.000639
0.114991											0.507886		0.190388
0.046859											0.223486		0.038533
0.029855											0.524374		0.033023
0.434547											0.453105		0.003813
0.125648											0.167062		0.011612
0.043306											0.126539		0.021246
0.106055											0.187324		0.013882
0.074978											0.132121		0.007011
0.080374											0.546897		0
0.026054											0.349988		0.011844
0.020736											0.127991		0.048606
0.0074											0.161959		0.043859
0.085081											0.478223		0.005734
0.043089											0.272649		0.016562
0.011028											0.351967		0
0.099056											0.45565		0.003498
0.018496											0.58054		0.000495
0.039154											0.173366		0.000707
0.035146											0.554472		0.011475
0.049353											0.28458		0.000389
0.069509											0.186326		0
0.074145											0.623957		0.001065
0.035054											0.930644		0
0.065374											0.567353		0
0.006007											0.197086		0.005522
0.065917											0.133011		0
0.008779											0.512339		0
0.061115											0.394848		0
0.021855											0.258008		0
0.050059											0.588021		0
0.133146											0.420659		0
0.015842											0.200654		0.008573
0.03297											0.10772		0.000994
0.050473											0.137008		0
0.030177											0.437969		0
0.034095											0.115504		0.00077
0.074598											0.210682		0.010259
0.018541											0.254624		0
0.046366											0.437116		0
0.12395											0.211917		0.001202
0.051575											0.410271		0.006282
0.035392											0.24514		0
0.038568											0.110104		0.000161
0.083279											0.11138		0.003288
0.021807											0.550203		0.002629
0.026798											0.311604		0.002041
0.017349											0.165124		0.006237
0.044931											0.466899		0
0.029365													0.001139
0.058697													0.010366
0.032771													0.009614
0.001003													0.00093
0.069085													0.001796
0.019489													0
0.031626													0
0.081672													0
0.002837													0.000742
0.141842													0.001337
0.095255													0.002453
0.074397													0
0.030168													0.005248
0.219663													0.000335
0.040119													0.023437
0.215649													0.014072
0.011506													0.000183
0.036733													0.010045
0.053219													0
0.088466													0
0.041904													0.014007
0.069291													0.009704
0.128696													0.003362
0.034368													0
0.135686													0.021367
0.197561													6.57e-05
0.033542													0.005236
0.029334													0.035455
0.076637													0.004382
0.135491													0
0.11366													0.001466
0.02518													0.009105
0.087822													0.008607
0.109843													0.002036
0.02319													0
0.049926													0.023004
0.211683													0.003881
0.025981													0.013914
0.047563													0.001349
0.027732													0.003291
0.061724													0.003557
0.101128													0
0.03022													0.014159
0.018577													0
0.062548													0.017328
0.006696													0.007201
0.015025													0.019765
0.003219													0
0.005005													0.010775
0.386858													0.004877
0.030716													0.009123
0.088366													0.018327
0.041013													0.026811
0.019428													0.020561
0.022191													0
0.028316													0.006689
0.048321													0.005405
0.063665													0.015188
0.021993													0
													0.012024
													0

## Sheet: Fig 3c (outliers)
BER1098	BER1711	BER1715	BER1718	BER1721	BER1863	BER1874	BER1914	BER1915	BER1916	BER0905	BER1052	BER1053	BKR739	BER0083	BER0090
413	280	250	296	236	181	119	105	126	126	160	375	84	397	132	188	n value (#cells)
MetE	IlvB	PckA	PdhD	Pyk	LutC	PyrK	ArgJ	ArgB	ArgD	CitZ	Cmk	Gmk	ScoB	Eno	GapA
0.052109	0.038858	0.017437	0.012463	1.34014	0.200391	0.40328	0.031641	0.353585	0.289692	0.031872	0.441291	0.621768	0.004613	0.524553	2.28863
0.038173	0.041443	0.066568	0.321656	1.21902	0.051059	0.347838	0.006118	0.164876	0.121037	0	0.338661	0.321946	0.017728	0.389516	0.806295
0.016553	0.014951	0.022287	0.046458	2.88173	0.215453	0.314798	0.024182	0.437783	0.168287	0.032566	0.322191	0.295548	0.004356	0.580557	0.94897
0.022555	0.09372	0.014395	0.064403	1.0368	0.06594	0.543543	0.009313	0.126228	0.289512	0.017352	0.474038	0.487475	0.002902	1.18332	2.12947
0.024772	0.008016	0.070055	0.132358	1.27965	0.069682	0.477091	0.007308	0.64121	0.165054	0.038458	0.373833	0.475825	0.01091	1.37008	0.569493
0.087408	0.002816	0.00225	0.433839	1.16286	0.136757	0.276645	0.001781	0.448599	0.171556	0.000226	0.266396	0.612889	0.007775	1.08272	0.990648
0.099049	0.007358	0.017502	0.313713	1.18074	0.214231	0.113305	0.002332	0.420166	0.160271	0.001621	0.534678	0.518937	0.008423	0.49952	0.506866
0.031998	0.218252	0.027261	0.793994	1.34113	0.092182	0.283061	0.00013	0.209313	0.302128	0.005455	0.417314	0.149244	0.017985	0.474331	2.45705
0.104061	0	0.001767	0.361476	2.33992	0.088532	0.265287	0.003017	0.267334	0.150699	0.009337	0.468898	0.332764	0.004353	0.532836	2.10081
0.055205	0	0.003343	0.215662	1.54161	0.146948	0.200375	0.006999	0.078267	0.159178	0.004542	0.158322	0.484165	0.009662	1.81343	2.76518
0.057509	0.004677	0.050566	0.247901	1.35312	0.125609	0.278005	0.00516	0.42416	0.321415	0.011836	0.245559	0.492946	0.00355	0.333949	2.00139
0.076064	0.000819	0.006946	0.273996	1.334	0.176236	0.268618	0.035464	0.073764	0.124714	0	0.30166	0.328	0.023382	0.584328	1.47784
0.031056	0.015148	0.003707	0.407888	0.979307	0.043321	0.471481	0.009132	0.173227	0.260892	0.010538	0.616691	0.117555	0.010873	0.593397	1.57144
0.049359	0.017464	0.019082	0.465119	1.77124	0.052032	0.215107	0.006917	0.21794	0.067489	0.008719	0.528051	0.2307	0.012932	1.38695	1.4458
0.058774	0.005275	0.016548	0.163279	0.979137	0.11213	0.217754	0.04277	0.291875	0.387336	0.016738	0.54246	0.191778	0.005577	0.63918	1.72757
0.072774	0	0.010084	0.291609	2.31938	0.038624	0.246904	0	0.012292	0.169449	0.001346	0.263328	0.248912	0.012303	1.13512	1.02775
0.124123	0.003157	0.047858	0.477581	2.3888	0.037158	0.152252	0.012968	0.277788	0.141873	0.005736	0.604743	0.637773	0.010669	0.327416	1.71937
0.024636	0.03293	0.00033	0.426026	1.43802	0.102554	0.238586	0.002107	0.298056	0.183791	0.004495	0.647066	0.410344	0.006596	0.533934	1.48527
0.140126	0.000503	0.000902	0.247805	1.16588	0.117542	0.289355	0.008186	0.205257	0.232317	0	0.458536	0.376169	0.000971	0.630541	1.55876
0.123313	0	0.002078	0.109767	1.27285	0.046307	0.147089	0	0.164592	0.182394	0.003	0.639801	0.480714	0.015179	0.586038	1.46609
0.024304	0.151831	0.03858	0.174411	1.55002	0.154352	0.369466	0.045633	0.223517	0.438535	0	0.309795	0.636842	0.002537	1.00777	1.27671
0.069918	0.004577	0.077624	0.741322	1.09115	0.030873	0.211441	0.004775	0.160874	0.163687	0.003076	0.48963	0.576907	0.01743	0.941025	1.80384
0.081657	0.037359	0.008676	0.387705	1.52858	0.145891	0.548095	0.007617	0.172374	0.070704	0.006245	0.32781	0.325256	0.005038	0.551433	1.4975
0.061389	0.000993	0.031613	0.083332	1.85995	0.145588	0.263843	0.01201	0.429936	0.223031	0	0.483559	0.199143	0	0.357512	0.971571
0.07633	0.047559	0.004022	0.132677	1.62884	0.086178	0.030824	0.013012	0.316006	0.22694	0.014583	0.194992	0.303702	0.006055	0.712926	1.59856
0.016397	0.153349	0.093789	0.296775	1.16256	0.018581	0.494359	0.007544	0.319814	0.199486	0.00019	0.331564	0.152859	0.004397	1.18737	2.95205
0.022526	0.001831	0.002456	0.271473	1.15336	0.181166	0.372343	0.009173	0.16347	0.475762	0.003444	0.202435	0.529714	0.016977	0.462648	3.18523
0.066009	0.00761	0.028189	0.634242	2.15327	0.150919	0.277858	0.007061	0.27411	0.282971	0.004179	0.263211	0.145395	0.001597	0.6368	2.37769
0.027087	0.012357	0.004652	0.143446	1.74965	0.074313	0.598182	0.000748	0.315268	0.408936	0.005875	0.66005	0.468067	0.007935	0.633768	1.69555
0.006761	0	0.000284	0.070454	1.33601	0.047938	0.296432	0.004084	0.401629	0.106387	0.018887	0.398728	0.071677	0.006043	1.4006	2.67238
0.105266	0.011044	0.098103	0.525644	1.67352	0.082319	0.671397	0.020389	0.304446	0.083501	0.016692	0.050235	0.546963	0.009452	0.581737	1.50181
0.019243	0.026235	0.068057	0.593065	1.68135	0.038388	0.120642	0.013539	0.429267	0.210401	0.001728	0.256987	0.262427	0.003448	0.818196	0.763744
0.1647	9.33e-05	0.076852	0.214235	1.92283	0.007812	0.420994	0	0.237209	0.248897	0.004977	0.226642	0.536409	0.00438	0.434064	1.14055
0.041197	0.002826	0.043879	0.148027	1.16855	0.014667	0.146273	0.003292	0.171242	0.022676	0.000311	0.317787	0.335884	0.021371	0.971297	1.25578
0.010757	0	0.002104	0.234199	1.65478	0.153192	0.29906	0.014856	0.441341	0.179413	0.031936	0.603871	0.330879	0.00039	1.11904	0.297491
0.003426	0.21092	0.098763	0.160345	1.76134	0.023689	0.209006	0.00647	0.25957	0.167665	0.015215	0.517861	0.662482	0.004892	1.03842	1.84741
0	0.156198	0.029295	0.694937	1.4829	0.121668	0.125967	0.018558	0.349225	0.216986	0.013807	0.472931	0.706343	0.013214	0.695319	0.983996
0.10608	0.106799	0.014796	0.235742	0.819611	0.095768	0.414787	0.001626	0.57106	0.207742	0.01966	0.352573	0.310994	0.004772	0.84374	3.67941
0.02095	0	0.032009	0.109843	1.50006	0.084871	0.168551	0.000427	0.328382	0.164765	0.016857	0.362453	0.354574	0.005214	0.798735	3.11434
0.047499	0.007458	0.002363	0.174613	1.40528	0.003118	0.248268	0.007659	0.376178	0.097682	0.000234	0.732979	0.172202	0.022437	0.884557	0.538835
0.057598	0.139909	0.001745	0.267558	1.32871	0.001559	0.304217	0.036967	0.27473	0.114825	0	0.24207	0.111411	0.016525	0.72279	1.53287
0.011185	0.078138	0.033567	0.647583	1.54938	0.025295	0.290601	0.013058	0.23285	0.129276	0.004135	0.536857	0.284296	0.000207	0.927766	0.963649
0.112989	0.020852	0.044622	0.525497	0.790991	0.011261	0.132468	0	0.244532	0.10537	0.010081	0.270803	0.724618	0	0.756588	1.45077
0.073794	0.166612	0.005172	0.011802	0.704797	0.01785	0.100906	0.003968	0.179571	0.141147	0.004691	0.265687	0.204395	0.000863	0.658091	1.26516
0.174829	0.028957	0.018349	0.754324	0.892699	0.267118	0.288261	0.014209	0.414427	0.339216	0.012839	0.159912	0.148871	0.005278	0.842713	1.60093
0.123383	0.141753	0.030796	0.002859	2.16562	0	0.388313	0.000444	0.211836	0.303577	0.005418	0.355708	0.798536	0.002496	0.693285	1.83804
0.103297	0.159229	0.032506	0.354872	1.49574	0.265017	0.284393	0	0.541745	0.194461	0.004684	0.239603	0.275931	0.000203	0.863051	1.11281
0.000764	0.010067	0.005365	0.487216	1.37096	0.026119	0.446718	0	0.276255	0.160928	0.008781	0.31855	0.155067	0.012576	0.586245	1.05842
0.063247	0.044074	0.000163	0.179564	1.96317	0.051179	0.143896	0.000534	0.280968	0.250568	0.000195	0.28109	0.660722	0.002408	0.464479	0.793565
0.027777	0.184303	0.008617	0.163251	0.731563	0.027081	0.323143	0.025221	0.204184	0.239275	0.017977	0.366212	0.133346	0.017463	0.653718	0.503293
0.061967	0.068543	0.008438	0.05405	1.15645	0.003556	0.410853	0.000457	0.320917	0.143314	0	0.477661	0.211356	0.00037	0.637958	1.17665
0.062254	0.193863	0.00724	0.106892	0.841814	0.020535	0.26262	0.031299	0.368564	0.112327	0	0.394652	0.008997	0.00165	0.823469	2.44366
0.070863	0.0615	0.046889	0.486383	1.78977	0.001991	0.246908	0	0.170568	0.201751	0.0172	0.282848	0.058948	0.007255	0.587183	0.867734
0.046108	0.038947	0.01159	0.180258	1.57128	0.001057	0.218034	0.000206	0.238813	0.348051	0.01759	0.765727	0.284485	0.00695	0.347747	2.37298
0.044929	0.007457	0.052248	0.779269	1.81991	0.008011	0.1937	0	0.40358	0.293384	0.003747	0.272091	0.286933	0.008133	0.893481	1.22894
0.042906	0.038662	0.007295	0.64305	1.44327	0.032377	0.300456	0	0.242145	0.294594	0.009537	0.319639	0.40516	0.021844	0.403036	0.747898
0.007159	0.210758	0.005907	0.112521	1.74762	0.009057	0.411079	0.002983	0.27024	0.052951	0.038705	0.437352	0.437192	0.011998	0.548903	2.64676
0.046081	0.019563	0.000221	0.914372	1.14221	0.002398	0.385652	0.00481	0.267233	0.351231	0.003439	0.333686	0.390765	0.000419	0.698453	1.29877
0.060923	0.002054	0.007777	0.423099	1.15392	0.005952	0.430104	0.012573	0.084304	0.20615	0.0385	0.242803	0.504607	0.011756	0.787711	2.26546
0.032188	0.214287	0.038304	0.788041	1.57394	0.003117	0.502981	0.00763	0.114749	0.369093	0.002547	0.151569	0.659284	0.01486	0.724008	0.943475
0.105215	0.161506	0.002131	0.033192	1.20015	0.090514	0.319767	0.017166	0.227702	0.427272	0.0014	0.252981	0.169479	0.007404	0.919551	1.42076
0.074125	0.131134	0.015676	0.112221	1.23235	0.035582	0.476809	0.002177	0.105441	0.283529	0.04421	0.160763	0.458201	0.000301	0.219924	1.21515
0.043742	0.102271	0.015869	0.032536	1.47024	0.104156	0.341348	0	0.097576	0.162928	0.029562	0.332988	0.462479	0.011349	1.15568	1.47467
0.01662	0.038092	0.010155	0.543997	1.55826	0.046238	0.428414	0.004911	0.351865	0.196143	0.002251	0.660547	0.5132	0.014181	0.997437	1.54593
0.068897	0.094646	0.000375	0.247306	1.18109	0.077762	0.454843	0	0.405445	0.31448	0.000886	0.353578	0.891561	0.005964	1.12739	2.56241
0.073926	0.053855	0.02487	0.515345	0.952075	0.202599	0.270143	0	0.143531	0.132881	0.009229	0.521199	0.369756	0.009065	0.591763	0.534722
0.02155	0.000895	0.006579	0.039663	1.2198	0.048628	0.413192	0.000973	0.350132	0.320451	0.005637	0.369738	0.345919	0.004103	0.305365	2.60472
0.029972	0.00409	0.021035	0.28397	1.0742	0.009643	0.187975	0.002262	0.16638	0.153391	0.015712	0.453496	0.261979	0.012702	1.11341	1.0233
0.057198	0.0575	0.017145	0.135013	1.38595	0.087323	0.16129	0.017375	0.176026	0.115401	0.015204	0.311996	0.293898	0.008442	0.448439	0.915306
0.113932	0.023588	0.096663	0.303214	1.75452	0.080797	0.280101	0.003255	0.203037	0.165543	0.024282	0.069178	0.1824	0.002548	0.444029	3.04564
0.110171	0.076871	0.018502	0.446831	1.18007	0.044065	0.168856	0.007531	0.450265	0.150507	0.007454	0.252242	0.466132	0.020109	1.33695	1.58947
0.155708	0.109392	0.032739	0.85649	1.20517	0.159633	0.12283	0	0.173108	0.219197	0.038513	0.469541	0.188364	0	0.520155	1.75953
0.097194	0	0.011136	0.064269	2.12017	0.068464	0.044507	0.025871	0.299551	0.103122	0.011194	0.365786	0.500658	0.001316	0.68755	1.50385
0.060931	0.208121	0.028839	0.578776	0.882843	0.130678	0.266103	0	0.093162	0.328744	0.014719	0.243358	0.390593	0	0.903764	1.93538
0.005127	0.008351	0.007609	0.069095	1.32816	0.099977	0.25522	0.023723	0.079892	0.34224	0.008164	0.441	0.228445	0.008469	0.687918	1.51806
0.042979	0.183784	0.041146	0.073703	1.0721	0.173779	0.328607	0.031576	0.174838	0.10911	0	0.277931	0.330249	0.000641	0.220793	2.21497
0.058513	0.04264	0.063133	0.281932	1.47483	0.192021	0.239811	0.002486	0.203137	0.124306	0.041609	0.443165	0.346716	0.014029	0.686296	1.06492
0.125724	0.041061	0.001121	0.812013	1.83509	0.045464	0.47082	0.000267	0.264481	0.018055	0.02351	0.194242	0.229037	0	0.649985	0.395258
0.035927	0.20844	0.020871	0.391284	0.896644	0.265639	0.265466	0.006047	0.037919	0.174838	0.004418	0.433068	0.781363	0.007147	0.782669	2.31477
0.080705	0.003334	0.003328	0.074547	1.23107	0.051784	0.06158	0.005839	0.260501	0.225255	0.01937	0.449531	0.362196	0.003298	0.702501	1.09122
0.029078	0.154648	0.010673	0.147945	1.97741	0.039564	0.302929	0.00287	0.242425	0.210383	0.007665	0.353618	0.108956	0.014415	0.463483	2.78532
0.116424	0.120498	0.08865	0.23274	0.229301	0.11172	0.189802	0.009622	0.232876	0.244527	0.014302	0.75976	0.186143	0.007218	0.883289	3.29783
0.038486	0.040438	0.016738	0.491482	1.9541	0.010342	0.314765	0.036241	0.078278	0.023286	0.005089	0.283592	0.275828	0.007187	0.521706	1.39564
0.182214	0.056579	0.024716	0.788426	1.27561	0.072786	0.393331	0.047144	0.381418	0.162022	0.017149	0.314894	0.594917	0.022538	0.493509	0.512093
0.015292	0.119564	0.011389	0.428924	1.36556	0	0.126059	0.003928	0.387408	0.222278	0.016259	0.431413		0.000659	1.24172	0.797139
0.097542	0.174411	0.028516	0.710557	1.87829	0.022524	0.677227	0.005596	0.23723	0.148563	0.02259	0.406402		0.002138	1.64809	1.7623
0.053942	0.155693	0.025073	0.426051	2.27749	0.006495	0.169555	0.001493	0.363989	0.171721	0.004279	0.234342		0.012069	0.82069	1.11822
0.048279	0.064466	0.023093	0.081265	2.20038	0.008235	0.154705	0.000304	0.364905	0.133131	0.006639	0.303234		0.021919	0.841357	2.87627
0.05334	0.184923	0.013962	0.555024	2.04308	0.111015	0.081859	0	0.244233	0.268288	0.002027	0.361507		0	1.03988	1.32222
0.029612	0.026149	0.012781	0.438123	1.18267	0.068215	0.369337	0.014548	0.470318	0.344473	0.0113	0.293076		0.001149	0.774318	1.13701
0.15534	0.111123	0.011292	0.472592	1.6455	0.085802	0.333431	0.001229	0.284962	0.273835	0.02707	0.506938		0.014444	1.21706	0.60261
0.039446	0.138016	0.07986	0.329841	0.687031	0.022711	0.055435	0.013363	0.222809	0.352853	0	0.500876		0.007247	0.736856	1.51032
0.031771	0.195762	0.01598	0.288196	1.17399	0.006665	0.232191	0.007206	0.286485	0.192191	0	0.696611		0.000313	0.200503	1.67782
0.033738	0.122537	0.000123	0.312442	1.38209	0.106377	0.490446	0.004841	0.400719	0.22491	0.000866	0.134724		0.00684	0.387914	0.832547
0.068013	0.045602	0.033198	0.436432	2.18098	0.01752	0.172554	0	0.444078	0.295571	0.018158	0.369784		0.006649	0.133765	1.06838
0.024764	0.205003	0.055355	0.06483	1.01048	0.006819	0.115385	0.008622	0.279687	0.175944	0.008432	0.483589		0.005938	1.27456	1.69252
0.120822	0.07252	0.021756	0.451044	1.29958	0.16044	0.106518	0.01356	0.479878	0.125281	0.002753	0.284229		0.010851	0.721038	2.25388
0.023688	0.099824	0.021038	0.57914	1.96468	0.042754	0.270936	0.00227	0.212401	0.168205	0	0.07872		0.001074	0.701948	1.30681
0.113236	0.03699	0.029252	0.244721	1.67102	0.002135	0.079845	0	0.174181	0.292085	0	0.167599		0.010773	0.491295	2.2506
0.050751	0.192032	0.056404	0.172671	1.24604	0.012956	0.144054	0.005038	0.181641	0.079501	0.018638	0.338671		0.001027	0.926553	3.15754
0.088995	0.06785	0.05047	0.167426	1.6007	0	0.517669	0.018113	0.322894	0.238467	0.003919	0.49518		0.003417	0.024361	0.140769
0.090548	0.162781	0.018018	0.221207	1.68806	0.005871	0.216986	0	0.137229	0.234151	0.00597	0.626289		0.005045	0.75858	0.622626
0.056776	0.115441	0	0.338461	1.96214	0.000131	0.211228	0.015176	0.354435	0.2528	0.013682	0.356343		0.001288	0.412608	0.647598
0.052662	0.026674	0.023579	0.129006	1.64104	0.021014	0.359542	0.001204	0.212818	0.206337	0.02793	0.383801		0.011747	0.924887	1.54259
0.047464	0.235446	0.029432	0.298716	1.61497	0.198309	0.385503	0.017645	0.404132	0.344968	0.002203	0.537971		0	0.620465	1.05666
0.048435	0.006159	0.02261	0.073182	1.98165	0.005934	0.471029		0.101366	0.18936	0.008115	0.498382		0.016202	1.56053	1.41586
0.000909	0.016897	0.023201	0.086136	1.59765	0.051776	0.396245		0.181469	0.20377	0	0.637549		0.005741	0.711556	0.863111
0.013529	0.221725	0.045791	0.407225	1.80663	0.040963	0.298903		0.249926	0.023045	0.000536	0.196538		0.00359	1.38939	2.28367
0.11818	0.006458	0.013221	0.13179	1.29475	0.027898	0.281823		0.202554	0.086692	0.010548	0.689739		0.007277	0.381307	1.16616
0.016508	0.055132	0	0.011289	1.1677	0.014859	0.275283		0.513972	0.118302	0.000486	0.367782		0	0.494367	1.07112
0.00843	0	0.045801	0.126303	1.34942	0.019631	0.183866		0.333151	0.177096	0.009322	0.663726		0.006736	0.803342	1.41753
0.040262	0.000435	0.007374	0.039425	0.991198	0.021726	0.253106		0.27931	0.17003	0.014877	0.362992		0.017117	0.583012	1.42197
0.139498	0.003706	0	0.157793	1.81119	0.057626	0.576349		0.353542	0.268221	0.001491	0.299295		0.001159	0.313817	0.971163
0.127752	0.00901	0.010396	0.089699	1.48743	0.010035	0.140053		0.261841	0.06399	0.003724	0.468534		0.011312	0.776308	1.32122
0.126287	0	0.029657	0.602721	1.66069	0.056299	0.182785		0.21188	0.272445	0.008493	0.332047		0.002055	0.639398	1.99157
0.099577	0.015491	0.0604	0.094031	1.44874	0.022419	0.038425		0.34439	0.239083	0.007675	0.388085		0.01041	0.182005	0.587852
0.030411	0	0.080805	0.02592	1.17433	0.008462	0.124948		0.350381	0.189177	0.000851	0.554925		0.008737	0.852923	1.79071
0.08046	0.062036	0.005168	0.222953	1.51091	0.062198	0.340716		0.344429	0.305575	0.009037	0.363859		0.00731	0.653084	0.762791
0.126674	0.042498	0.058814	0.20684	1.55191	0.005149	0.381391		0.347248	0.221225	0.004499	0.465211		0.001549	0.43982	1.38611
0.057861	0	0.004931	0.223811	1.32674	0.135662			0.147459	0.150058	0.001978	0.355636		0	0.571248	2.36177
0.066745	0.022151	0.000739	0.055155	1.67944	0.041334			0.300304	0.099686	0.024993	0.267238		0	0.862615	2.48824
0.010256	0.000808	0.006741	0.131457	1.58258	0.02486			0.127052	0.088717	0.012301	0.354591		0	0.455774	1.58956
0.035914	0	0.001591	0.24855	0.907615	0.023191			0.358404	0.276993	0.042115	0.357655		0	0.678097	1.85387
0.046217	0	0.019056	0.356887	1.45142	0.006443			0.212607	0.133623	0	0.575003		0	0.393987	3.51366
0.047496	0.020024	0.01317	0.015708	1.18795	0.007031			0.307117	0.272518	0.03963	0.668336		0.000229	0.037637	1.11532
0.099086	0	0.053297	0.440365	1.17477	0.009816			0.252958	0.250002	0.004014	0.260103		0.000259	0.787797	1.83631
0.08833	0.020007	0.027609	0.118122	1.26465	0.162984					0.020002	0		0	1.19725	1.66141
0.178333	0	0.004968	0.132181	0.633026	0.194002					0.006594	0.748536		0.001313	0.841636	2.94347
0.055892	0.002308	0.044162	0.336453	0.965639	0.147234					0.018162	0.093445		0.000484	0.812086	0.902626
0.095085	0.180152	0.030008	0.445615	1.7018	0.106334					0.001024	0.224175		0	0.608671	1.96276
0.011258	0.009129	0.056336	0.579673	1.8123	0.085217					0.005248	0.108135		0.00742	0.311451	1.06548
0.07551	0	0.059183	0.294114	1.90265	0.166637					0.013773	0.002371		0.000775	0.529665	0.315709
0.055071	0	0.014754	0.043389	1.4257	0.240029					0.014306	0.078591		0.002424		2.08197
0.074404	0.008346	0.009505	0.185341	1.5403	0.016357					0	0.339551		0.001058		0.748824
0.05021	0	0.09783	0.683435	1.75362	0.045179					0.03128	0.146494		0		0.928832
0.033776	0.041275	0.033901	0.074064	2.03696	0.173255					0.002223	0		0.001335		3.20076
0.018003	0	0.014281	0.356226	1.39941	0.048473					0.039592	0.009401		0		1.80902
0.135106	0.030323	0	0.083908	0.973208	0.062967					0.005855	0.138077		0		1.22066
0.050138	0	0.007284	0.241285	1.37902	0.043001					0	0.003494		0.000912		1.14424
0.090106	0	0.005405	0.004905	1.16787	0.066283					0.014047	0.259658		0.000912		1.43836
0.004751	0	0.003324	0.396357	1.71604	0.036594					0.022326	0.0396		0.002031		0.710542
0.15221	0.000269	0.007691	0.601636	1.9806	0.083187					0.003584	0.109177		0		1.28809
0.022118	0.017861	0.003904	0.092107	2.5842	0.06366					0.026094	0		0		1.95828
0.071655	0.008132	0.072903	0.123633	1.22028	0.211678					0.000928	0.403688		0		1.25487
0.08806	0	0.001074	0.946572	2.34137	0.055382					0	0.179562		0		1.82548
0.027473	0.004636	0	0.605283	1.93669	0.087156					0.010775	0.293167		0		2.23905
0.018483	0.047243	0.007212	0.782692	1.03502	0.020349					0.043468	0.049579		0		0.697977
0.082046	0.005637	0.007552	0.273168	1.65482	0.005294					0.000272	0.104346		0		2.89005
0.105112	0.006764	0.004105	0.519248	1.01095	0.103018					0.017899	0.189605		0.00155		1.36424
0.195828	0.005046	0.011861	0.315975	1.12226	0.197823					0	0.628136		0.006296		1.96065
0.04496	0.031785	0.024258	0.067782	1.38631	0.087211					0.021137	0.302712		0.003593		1.91401
0.075134	0.111582	0.002471	0.230903	1.79062	0.028037					0.009369	0.174195		0		1.35729
0.050709	0.073671	0.005967	0.291002	1.51137	0.173207					0.00728	0.124554		0.002396		0.641442
0.025041	0.069385	0.002272	0.350266	1.68326	0.077452					0.019847	0		0		1.44985
0.035029	0.092628	0	0.263993	1.67449	0.04354					0.000561	0.089583		0		2.52866
0.018986	0.00259	0.035578	0.629295	2.11809	0.033254					0	1.06334		0.003325		1.73523
0.050554	0.088833	0.031769	1.07854	2.3921	0.146839					0.005088	0.646785		0.00582		2.83526
0.004794	0.108835	0.03532	0.533394	0.776829	0.083359					0	0.007434		0.000539		1.58393
0.039431	0.010087	0.060732	0.146005	1.14	0.014771					0.023137	0.109478		8.48e-05		1.19775
0.078563	0	0.027378	0.532213	0.990999	0.154981					0	0.120716		0.011584		1.17003
0.063019	0.019336	0.001496	1.14118	1.93845	0						0		0		1.18471
0.040127	0.011531	0	0.299568	1.43711	0.087558						0.027674		0		1.92303
0.045004	0.073942	0.017922	0.445867	1.96504	0.019801						0		0		0.668839
0.094931	0.085519	0.04465	0.496732	1.47601	0.083278						0.169435		0.000976		1.77142
0	0	0.012942	0.202951	1.17627	0.084794						0.14892		0		0.991373
0.015047	0	0.011121	0.061637	1.78188	0.196138						0.0007		0.000208		1.52698
0.192946	0.04075	0.004072	0.118136	1.38429	0.022951						0.012096		0		2.66613
0.023347	0	0.003266	0.128302	1.19325	0.085194						0.351922		0.000661		0.626598
0.064407	0	0.034964	0.043229	0.678354	0.062338						0.133102		0.000332		2.10862
0.157258	0.070059	0.004985	0.156011	2.23591	0.180586						0.011011		0.013477		1.24336
0.019661	0	0.007958	0.426803	1.76701	0.055059						0		0		2.13032
0.014322	0	0.006453	0.337927	1.84331	0.039198						0.000313		0.002353		1.64348
0.048866	0.089018	0.027175	0.49299	1.34318	0.069054						0		0.001626		1.7212
0.047783	0.001317	0.007316	0.523373	1.69043	0.071095						0.945924		0.004716		2.36754
0.151409	0.027631	0.007103	0.372816	1.50719	0.005565						0		0.003116		0.60175
0.070033	0.024325	0.001144	0.324978	2.09886	0.253711						0.244086		0.001274		2.88755
0.075647	0.005312	0.007509	0.857397	1.45959	0.113348						0		0.00054		1.4135
0.048535	0.152789	0.008907	0.202258	1.47113	0.108097						0		0.001958		1.81154
0.025868	0.003066	0.002908	0.204947	1.76817	0.029425						0.201536		0.013212		2.07274
0.006259	0.039566	0.003291	0.532427	2.08746	0.175296						0.004766		0.012707		2.10989
0.008048	0.192038	0.00468	0.63647	2.55292	0.228436						0.014062		0.011105		2.14802
0.021627	0.028699	0.003889	0.767652	0.961939							0.007599		0.000851		1.05328
0.049305	0.006389	0.000513	0.364189	2.37104							0.569471		0		1.87153
0.026028	0.10538	0.026526	0.065501	1.73688							0.582433		0		1.19465
0.04861	0.090513	0.000521	0.151176	0.614148							0.206421		0.01052		1.81585
0.062149	0.124937	0.006272	0.271867	1.04434							0.144795		0.015097		1.48592
0.040191	0.061321	0.02268	0.519586	1.7352							0.044238		0		1.87884
0.007682	0.101969	0.030206	0.300723	1.49504							0.02312		0.002125		1.16912
0.139641	0.00255	0.006276	0.214606	1.32544							0.922732		0
0.036909	0.050497	0.039759	0.25623	1.84703							0.061421		0.001716
0.060672	0.046917	0.004259	0.354703	1.69766							0.161714		0.003794
0.014092	0.012404	0.014174	0.220491	1.20941							0.973294		0.000802
0.090666	0.12481	0.01793	0.159822	1.72629							0.189701		0
0.029266	0.017504	0.000358	0.156329	1.89518							0.228216		0
0.00656	0.035269	0.0174	0.463542	1.74857							0.407845		0
0.06179	0.038761	0.018351	0.608119	1.94138							0.217704		0.000673
0.01481	0.05525	0.001635	0.345388	1.77692							0.280825		0
0.038899	0.044262	0.012519	0.231938	0.69324							0.41902		0
0.042862	0.132752	0.00169	0.734158	1.40413							0.372363		0
0.068231	0.00038	0.012045	0.432127	0.427475							0.345572		0.015175
0.021189	0.033613	0.00571	0.309114	1.79507							0.66713		0.003925
0.04093	0.028003	0	0.514041	1.75982							0.266346		0.000359
0.010931	0.003599	0.010381	0.001171	2.14677							0.535022		0
0.024569	0.056377	0.01002	0.081964	1.49382							0.308648		0.019321
0.009939	0.08511	0	0.170858	1.89212							0.469715		0.001686
0.068232	0.06776	0.002752	0.365565	1.1862							0.714592		0.000126
0.061607	0.014055	0.020579	0.202882	1.36666							0.453464		0
0.172274	0.042151	0.004372	0.230586	1.07845							0.507786		0.001687
0.109265	0.133251	0.011644	0.075951	1.21435							0.253772		0.001803
0.031328	0.152045	0.014859	0.030482	1.41219							0.343941		1.17e-05
0.018598	0.027141	0	0.250138	1.75829							0.548918		0.00145
0.03292	0.084045	0.07213	0.33148	1.37261							0.40828		0.001616
0.017057	0.123634	0.012983	0.290356	1.25227							0.404619		0.006649
0.018966	0.160901	0.012418	0.15872	1.44888							0.260108		0
0.005085	0.127679	0.093011	0.201073	0.837636							0.679106		0.003633
0.032222	0.021813	0.04833	0.179261	1.57238							0.64582		0.007253
0.068394	0.122967	0.046105	0.608299	1.87879							0.269993		0.007435
0.080673	0.000634	0	0.020672	1.13883							0.378283		0
0.031265	0	0.020689	0.28153	2.39707							0.372451		0
0.043661	0.050284	0.001701	0.358601	1.7052							0.534675		0.00634
0.007131	0.028707	0.038195	0.228712	1.46026							0.571877		0
0.006773	0.000924	0.037621	0.423523	2.45765							0.395593		0.006357
0.036804	0.020091	0.003199	0.175305	2.2851							0.264042		0.023302
0.038899	0.025926	0.005968	0.230967	1.40454							0.426309		0.001514
0.082671	0.000726	0.000251	0.421924	1.78427							0.172149		0.019996
0.038083	0	0.001044	0.274106	0.471076							0.474132		0.005873
0.097461	0.139405	0.040234	0.339111	0.150924							0.609615		0.001008
0.036301	0.050527	0.005275	0.233629	2.32055							0.740866		0.000169
0.038317	0.213369	0.020071	0.334989	2.05243							0.576058		0
0.003558	0.186648	0.001296	0.368013	1.62455							0.177407		0.000289
0.064267	0.016436	0.014826	0.450577	2.47774							0.250233		0.013173
0.069205	0.020256	0.010099	0.201377	1.58383							0.590562		0.007016
0.053068	0.090899	0.000419	0.03741	1.59068							0.363896		0
0.025638	0.008279	0.045842	0.225513	1.4307							0.360303		0
0.074511	0.027029	0.015716	0.16158	1.15556							0.079303		0.006214
0.042554	0.077089	0.011487	0.254922	1.40593							0.406711		0
0.18089	0.010177	0.071378	0.649674								0.546609		0.006438
0.03973	0.064284	0.032031	0.152115								0.267936		0.006201
0.053007	0.068968	0.000967	0.593227								0.442239		0.01049
0.119506	0.127338	0.02079	0.116353								0.179303		0.001555
0.02615	0.018342	0.005367	0.452353								0.356162		0
0.032238	0	0.009398	0.026688								0.421053		0.001682
0.014491	0.033105	0.002829	0.091229								0.160935		0.003063
0.010989	0	0.001092	0.573112								0.382378		0
0.093735	0.027282	0.00804	0.372344								0.304477		0.009772
0.024323	0.12356	0.005148	0.214398								0.246829		0.007061
0.034517	0	0.046549	0.11447								0.254294		0.015079
0.087028	0.032893	0.002505	0.261533								0.707877		0.014777
0.134586	0.006665	0.02098	0.409784								0.625281		0.002977
0.037031	0.002915	0.005411	0.35432								0.184578		0.004444
0.049383	0.007712		0.126265								0.36289		0.003367
0.054716	0.043878		0.156691								0.649952		0
0.006167	0.049966		0.135611								0.162043		0
0.023743	0.008835		0.723405								0.507886		0.00922
0.024565	0.010478		0.512439								0.223486		0
0.131211	0.193674		0.706732								0.524374		0.01569
0.07074	0.041451		0.345017								0.453105		0.001249
0.129621	0.160752		0.310228								0.167062		0.000369
0.030934	0.056587		0.188614								0.126539		0.007803
0.091832	0.067548		0.268035								0.187324		0
0.065489	0.160434		0.440226								0.132121		0.004748
0.089571	0.031422		0.403633								0.546897		0.001145
0.042632	0.094512		0.230085								0.349988		0.005757
0.03161	0.036558		0.295555								0.127991		0.0012
0.003615	0.128853		0.337032								0.161959		0.001474
0.029015	0.01817		0.108482								0.478223		0
0.027289	0.014741		0.390369								0.272649		0.005868
0.036637	0.009969		0.643668								0.228216		0.011552
0.028623	0.08002		0.37838								0.407845		0.000182
0.041735	0.022881		0.103729								0.217704		0
0.012694	0.020817		0.105871								0.280825		0.000231
0.037864	0.199592		0.393674								0.41902		0
0.035809	0.120216		0.250476								0.372363		0.003519
0.03483	0.010521		1.01631								0.345572		0.004177
0.067096	0.021516		0.427316								0.66713		0.001171
0.132441	0.058912		0.407057								0.266346		0.007625
0.059852	0.05266		1.15125								0.535022		0.000496
0.015279	0.042838		0.296172								0.308648		0.01143
0.101546	0.057963		0.178038								0.469715		1.39e-05
0.045175	0.180545		0.107397								0.714592		0.007934
0.109477			0.07237								0.453464		0.011943
0.062814			0.557251								0.507786		0.009213
0.041721			0.226983								0.253772		0
0.02974			0.019442								0.343941		0.002331
0.028402			0.187053								0.548918		0.016911
0.031028			0.404553								0.40828		0.006365
0.038982			0.195295								0.404619		0.006945
0.074137			0.386077								0.260108		0.002116
0.062062			0.538527								0.679106		0
0.19607			0.183345								0.64582		0.012658
0.10144			0.242363								0.269993		0.004318
0.061174			0.324802								0.378283		0.020295
0.04461			0.317009								0.372451		0.009032
0.077011			0.412522								0.534675		0.005549
0.033793			0.437737								0.571877		0.000639
0.047616			0.542667								0.395593		0.003813
0.133086											0.264042		0.011612
0.040619											0.426309		0.021246
0.035761											0.172149		0.013882
0.024241											0.474132		0.007011
0.066119											0.609615		0
0.108443											0.740866		0.011844
0.019486											0.576058		0.005734
0.050038											0.177407		0.016562
0.093478											0.250233		0
0.110568											0.590562		0.003498
0.043411											0.363896		0.000495
0.038695											0.360303		0.000707
0.057682											0.079303		0.011475
0.089816											0.406711		0.000389
0.118915											0.546609		0
0.114991											0.267936		0.001065
0.046859											0.442239		0
0.029855											0.179303		0
0.125648											0.356162		0.005522
0.043306											0.421053		0
0.106055											0.160935		0
0.074978											0.382378		0
0.080374											0.304477		0
0.026054											0.246829		0
0.020736											0.254294		0
0.0074											0.707877		0.008573
0.085081											0.625281		0.000994
0.043089											0.184578		0
0.011028											0.36289		0
0.099056											0.649952		0.00077
0.018496											0.162043		0.010259
0.039154											0.507886		0
0.035146											0.223486		0
0.049353											0.524374		0.001202
0.069509											0.453105		0.006282
0.074145											0.167062		0
0.035054											0.126539		0.000161
0.065374											0.187324		0.003288
0.006007											0.132121		0.002629
0.065917											0.546897		0.002041
0.008779											0.349988		0.006237
0.061115											0.127991		0
0.021855											0.161959		0.001139
0.050059											0.478223		0.010366
0.133146											0.272649		0.009614
0.015842											0.351967		0.00093
0.03297											0.45565		0.001796
0.050473											0.58054		0
0.030177											0.173366		0
0.034095											0.554472		0
0.074598											0.28458		0.000742
0.018541											0.186326		0.001337
0.046366											0.623957		0.002453
0.12395											0.930644		0
0.051575											0.567353		0.005248
0.035392											0.197086		0.000335
0.038568											0.133011		0.023437
0.083279											0.512339		0.014072
0.021807											0.394848		0.000183
0.026798											0.258008		0.010045
0.017349											0.588021		0
0.044931											0.420659		0
0.029365											0.200654		0.014007
0.058697											0.10772		0.009704
0.032771											0.137008		0.003362
0.001003											0.437969		0
0.069085											0.115504		0.021367
0.019489											0.210682		6.57e-05
0.031626											0.254624		0.005236
0.081672											0.437116		0.004382
0.002837											0.211917		0
0.141842											0.410271		0.001466
0.095255											0.24514		0.009105
0.074397											0.110104		0.008607
0.030168											0.11138		0.002036
0.040119											0.550203		0
0.011506											0.311604		0.023004
0.036733											0.165124		0.003881
0.053219											0.466899		0.013914
0.088466													0.001349
0.041904													0.003291
0.069291													0.003557
0.128696													0
0.034368													0.014159
0.135686													0
0.197561													0.017328
0.033542													0.007201
0.029334													0.019765
0.076637													0
0.135491													0.010775
0.11366													0.004877
0.02518													0.009123
0.087822													0.018327
0.109843													0.020561
0.02319													0
0.049926													0.006689
0.025981													0.005405
0.047563													0.015188
0.027732													0
0.061724													0.012024
0.101128													0
0.03022
0.018577
0.062548
0.006696
0.015025
0.003219
0.005005
0.030716
0.088366
0.041013
0.019428
0.022191
0.028316
0.048321
0.063665
0.021993

## Sheet: Fig 4a (classification)
Locus tag	FS	MC	VG	Gene Name	Annotation	Pathway
BSU28720	FALSE	FALSE	FALSE	abfA	&alpha;-L-arabinofuranosidase 1	S_Carbohydrates_and_related_molecules
BSU33040	FALSE	FALSE	FALSE	fumC	fumarate hydratase	S_Carbohydrates_and_related_molecules
BSU03860	FALSE	FALSE	FALSE	nfrAB	NADPH-FMN oxidoreductase (nitroreductase)	S_Membrane_bioenergetics
BSU28790	FALSE	FALSE	FALSE	araB	L-ribulokinase	S_Carbohydrates_and_related_molecules
BSU25580	FALSE	FALSE	FALSE	comEB	dCMP deaminase associated to DNA transport (competence)	S_Nucleotides_and_nucleic_acids
BSU29060	FALSE	FALSE	FALSE	coaE	dephosphocoenzyme A kinase	S_Coenzymes_and_prosthetic_groups
BSU08860	FALSE	FALSE	FALSE	ssuD	FMNH2-dependent aliphatic sulfonate monooxygenase	S_Phosphate_and_sulfur
BSU37660	FALSE	FALSE	FALSE	pta	phosphotransacetylase	S_Carbohydrates_and_related_molecules
BSU28800	FALSE	FALSE	FALSE	araA	L-arabinose isomerase	S_Carbohydrates_and_related_molecules
BSU28780	FALSE	FALSE	FALSE	araD	L-ribulose-5-phosphate 4-epimerase	S_Carbohydrates_and_related_molecules
BSU39920	FALSE	FALSE	FALSE	asnH	asparagine synthetase (glutamine-hydrolyzing)	S_Amino_acids_and_related_molecules
BSU34130	FALSE	FALSE	FALSE	ganA	short chain beta-1,4-galacto-oligosaccharides beta-galactosidase (beta-galacto-pyranoside hydrolase)	S_Carbohydrates_and_related_molecules
BSU30210	FALSE	FALSE	FALSE	bioD	dethiobiotin synthetase	S_Coenzymes_and_prosthetic_groups
BSU17380	FALSE	FALSE	TRUE	nrdE	ribonucleoside-diphosphate reductaseribonucleoside-diphosphate reductase (major subunit)	S_Nucleotides_and_nucleic_acids
BSU19800	FALSE	FALSE	FALSE	phyC	phytase	S_Carbohydrates_and_related_molecules
BSU29680	FALSE	FALSE	FALSE	acsA	acetyl-CoA synthetase	S_Carbohydrates_and_related_molecules
BSU30220	FALSE	FALSE	FALSE	bioFC	8-amino-7-oxononanoate synthase (pimeloyl-CoA-dependent)	S_Coenzymes_and_prosthetic_groups
BSU30200	FALSE	FALSE	FALSE	bioB	biotin synthase	S_Coenzymes_and_prosthetic_groups
BSU27010	FALSE	FALSE	FALSE	adhA	<em>S</em>-(hydroxymethyl)bacillithiol dehydrogenase	S_Carbohydrates_and_related_molecules
BSU17390	FALSE	FALSE	TRUE	nrdF	ribonucleoside-diphosphate reductaseribonucleoside-diphosphate reductase (minor subunit)	S_Nucleotides_and_nucleic_acids
BSU30240	FALSE	FALSE	FALSE	bioW	6-carboxyhexanoate-CoA ligase monomer	S_Coenzymes_and_prosthetic_groups
BSU28080	FALSE	FALSE	TRUE	folC	folyl-polyglutamate synthase	S_Coenzymes_and_prosthetic_groups
BSU30230	FALSE	FALSE	FALSE	bioK	L-lysine-8-amino-7-oxononanoate aminotransferase	S_Coenzymes_and_prosthetic_groups
BSU27870	FALSE	FALSE	TRUE	nadB	L-aspartate oxidase	S_Coenzymes_and_prosthetic_groups
BSU27850	FALSE	FALSE	TRUE	nadA	quinolinate synthetase	S_Coenzymes_and_prosthetic_groups
BSU21910	FALSE	TRUE	TRUE	metAA	homoserine O-acetyltransferase	S_Amino_acids_and_related_molecules
BSU27860	FALSE	FALSE	TRUE	nadC	nicotinate-nucleotide pyrophosphorylase (quinolinate phosphoribosyltransferase)	S_Coenzymes_and_prosthetic_groups
BSU14730	FALSE	FALSE	FALSE	sigP	RNA polymerase ECF-type sigma factorRNA polymerase, ECF-type &sigma;	Expression
BSU02130	FALSE	FALSE	FALSE	glpQA	secreted glycerophosphoryl diester phosphodiesterase	S_Lipids
BSU09410	FALSE	FALSE	FALSE	phoA	alkaline phosphatase A	S_Phosphate_and_sulfur
BSU28500	FALSE	TRUE	TRUE	trxA	thioredoxin	Expression
BSU15630	FALSE	FALSE	FALSE	sirC	precorrin-2 dehydrogenase	S_Coenzymes_and_prosthetic_groups
BSU15610	FALSE	FALSE	FALSE	sumT	uroporphyrinogen III and precorrin-1 C-methyltransferase	S_Coenzymes_and_prosthetic_groups
BSU15570	FALSE	TRUE	TRUE	cysH	(phospho)adenosine phosphosulfate reductase	S_Amino_acids_and_related_molecules
BSU15620	FALSE	FALSE	FALSE	sirB	sirohydrochlorin ferrochelatase	S_Coenzymes_and_prosthetic_groups
BSU15590	FALSE	TRUE	TRUE	sat	sulfate adenylyltransferase	S_Phosphate_and_sulfur
BSU15600	FALSE	FALSE	FALSE	cysC	adenylylsulfate kinase	S_Amino_acids_and_related_molecules
BSU28440	FALSE	FALSE	FALSE	sdhA	succinate dehydrogenasesuccinate dehydrogenase (flavoprotein subunit)	S_Carbohydrates_and_related_molecules
BSU28430	FALSE	FALSE	FALSE	sdhB	succinate dehydrogenase (iron-sulfur protein)succinate dehydrogenase	S_Carbohydrates_and_related_molecules
BSU02490	FALSE	FALSE	FALSE	gudD	glucarate dehydratase	S_Carbohydrates_and_related_molecules
BSU02460	FALSE	FALSE	FALSE	kdgD	5-dehydro-4-deoxyglucarate dehydratase	S_Carbohydrates_and_related_molecules
BSU02510	FALSE	FALSE	FALSE	garD	D-galactarate dehydratase	S_Carbohydrates_and_related_molecules
BSU28450	FALSE	FALSE	FALSE	sdhC	succinate dehydrogenase (cytochrome b558 subunit)succinate dehydrogenase	S_Carbohydrates_and_related_molecules
BSU16770	FALSE	TRUE	TRUE	dapA	4-hydroxy-tetrahydrodipicolinate synthase	S_Amino_acids_and_related_molecules
BSU16750	FALSE	TRUE	TRUE	asd	aspartate-semialdehyde dehydrogenase	S_Amino_acids_and_related_molecules
BSU16740	FALSE	FALSE	FALSE	spoVFB	spore dipicolinate synthasespore dipicolinate synthase subunit B	S_Other_function
BSU16760	FALSE	FALSE	FALSE	dapG	aspartokinase I (alpha and beta subunits)	S_Amino_acids_and_related_molecules
BSU28510	FALSE	FALSE	FALSE	abfB	&alpha;-L-arabinofuranosidase 2	S_Carbohydrates_and_related_molecules
BSU36920	FALSE	FALSE	TRUE	rpiB	D-ribose 5-phosphate epimerase (promiscuous)	S_Carbohydrates_and_related_molecules
BSU03050	FALSE	FALSE	FALSE	lctE	L-lactate dehydrogenase	S_Membrane_bioenergetics
BSU16730	FALSE	FALSE	FALSE	spoVFA	spore dipicolinate synthasespore dipicolinate synthase subunit A	S_Other_function
BSU28090	TRUE	TRUE	TRUE	valS	valyl-tRNA synthetase	Expression
BSU24130	FALSE	FALSE	FALSE	mmgE	2-methylcitrate dehydratase (promiscuous)	S_Carbohydrates_and_related_molecules
BSU24170	FALSE	FALSE	FALSE	mmgA	degradative acetoacetyl-CoA thiolase	S_Lipids
BSU24150	FALSE	FALSE	FALSE	mmgC	propionyl-CoA dehydrogenase subunit	S_Lipids
BSU24160	FALSE	FALSE	FALSE	mmgB	3-hydroxybutyryl-CoA dehydrogenase	S_Lipids
BSU24120	FALSE	FALSE	FALSE	mmgF	2-methylisocitrate lyase	S_Carbohydrates_and_related_molecules
BSU24140	FALSE	FALSE	FALSE	mmgD	bifunctional citrate synthase/2-methylcitrate synthase	S_Carbohydrates_and_related_molecules
BSU10790	FALSE	FALSE	FALSE	asnO	asparagine synthetase (sporulation related)	S_Amino_acids_and_related_molecules
BSU33630	TRUE	TRUE	TRUE	secG	preprotein translocase subunit	Expression
BSU04740	FALSE	TRUE	TRUE	rsbX	serine phosphatase	S_Amino_acids_and_related_molecules
BSU39260	FALSE	FALSE	FALSE	bglH	aryl-phospho-beta-d-glucosidase	S_Carbohydrates_and_related_molecules
BSU07840	FALSE	FALSE	FALSE	yfkN	exported 2',3'-cyclic-nucleotide 2'-phosphodiesterase, 2' (or 3') nucleotidase and 5' nucleotidase	S_Nucleotides_and_nucleic_acids
BSU00410	FALSE	FALSE	FALSE	rnmV	ribonuclease M5	Expression
BSU29200	TRUE	FALSE	TRUE	accA	acetyl-CoA carboxylase (carboxyltransferase alpha subunit)acetyl-CoA carboxylase	S_Lipids
BSU29210	TRUE	FALSE	TRUE	accD	acetyl-CoA carboxylase (carboxyltransferase beta subunit)acetyl-CoA carboxylase	S_Lipids
BSU40190	FALSE	FALSE	FALSE	fbp	fructose-1,6-bisphosphatase	S_Carbohydrates_and_related_molecules
BSU29790	FALSE	TRUE	TRUE	murC	UDP-N-acetyl muramate-alanine ligase	S_Cell_wall
BSU00770	FALSE	FALSE	TRUE	folP	dihydropteroate synthase	S_Coenzymes_and_prosthetic_groups
BSU00750	FALSE	TRUE	TRUE	pabA	4-amino-4-deoxychorismate synthase; anthranilate synthase (subunit II)4-amino-4-deoxychorismate synthaseanthranilate synthase	S_Amino_acids_and_related_molecules
BSU00790	FALSE	FALSE	TRUE	folK	7,8-dihydro-6-hydroxymethylpterin pyrophosphokinase	S_Coenzymes_and_prosthetic_groups
BSU00760	FALSE	FALSE	TRUE	pabC	4-amino-4-deoxychorismate pyruvate-lyase	S_Coenzymes_and_prosthetic_groups
BSU00740	FALSE	FALSE	TRUE	pabB	4-amino-4-deoxychorismate synthase (para-aminobenzoate synthase)4-amino-4-deoxychorismate synthase	S_Coenzymes_and_prosthetic_groups
BSU38520	TRUE	FALSE	TRUE	dltC	D-alanyl carrier protein	S_Cell_wall
BSU38530	TRUE	FALSE	TRUE	dltD	D-alanine carrier protein:PG D-alanyltransferase	S_Cell_wall
BSU38510	TRUE	FALSE	TRUE	dltB	PG:teichoic acid D-alanyltransferase	S_Cell_wall
BSU04730	TRUE	FALSE	TRUE	sigB	RNA polymerase, &sigma;BRNA polymerase sigma-37 factor (sigma(B))	Expression
BSU00810	FALSE	FALSE	FALSE	dusB	tRNA-dihydrouridine synthase B	Expression
BSU38500	TRUE	FALSE	TRUE	dltA	D-alanine--[D-alanyl carrier protein] ligase	S_Cell_wall
BSU00780	FALSE	FALSE	TRUE	folB	dihydroneopterin aldolase	S_Coenzymes_and_prosthetic_groups
BSU29670	TRUE	TRUE	TRUE	tyrS	tyrosyl-tRNA synthetase	Expression
BSU00820	TRUE	TRUE	TRUE	lysS	lysyl-tRNA synthetase	Expression
BSU27260	FALSE	FALSE	FALSE	mccA	cystathionine beta-synthase for the reverse transsulfuration pathway	S_Amino_acids_and_related_molecules
BSU00090	FALSE	FALSE	FALSE	guaB	inosine-monophosphate dehydrogenase	S_Nucleotides_and_nucleic_acids
BSU03270	FALSE	FALSE	FALSE	ffoR	Fur-regulated NADPH:ferredoxin oxidoreductase	S_Membrane_bioenergetics
BSU28300	FALSE	FALSE	FALSE	ilvH	acetolactate synthase (acetohydroxy-acid synthase)acetohydroxy-acid synthase (small subunit)	S_Amino_acids_and_related_molecules
BSU27250	FALSE	FALSE	FALSE	mccB	cystathionine gamma-lyase and homocysteine gamma-lyase for reverse transsulfuration pathway	S_Amino_acids_and_related_molecules
BSU19230	FALSE	FALSE	FALSE	azoJ	FMN-dependent NADH-azoreductase	S_Lipids
BSU13010	FALSE	FALSE	FALSE	pgl	6-phosphogluconolactonase	S_Carbohydrates_and_related_molecules
BSU29220	FALSE	FALSE	FALSE	maeB	NADP-dependent malic enzyme (conversion of malate into pyruvate, anabolic)	S_Carbohydrates_and_related_molecules
BSU36590	FALSE	FALSE	FALSE	clsA	cardiolipin synthase (major)	S_Lipids
BSU40040	FALSE	FALSE	FALSE	glxK	D-glycerate kinase	S_Carbohydrates_and_related_molecules
BSU38490	FALSE	FALSE	TRUE	menA	1,4-dihydroxy-2-naphthoate octaprenyltransferase	S_Coenzymes_and_prosthetic_groups
BSU00930	FALSE	FALSE	FALSE	cysE	serine O-acetyltransferase	S_Amino_acids_and_related_molecules
BSU08650	FALSE	FALSE	FALSE	fabL	enoyl-ACP reductase IIIenoyl-acyl carrier protein reductase III	S_Lipids
BSU27900	FALSE	FALSE	TRUE	pheA	prephenate dehydratase	S_Amino_acids_and_related_molecules
BSU14860	FALSE	FALSE	FALSE	pycA	pyruvate carboxylase	S_Carbohydrates_and_related_molecules
BSU06150	FALSE	FALSE	FALSE	gutB	glucitol (sorbitol) dehydrogenase	S_Carbohydrates_and_related_molecules
BSU31180	FALSE	FALSE	FALSE	rhaA	L-rhamnose isomerase	S_Carbohydrates_and_related_molecules
BSU31200	FALSE	FALSE	FALSE	rhaB	rhamnulokinase	S_Carbohydrates_and_related_molecules
BSU27270	TRUE	TRUE	TRUE	mtnN	methylthioadenosine / S-adenosylhomocysteine nucleosidase	S_Nucleotides_and_nucleic_acids
BSU40910	TRUE	TRUE	TRUE	rpsF	ribosomal protein S6 (BS9)	Expression
BSU37330	TRUE	TRUE	TRUE	argS	arginyl-tRNA synthetase	Expression
BSU40890	TRUE	TRUE	TRUE	rpsR	ribosomal protein S18	Expression
BSU09530	FALSE	FALSE	FALSE	akrN	aldo/keto reductase specific for NADPH; protects against methylglyoxal	S_Carbohydrates_and_related_molecules
BSU02360	FALSE	FALSE	FALSE	gamA	glucosamine-6-phosphate deaminase	S_Carbohydrates_and_related_molecules
BSU23800	FALSE	FALSE	FALSE	proI	pyrroline-5-carboxylate reductase (NADP-dependent, weak activity)	S_Amino_acids_and_related_molecules
BSU37710	FALSE	FALSE	FALSE	bacD	alanine-anticapsin ligase	S_Amino_acids_and_related_molecules
BSU11220	FALSE	TRUE	TRUE	argD	N-acetylornithine aminotransferase	S_Amino_acids_and_related_molecules
BSU11250	FALSE	TRUE	TRUE	argF	ornithine carbamoyltransferase	S_Amino_acids_and_related_molecules
BSU11190	FALSE	TRUE	TRUE	argC	N-acetylglutamate gamma-semialdehyde dehydrogenase	S_Amino_acids_and_related_molecules
BSU25270	TRUE	TRUE	TRUE	glyQ	glycyl-tRNA synthetaseglycyl-tRNA synthetase (alpha subunit)	Expression
BSU25260	TRUE	TRUE	TRUE	glyS	glycyl-tRNA synthetaseglycyl-tRNA synthetase (beta subunit)	Expression
BSU11200	FALSE	TRUE	TRUE	argJ	ornithine acetyltransferase; amino-acid acetyltransferase	S_Amino_acids_and_related_molecules
BSU00940	TRUE	TRUE	TRUE	cysS	dual cysteinyl-tRNA synthetase; cysteine persulfide synthase	Expression
BSU11240	FALSE	FALSE	FALSE	carB	carbamoyl-phosphate synthetase Aarginine-specific carbamoyl-phosphate synthetase (large subunit)	S_Amino_acids_and_related_molecules
BSU11210	FALSE	TRUE	TRUE	argB	N-acetylglutamate 5-phosphotransferase (acetylglutamate kinase)	S_Amino_acids_and_related_molecules
BSU11230	FALSE	FALSE	FALSE	carA	carbamoyl-phosphate synthetase Aarginine-specific carbamoyl-phosphate synthetase (small subunit)	S_Amino_acids_and_related_molecules
BSU11870	FALSE	TRUE	TRUE	metI	cystathionine gamma-synthase and O-acetylhomoserine thiolyase	S_Amino_acids_and_related_molecules
BSU11880	FALSE	FALSE	FALSE	metC	cystathionine beta-lyase	S_Amino_acids_and_related_molecules
BSU39780	FALSE	FALSE	FALSE	iolS	putative aldo-keto reductase	S_Carbohydrates_and_related_molecules
BSU12920	FALSE	FALSE	FALSE	dppA	D-alanyl-aminopeptidase	S_Amino_acids_and_related_molecules
BSU18410	FALSE	FALSE	FALSE	ggt	membrane bound gamma-glutamyltranspeptidase	S_Amino_acids_and_related_molecules
BSU00910	FALSE	FALSE	TRUE	ispF	2-C-methyl-D-erythritol-2,4-cyclodiphosphate synthase	S_Lipids
BSU32200	FALSE	FALSE	FALSE	yutJ	putative NADH dehydrogenase	S_Membrane_bioenergetics
BSU00900	FALSE	FALSE	TRUE	ispD	2-C-methyl-D-erythritol 4-phosphate cytidylyltransferase, nonmevalonate isoprenoid pathway	S_Lipids
BSU36000	FALSE	FALSE	FALSE	alsD	alpha-acetolactate decarboxylase	S_Carbohydrates_and_related_molecules
BSU21770	FALSE	FALSE	FALSE	ilvA	threonine dehydratase	S_Amino_acids_and_related_molecules
BSU28230	TRUE	TRUE	TRUE	tig	prolyl isomerase (trigger factor)	Expression
BSU09540	TRUE	FALSE	TRUE	plsC	1-acylglycerol-phosphate (1-acyl-G3P) acyltransferase	S_Lipids
BSU36010	FALSE	FALSE	FALSE	alsS	alpha-acetolactate synthase	S_Amino_acids_and_related_molecules
BSU34200	TRUE	FALSE	TRUE	sigL	RNA polymerase, &sigma;LRNA polymerase sigma-54 factor (sigma-L)	Expression
BSU32250	FALSE	TRUE	TRUE	thrC	threonine synthase	S_Amino_acids_and_related_molecules
BSU32260	FALSE	TRUE	TRUE	hom	homoserine dehydrogenase	S_Amino_acids_and_related_molecules
BSU32240	FALSE	TRUE	TRUE	thrB	homoserine kinase	S_Amino_acids_and_related_molecules
BSU16090	FALSE	FALSE	FALSE	sucC	succinyl-CoA synthetase (beta subunit)succinyl-CoA synthetase	S_Carbohydrates_and_related_molecules
BSU16100	FALSE	FALSE	FALSE	sucD	succinyl-CoA synthetasesuccinyl-CoA synthetase (alpha subunit)	S_Carbohydrates_and_related_molecules
BSU23070	FALSE	FALSE	TRUE	serA	3-phosphoglycerate dehydrogenase	S_Amino_acids_and_related_molecules
BSU28540	FALSE	FALSE	FALSE	fadB	enoyl-CoA hydratase	S_Lipids
BSU28560	FALSE	FALSE	FALSE	lcfA	long chain acyl-CoA ligase (degradative)	S_Lipids
BSU17410	FALSE	FALSE	FALSE	cwlC	N-acetylmuramoyl-L-alanine amidase (sporulation-specific)	S_Cell_wall
BSU11010	FALSE	FALSE	TRUE	samT	bifunctional homocysteine S-methyltransferase using (R,S)AdoMet and methylenetetrahydrofolate reductase [NAD(P)H]	S_Coenzymes_and_prosthetic_groups
BSU03150	FALSE	FALSE	TRUE	aroK	shikimate kinase	S_Amino_acids_and_related_molecules
BSU37120	FALSE	FALSE	FALSE	fbaA	fructose-1,6-bisphosphate aldolase	S_Carbohydrates_and_related_molecules
BSU32480	FALSE	FALSE	FALSE	pucD	xanthine dehydrogenasexanthine dehydrogenase, substrate and molybdenum cofactor subunit	S_Nucleotides_and_nucleic_acids
BSU23850	FALSE	FALSE	FALSE	zwf	glucose-6-phosphate 1-dehydrogenase (NADP-dependent)	S_Carbohydrates_and_related_molecules
BSU37110	FALSE	FALSE	FALSE	tal	transaldolase	S_Carbohydrates_and_related_molecules
BSU32510	FALSE	FALSE	FALSE	pucA	xanthine dehydrogenase molybdopterin recruitment factor	S_Nucleotides_and_nucleic_acids
BSU32500	FALSE	FALSE	FALSE	pucB	putative molybdopterin cofactor synthesis cytidylyl transferase	S_Nucleotides_and_nucleic_acids
BSU32490	FALSE	FALSE	FALSE	pucC	xanthine dehydrogenasexanthine dehydrogenase, FAD-binding subunit	S_Nucleotides_and_nucleic_acids
BSU32470	FALSE	FALSE	FALSE	pucE	xanthine dehydrogenasexanthine dehydrogenase, iron-sulfur subunit	S_Nucleotides_and_nucleic_acids
BSU00270	FALSE	FALSE	FALSE	yaaO	putative decarboxylase	S_Amino_acids_and_related_molecules
BSU00460	FALSE	FALSE	TRUE	ispE	4-(cytidine 5'-diphospho)-2-C-methyl-D-erythritol kinase	S_Carbohydrates_and_related_molecules
BSU00680	FALSE	FALSE	FALSE	hprT	hypoxanthine-guanine phosphoribosyltransferase	S_Nucleotides_and_nucleic_acids
BSU25550	TRUE	TRUE	TRUE	rpsT	ribosomal protein S20 (BS20)	Expression
BSU00990	TRUE	TRUE	TRUE	rpmGB	ribosomal protein L33	Expression
BSU00280	TRUE	FALSE	TRUE	tmk	thymidylate kinase	S_Nucleotides_and_nucleic_acids
BSU00550	TRUE	TRUE	TRUE	mfd	transcription-repair coupling factor	Expression
BSU01000	TRUE	TRUE	TRUE	secE	preprotein translocase subunit	Expression
BSU01010	TRUE	TRUE	TRUE	nusG	RNA polymerase elongation pause factor/intrinsic transcription termination factor NusG	Expression
BSU01020	TRUE	TRUE	TRUE	rplK	ribosomal protein L11 (BL11)	Expression
BSU01030	TRUE	TRUE	TRUE	rplA	ribosomal protein L1 (BL1)	Expression
BSU01080	TRUE	TRUE	TRUE	rpoC	RNA polymerase, &sigma;VRNA polymerase, &sigma;FRNA polymerase, &sigma;MRNA polymerase, &sigma;KRNA polymerase, &sigma;WRNA polymerase, &sigma;IRNA polymerase, ECF-type &sigma;RNA polymerase, &sigma;BRNA polymerase, &sigma;XRNA polymerase, core enzymeRNA polymerase, &sigma;ARNA polymerase, &sigma;ZRNA polymerase, &sigma;ERNA polymerase, two-subunit &sigma;-factorRNA polymerase, &sigma;GRNA polyme…	Expression
BSU01100	TRUE	TRUE	TRUE	rpsL	ribosomal protein S12 (BS12)	Expression
BSU01110	TRUE	TRUE	TRUE	rpsG	ribosomal protein S7 (BS7)	Expression
BSU01120	TRUE	TRUE	TRUE	fusA	elongation factor G	Expression
BSU01130	TRUE	TRUE	TRUE	tufA	elongation factor Tu	Expression
BSU01150	TRUE	TRUE	TRUE	rpsJ	ribosomal protein S10 (BS13); transcription antitermination factor	Expression
BSU01170	TRUE	TRUE	TRUE	rplD	ribosomal protein L4	Expression
BSU01160	TRUE	TRUE	TRUE	rplC	ribosomal protein L3 (BL3)	Expression
BSU14630	FALSE	FALSE	FALSE	speA	arginine decarboxylase	S_Amino_acids_and_related_molecules
BSU14390	FALSE	FALSE	FALSE	fruK	fructose-1-phosphate kinase	S_Carbohydrates_and_related_molecules
BSU30540	FALSE	FALSE	FALSE	asnB	meso-diaminopimelic acid amidotransferase (asparagine synthetase)	S_Amino_acids_and_related_molecules
BSU38550	FALSE	FALSE	FALSE	ilvK	branched-chain amino acid aminotransferase	S_Amino_acids_and_related_molecules
BSU09290	FALSE	FALSE	FALSE	glpK	glycerol kinase (sn-glycerol-3-phosphate generating)	S_Carbohydrates_and_related_molecules
BSU30960	FALSE	FALSE	FALSE	glgD	glucose-1-phosphate adenylyltransferaseglucose-1-phosphate adenylyltransferase (ADP-glucose pyrophosphorylase) beta subunit	S_Carbohydrates_and_related_molecules
BSU30970	FALSE	FALSE	FALSE	glgC	glucose-1-phosphate adenylyltransferase (ADP-glucose pyrophosphorylase) subunit alphaglucose-1-phosphate adenylyltransferase	S_Carbohydrates_and_related_molecules
BSU40060	FALSE	FALSE	FALSE	gntK	D-gluconate kinase	S_Carbohydrates_and_related_molecules
BSU35020	FALSE	FALSE	FALSE	nagBA	glucosamine-6-phosphate isomerase	S_Carbohydrates_and_related_molecules
BSU30950	FALSE	FALSE	FALSE	glgA	glycogen (starch) synthase	S_Carbohydrates_and_related_molecules
BSU30940	FALSE	FALSE	FALSE	glgP	glycogen phosphorylase	S_Carbohydrates_and_related_molecules
BSU30980	FALSE	FALSE	FALSE	glgB	1,4-alpha-glucan branching enzyme	S_Carbohydrates_and_related_molecules
BSU35010	FALSE	FALSE	FALSE	nagA	N-acetylglucosamine-6-phosphate deacetylase	S_Carbohydrates_and_related_molecules
BSU23100	FALSE	FALSE	FALSE	sigX	RNA polymerase, &sigma;XRNA polymerase ECF(extracytoplasmic function)-type sigma factor sigma(X)	Expression
BSU32840	FALSE	FALSE	FALSE	fadN	bifunctional enoyl-CoA hydratase / 3-hydroxyacyl-CoA dehydrogenase	S_Lipids
BSU32820	FALSE	FALSE	FALSE	fadE	acyl-CoA dehydrogenase (FAD dependent)	S_Lipids
BSU17460	FALSE	TRUE	TRUE	glnA	glutamine synthetase	S_Amino_acids_and_related_molecules
BSU32830	FALSE	FALSE	FALSE	fadA	acetyl-CoA C-acyltransferase	S_Lipids
BSU03300	FALSE	FALSE	FALSE	nasD	assimilatory nitrite reductase subunitassimilatory nitrite reductase	S_Amino_acids_and_related_molecules
BSU03280	FALSE	FALSE	FALSE	nasF	uroporphyrin-III C-methyltransferase	S_Coenzymes_and_prosthetic_groups
BSU03290	FALSE	FALSE	FALSE	nasE	assimilatory nitrite reductase subunitassimilatory nitrite reductase	S_Amino_acids_and_related_molecules
BSU11720	FALSE	FALSE	FALSE	fabI	enoyl-acyl carrier protein reductase	S_Lipids
BSU03990	FALSE	FALSE	FALSE	mtlD	mannitol-1-phosphate 5-dehydrogenase	S_Carbohydrates_and_related_molecules
BSU27940	TRUE	TRUE	TRUE	rpmA	ribosomal protein L27 (BL24)	Expression
BSU38110	FALSE	FALSE	FALSE	nfrAA	FMN-containing NADPH-linked nitro/flavin reductase	S_Membrane_bioenergetics
BSU01070	TRUE	TRUE	TRUE	rpoB	RNA polymerase, &sigma;VRNA polymerase, &sigma;FRNA polymerase, &sigma;MRNA polymerase, &sigma;KRNA polymerase, &sigma;WRNA polymerase, &sigma;IRNA polymerase, ECF-type &sigma;RNA polymerase (beta subunit)RNA polymerase, &sigma;BRNA polymerase, &sigma;XRNA polymerase, core enzymeRNA polymerase, &sigma;ARNA polymerase, &sigma;ZRNA polymerase, &sigma;ERNA polymerase, two-subunit &sigma;-factorRNA p…	Expression
BSU40420	FALSE	FALSE	TRUE	purA	adenylosuccinate synthetase	S_Nucleotides_and_nucleic_acids
BSU32110	FALSE	FALSE	FALSE	trxBB	ferredoxin/flavodoxin&mdash;NADP<sup>+</sup> reductase	S_Membrane_bioenergetics
BSU22070	FALSE	FALSE	FALSE	xpt	xanthine phosphoribosyltransferase	S_Nucleotides_and_nucleic_acids
BSU08820	FALSE	FALSE	FALSE	katA	vegetative catalase 1	S_Other_function
BSU00130	TRUE	TRUE	TRUE	serS	seryl-tRNA synthetase	Expression
BSU15140	TRUE	TRUE	TRUE	rsmH	putative 16S rRNA m4C1402 methyltransferase	Expression
BSU01780	FALSE	FALSE	TRUE	glmS	L-glutamine-D-fructose-6-phosphate amidotransferase	S_Amino_acids_and_related_molecules
BSU28950	TRUE	TRUE	TRUE	thrS	threonyl-tRNA synthetase	Expression
BSU23080	FALSE	FALSE	TRUE	aroC	3-dehydroquinate dehydratase	S_Amino_acids_and_related_molecules
BSU39050	FALSE	FALSE	FALSE	katE	catalase 2	S_Other_function
BSU03040	FALSE	FALSE	FALSE	amyE	alpha-amylase	S_Carbohydrates_and_related_molecules
BSU24410	FALSE	TRUE		spoIIIAC	stage III sporulation protein (feeding tube apparatus)	S_Transport
BSU24370	FALSE	TRUE		spoIIIAG	stage III sporulation engulfment assembly protein	S_Transport
BSU24390	FALSE	TRUE		spoIIIAE	stage III sporulation protein (feeding tube apparatus)	S_Transport
BSU24360	FALSE	TRUE		spoIIIAH	stage III sporulation ratchet engulfment proteinSpoIIIAH-SpoIIQ complex	S_Transport
BSU24430	FALSE	TRUE		spoIIIAA	ATP-binding stage III sporulation protein	S_Transport
BSU24380	FALSE	TRUE		spoIIIAF	stage III sporulation protein (feeding tube apparatus)	S_Transport
BSU24400	FALSE	TRUE		spoIIIAD	stage III sporulation protein (feeding tube apparatus)	S_Transport
BSU24420	FALSE	TRUE		spoIIIAB	stage III sporulation protein (feeding tube apparatus)	S_Transport
BSU10170	FALSE	FALSE	FALSE	fabHB	beta-ketoacyl-acyl carrier protein synthase III 2	S_Lipids
BSU35720	TRUE	FALSE	TRUE	tagF	CDP-glycerol:polyglycerol phosphate glycero-phosphotransferase (poly(glycerol phosphate) polymerase)	S_Cell_wall
BSU39540	FALSE	FALSE	FALSE	yxeI	penicillin V amidasepenicillin amidohydrolase	S_Other_function
BSU12300	FALSE	FALSE	FALSE	uxaC	galacturonate isomerase	S_Carbohydrates_and_related_molecules
BSU12340	FALSE	FALSE	FALSE	uxuA	D-mannonate dehydratase	S_Carbohydrates_and_related_molecules
BSU35740	TRUE	FALSE	TRUE	tagD	glycerol-3-phosphate cytidylyltransferase monomerglycerol-3-phosphate cytidylyltransferase	S_Cell_wall
BSU35730	TRUE	FALSE	TRUE	tagE	UDP-glucose:polyglycerol phosphate alpha-glucosyltransferase	S_Cell_wall
BSU12330	FALSE	FALSE	FALSE	yjmD	putative oxidoreductase	S_Carbohydrates_and_related_molecules
BSU12380	FALSE	FALSE	FALSE	uxaB	tagaturonate reductase (altronate oxidoreductase)	S_Carbohydrates_and_related_molecules
BSU12390	FALSE	FALSE	FALSE	uxaA	altronate dehydratase	S_Carbohydrates_and_related_molecules
BSU38290	FALSE	FALSE	FALSE	thiE	thiamine-phosphate pyrophosphorylase (thiamine phosphate synthase)	S_Coenzymes_and_prosthetic_groups
BSU38300	FALSE	FALSE	FALSE	thiM	5-(2-hydroxyethyl)-4-methylthiazole kinasehydroxyethylthiazole kinase	S_Coenzymes_and_prosthetic_groups
BSU33400	FALSE	FALSE	FALSE	pgoN	promiscuous glyoxal/methylglyoxal reductase	S_Carbohydrates_and_related_molecules
BSU13170	FALSE	FALSE	FALSE	guaN	guanine deaminase	S_Nucleotides_and_nucleic_acids
BSU23450	TRUE	FALSE	FALSE	sigF	RNA polymerase, &sigma;FRNA polymerase sporulation-specific sigma factor (sigma-F)	Expression
BSU38630	FALSE	FALSE	FALSE	katX	major catalase in spores	S_Other_function
BSU27600	FALSE	FALSE	FALSE	rsh	GTP pyrophosphokinase (RelA/SpoT)	S_Nucleotides_and_nucleic_acids
BSU15320	FALSE	TRUE	FALSE	sigE	RNA polymerase, &sigma;ERNA polymerase sporulation-specific sigma-29 factor (sigma-E)	Expression
BSU29620	FALSE	TRUE	TRUE	hisK	histidinol phosphate phosphatase	S_Amino_acids_and_related_molecules
BSU23570	FALSE	FALSE	FALSE	ansB	L-aspartase (aspartate ammonia lyase)	S_Amino_acids_and_related_molecules
BSU23580	FALSE	FALSE	FALSE	ansA	exported L-asparaginase	S_Amino_acids_and_related_molecules
BSU23860	FALSE	FALSE	FALSE	gndA	NADP<sup>+</sup>-dependent 6-P-gluconate dehydrogenase	S_Carbohydrates_and_related_molecules
BSU09840	FALSE	FALSE	FALSE	hemZ	coproporphyrinogen III oxidase	S_Coenzymes_and_prosthetic_groups
BSU23270	FALSE	FALSE	TRUE	ribE	riboflavin synthase, light enzymelumazine synthase/riboflavin synthase complexriboflavin synthase (alpha subunit)	S_Coenzymes_and_prosthetic_groups
BSU23280	FALSE	FALSE	TRUE	ribD	fused diaminohydroxyphosphoribosylaminopyrimidine deaminase; 5-amino-6-(5-phosphoribosylamino) uracil reductase	S_Coenzymes_and_prosthetic_groups
BSU23260	FALSE	FALSE	TRUE	ribBA	fused 3,4-dihydroxy-2-butanone 4-phosphate synthase and GTP cyclohydrolase II	S_Coenzymes_and_prosthetic_groups
BSU23250	FALSE	FALSE	TRUE	ribH	6,7-dimethyl-8-ribityllumazine synthase, beta subunit6,7-dimethyl-8-ribityllumazine synthaselumazine synthase/riboflavin synthase complex	S_Coenzymes_and_prosthetic_groups
BSU31930	FALSE	FALSE	FALSE	ald	L-alanine dehydrogenase (NAD-dependent)	S_Amino_acids_and_related_molecules
BSU37500	FALSE	FALSE	FALSE	speE	spermidine synthase; polyamine metabolism	S_Amino_acids_and_related_molecules
BSU37490	FALSE	FALSE	FALSE	speB	agmatinase	S_Amino_acids_and_related_molecules
BSU17600	FALSE	FALSE	FALSE	xylA	xylose isomerase	S_Carbohydrates_and_related_molecules
BSU17610	FALSE	FALSE	FALSE	xylB	xylulose kinase	S_Carbohydrates_and_related_molecules
BSU03790	FALSE	FALSE	FALSE	thrD	aspartate kinase III	S_Amino_acids_and_related_molecules
BSU00180	FALSE	FALSE	FALSE	tadA	tRNA specific adenosine A34 deaminase	S_Nucleotides_and_nucleic_acids
BSU29660	TRUE	TRUE	TRUE	rpsD	ribosomal protein S4 (BS4)	Expression
BSU08180	FALSE	FALSE	FALSE	malA	6-phospho-alpha-glucosidase	S_Carbohydrates_and_related_molecules
BSU02230	FALSE	FALSE	FALSE	purT	phosphoribosylglycinamide formyltransferase 2	S_Nucleotides_and_nucleic_acids
BSU33910	FALSE	FALSE	FALSE	pgm	phosphoglycerate mutase	S_Carbohydrates_and_related_molecules
BSU36550	TRUE	FALSE		spoIIQ	forespore protein required for alternative engulfmentSpoIIIAH-SpoIIQ complex	Expression
BSU36900	TRUE	TRUE	TRUE	glyA	serine hydroxymethyltransferase	S_Amino_acids_and_related_molecules
BSU33920	FALSE	FALSE	FALSE	tpiA	triose phosphate isomerase	S_Carbohydrates_and_related_molecules
BSU33930	FALSE	FALSE	FALSE	pgk	phosphoglycerate kinase	S_Carbohydrates_and_related_molecules
BSU33940	FALSE	FALSE	FALSE	gapA	glyceraldehyde-3-phosphate dehydrogenase (NAD-dependent, glycolytic)	S_Carbohydrates_and_related_molecules
BSU39860	FALSE	FALSE	FALSE	aldX	putative aldehyde dehydrogenase	S_Carbohydrates_and_related_molecules
BSU04030	FALSE	FALSE	FALSE	ycsD	putative hydroxyacyl-(acyl carrier protein) dehydratase	S_Lipids
BSU25500	FALSE	FALSE	FALSE	hemN	coproporphyrinogen III oxidase	S_Coenzymes_and_prosthetic_groups
BSU24350	TRUE	FALSE	TRUE	accB	acetyl-CoA carboxylase subunit (biotin carboxyl carrier subunit)	S_Lipids
BSU00510	FALSE	FALSE	TRUE	prs	phosphoribosylpyrophosphate synthetase	S_Nucleotides_and_nucleic_acids
BSU24340	TRUE	FALSE	TRUE	accC	acetyl-CoA carboxylase subunit (biotin carboxylase subunit)	S_Lipids
BSU17680	FALSE	FALSE	FALSE	thyA	thymidylate synthase A (phage origin)	S_Nucleotides_and_nucleic_acids
BSU02290	TRUE	FALSE	TRUE	psd	phosphatidylserine decarboxylase; 32 kDa precursor processed into a 29 kDa protein	S_Lipids
BSU02270	TRUE	FALSE	TRUE	pssA	phosphatidylserine synthase	S_Lipids
BSU33900	TRUE	TRUE	TRUE	eno	enolase	S_Carbohydrates_and_related_molecules
BSU00380	TRUE	TRUE	TRUE	metS	methionyl-tRNA synthetase	S_Other_function
BSU00500	TRUE	TRUE	TRUE	glmU	bifunctional glucosamine-1-phosphate N-acetyltransferase/UDP-N-acetylglucosamine pyrophosphorylase	S_Cell_wall
BSU06240	FALSE	FALSE	FALSE	bdhA	acetoin reductase/2,3-butanediol dehydrogenase	S_Carbohydrates_and_related_molecules
BSU30560	FALSE	FALSE	FALSE	pckA	phosphoenolpyruvate carboxykinase	S_Carbohydrates_and_related_molecules
BSU36890	FALSE	FALSE	FALSE	upp	uracil phosphoribosyltransferase	S_Nucleotides_and_nucleic_acids
BSU09440	FALSE	FALSE	FALSE	citA	citrate synthase I	S_Carbohydrates_and_related_molecules
BSU15110	FALSE	FALSE	FALSE	panE	2-dehydropantoate 2-reductase	S_Coenzymes_and_prosthetic_groups
BSU35780	FALSE	FALSE	FALSE	lytD	exported N-acetylglucosaminidase (major autolysin) (CWBP90)	S_Cell_wall
BSU10140	FALSE	FALSE	FALSE	hemY	promiscuous protoporphyrinogen IX and coproporphyrinogen III oxidase	S_Coenzymes_and_prosthetic_groups
BSU29020	FALSE	FALSE	FALSE	gapB	glyceraldehyde-3-phosphate dehydrogenase (NADP-dependent, gluconeogenesis)	S_Carbohydrates_and_related_molecules
BSU10120	FALSE	FALSE	FALSE	hemE	uroporphyrinogen III decarboxylase	S_Coenzymes_and_prosthetic_groups
BSU10130	FALSE	FALSE	FALSE	hemH	coproporphyrin ferrochelatase	S_Coenzymes_and_prosthetic_groups
BSU29010	FALSE	FALSE	FALSE	speD	S-adenosylmethionine decarboxylase	S_Amino_acids_and_related_molecules
BSU24080	FALSE	FALSE	FALSE	bcd	branched-chain amino acid dehydrogenase	S_Amino_acids_and_related_molecules
BSU24070	FALSE	FALSE	FALSE	buk	branched-chain fatty-acid kinase	S_Carbohydrates_and_related_molecules
BSU24090	FALSE	FALSE	FALSE	ptb	phosphate BCFA and butyryl coenzyme A transferase	S_Carbohydrates_and_related_molecules
BSU18000	FALSE	FALSE	FALSE	citB	aconitate hydratase (bifunctional aconitase)	S_Carbohydrates_and_related_molecules
BSU29300	FALSE	FALSE	FALSE	ribR	RNA-binding riboflavin kinase	S_Coenzymes_and_prosthetic_groups
BSU29140	FALSE	FALSE	FALSE	citZ	citrate synthase II	S_Carbohydrates_and_related_molecules
BSU29120	FALSE	FALSE	FALSE	mdh	malate dehydrogenase (NAD-dependent)	S_Carbohydrates_and_related_molecules
BSU29130	FALSE	FALSE	FALSE	icd	isocitrate dehydrogenase	S_Carbohydrates_and_related_molecules
BSU40500	TRUE	TRUE	TRUE	rplI	ribosomal protein L9	Expression
BSU01770	TRUE	TRUE	TRUE	glmM	phosphoglucosamine mutase	S_Carbohydrates_and_related_molecules
BSU16780	TRUE	TRUE	TRUE	rnjB	RNase J complexdual activity 5' exo-and endoribonuclease J2	Expression
BSU11330	FALSE	FALSE	FALSE	fabHA	beta-ketoacyl-acyl carrier protein synthase III 1	S_Lipids
BSU18670	FALSE	FALSE	FALSE	oxdD	oxalate decarboxylase (Mn2+-dependent); spore constituent	S_Carbohydrates_and_related_molecules
BSU24050	TRUE	FALSE	TRUE	bkdAA	branched-chain alpha-keto acid dehydrogenase E1 subunit	S_Lipids
BSU40110	FALSE	FALSE	FALSE	bglA	aryl-6-phospho-beta-glucosidase	S_Carbohydrates_and_related_molecules
BSU01730	FALSE	FALSE	FALSE	sigW	RNA polymerase, &sigma;WRNA polymerase ECF(extracytoplasmic function)-type sigma factor W	Expression
BSU03200	FALSE	FALSE	FALSE	putB	proline oxidase	S_Amino_acids_and_related_molecules
BSU15200	FALSE	TRUE	TRUE	murD	UDP-N-acetylmuramoylalanyl-D-glutamate ligase	S_Cell_wall
BSU15220	FALSE	TRUE	TRUE	murG	UDP-N-acetylglucosamine-N-acetylmuramyl- (pentapeptide)pyrophosphoryl-undecaprenol N-acetylglucosamine transferase	S_Cell_wall
BSU24030	TRUE	FALSE	TRUE	bkdB	branched-chain alpha-keto acid dehydrogenase E2 subunit (lipoamide acyltransferase)	S_Lipids
BSU24040	TRUE	FALSE	TRUE	bkdAB	branched-chain alpha-keto acid dehydrogenase E1 subunit	S_Lipids
BSU15230	FALSE	TRUE	TRUE	murB	UDP-N-acetylenolpyruvoylglucosamine reductase	S_Cell_wall
BSU15180	FALSE	TRUE	TRUE	murE	UDP-N-acetylmuramoylalanyl-D-glutamate-2, 6-diaminopimelate ligase	S_Cell_wall
BSU28120	FALSE	FALSE	FALSE	hemL	glutamate-1-semialdehyde 2,1-aminomutase	S_Coenzymes_and_prosthetic_groups
BSU24060	TRUE	FALSE	TRUE	lpdV	branched-chain alpha-keto acid dehydrogenase E3 subunit (dihydrolipoamide dehydrogenase)	S_Lipids
BSU15190	FALSE	TRUE	TRUE	mraY	phospho-N-acetylmuramoyl-pentapeptide undecaprenyl phosphate (C55P) transferase	S_Cell_wall
BSU28130	FALSE	FALSE	FALSE	hemB	delta-aminolevulinic acid dehydratase (porphobilinogen synthase)	S_Coenzymes_and_prosthetic_groups
BSU28140	FALSE	FALSE	FALSE	hemD	uroporphyrinogen III cosynthase	S_Coenzymes_and_prosthetic_groups
BSU06360	FALSE	FALSE	TRUE	guaA	GMP synthetase	S_Nucleotides_and_nucleic_acids
BSU28150	FALSE	FALSE	FALSE	hemC	porphobilinogen deaminase (hydroxymethylbilane synthase)	S_Coenzymes_and_prosthetic_groups
BSU13120	FALSE	FALSE	FALSE	proB	glutamate 5-kinase	S_Amino_acids_and_related_molecules
BSU13130	FALSE	FALSE	FALSE	proA	gamma-glutamyl phosphate reductase	S_Amino_acids_and_related_molecules
BSU15930	FALSE	FALSE	FALSE	rnc	ribonuclease III	Expression
BSU17150	FALSE	FALSE	FALSE	pksG	acetyl-S-AcpK beta-ketothioester bacillaene intermediate transferase	S_Carbohydrates_and_related_molecules
BSU31750	FALSE	FALSE	FALSE	pncB	nicotinate phosphoribosyltransferase	S_Coenzymes_and_prosthetic_groups
BSU37170	FALSE	FALSE	FALSE	acdA	acyl-CoA dehydrogenase	S_Lipids
BSU32130	FALSE	FALSE	FALSE	guaC	GMP reductase (NADP-dependent)	S_Nucleotides_and_nucleic_acids
BSU11340	TRUE	FALSE	TRUE	fabF	beta-ketoacyl-acyl carrier protein synthase II (involved in pimelate synthesis)	S_Lipids
BSU08030	FALSE	FALSE	FALSE	dusC	tRNA-dihydrouridine synthase 2	Expression
BSU11710	FALSE	FALSE	FALSE	thiD	phosphomethylpyrimidine kinase, 4-amino-5-hydroxymethyl-2-methylpyrimidine and 4-amino-5-hydroxymethyl-2-methylpyrimidine pyrophosphate kinase	S_Coenzymes_and_prosthetic_groups
BSU11670	FALSE	FALSE	FALSE	thiO	glycine oxidase	S_Amino_acids_and_related_molecules
BSU11650	FALSE	FALSE	FALSE	tenA	thiaminase II	S_Coenzymes_and_prosthetic_groups
BSU38040	FALSE	FALSE	FALSE	sacA	sucrose-6-phosphate hydrolase	S_Carbohydrates_and_related_molecules
BSU18220	FALSE	FALSE	FALSE	ldeF	methylglutaconyl-CoA hydratase (leucine degradation)	S_Lipids
BSU18230	FALSE	FALSE	FALSE	ldeG	hydroxymethylglutaryl-CoA lyase (leucine degradation)	S_Lipids
BSU18260	FALSE	FALSE	FALSE	ldeJ	isovaleryl-CoA dehydrogenase (leucine degradation)	S_Lipids
BSU16650	TRUE	TRUE	TRUE	rbfA	pre-ribosomal (17S) RNA binding factor A	Expression
BSU16630	TRUE	TRUE	TRUE	infB	initiation factor IF-2	Expression
BSU18210	FALSE	FALSE	FALSE	ldeE	methylcrotonoyl-CoA carboxylase subunit (leucine degradation)	S_Carbohydrates_and_related_molecules
BSU16600	TRUE	TRUE	TRUE	nusA	intrinsic transcription termination factor NusA	Expression
BSU18250	FALSE	FALSE	FALSE	ldeI	acetoacetyl-CoA synthetase	S_Lipids
BSU13600	FALSE	FALSE	FALSE	mtnX	2-hydroxy-3-keto-5-methylthiopentenyl-1- phosphatephosphatase (HK-MTPenyl-1-P phosphatase)	S_Amino_acids_and_related_molecules
BSU37160	TRUE	TRUE	TRUE	rpoE	RNA polymerase, &sigma;VRNA polymerase, &sigma;FRNA polymerase, &sigma;MRNA polymerase, &sigma;KRNA polymerase, &sigma;WRNA polymerase, &sigma;IRNA polymerase, ECF-type &sigma;RNA polymerase, &sigma;BRNA polymerase, &sigma;XRNA polymerase, core enzymeRNA polymerase, &sigma;ARNA polymerase, &sigma;ZRNA polymerase, &sigma;ERNA polymerase, two-subunit &sigma;-factorRNA polymerase, &sigma;GRNA polyme…	Expression
BSU29470	FALSE	FALSE	FALSE	ackA	acetate kinase	S_Carbohydrates_and_related_molecules
BSU13610	FALSE	FALSE	FALSE	mtnB	methylthioribulose-1-phosphate dehydratase (MTRu-1-P dehydratase)	S_Amino_acids_and_related_molecules
BSU13590	FALSE	FALSE	FALSE	mtnW	2,3-diketo-5-methylthiopentyl-1-phosphate enolase (DK-MTP-1-P enolase)	S_Amino_acids_and_related_molecules
BSU15910	TRUE	FALSE	TRUE	fabG	beta-ketoacyl-acyl carrier protein reductase	S_Lipids
BSU13620	FALSE	FALSE	FALSE	mtnD	acireductone dioxygenase (Ni2+ or Fe2+-requiring)	S_Amino_acids_and_related_molecules
BSU18800	FALSE	FALSE	FALSE	penP	beta-lactamase precursor (putative hydrolase)	S_Other_function
BSU19360	FALSE	FALSE	FALSE	odhB	2-oxoglutarate dehydrogenase complex (dihydrolipoamide transsuccinylase, E2 subunit)	S_Carbohydrates_and_related_molecules
BSU19370	FALSE	FALSE	FALSE	odhA	2-oxoglutarate dehydrogenase (E1 subunit)	S_Carbohydrates_and_related_molecules
BSU26600	FALSE	FALSE	FALSE	bltD	spermine/spermidine acetyltransferase	S_Amino_acids_and_related_molecules
BSU15900	TRUE	FALSE	TRUE	fabD	malonyl CoA:acyl carrier protein transacylase	S_Lipids
BSU13450	FALSE	FALSE	FALSE	sigI	RNA polymerase sigma factor (heat stress responsive)RNA polymerase, &sigma;I	Expression
BSU27610	FALSE	FALSE	FALSE	apt	adenine phosphoribosyltransferase	S_Nucleotides_and_nucleic_acids
BSU22100	FALSE	FALSE	FALSE	kdgA	2-keto-3-deoxygluconate-6-phosphate aldolase	S_Carbohydrates_and_related_molecules
BSU38700	FALSE	FALSE	FALSE	sigY	RNA polymerase, &sigma;YRNA polymerase ECF (extracytoplasmic function)-type sigma factor (sigma-Y)	Expression
BSU22110	FALSE	FALSE	FALSE	kdgK	2-keto-3-deoxygluconate kinase	S_Carbohydrates_and_related_molecules
BSU36760	FALSE	FALSE	FALSE	murAA	UDP-N-acetylglucosamine 1-carboxyvinyltransferase	S_Cell_wall
BSU33240	FALSE	FALSE	FALSE	oxdC	oxalate decarboxylase	S_Carbohydrates_and_related_molecules
BSU25300	FALSE	FALSE	FALSE	cdd	cytidine/deoxycytidine deaminase	S_Nucleotides_and_nucleic_acids
BSU22490	FALSE	TRUE	TRUE	dapB	(4S)-4-hydroxy-2,3,4, 5-tetrahydro-(2S)-dipicolinic acid (HTPA) dehydratase reductase	S_Amino_acids_and_related_molecules
BSU37150	FALSE	FALSE	TRUE	pyrG	CTP synthetase	S_Nucleotides_and_nucleic_acids
BSU23760	FALSE	FALSE	FALSE	coaA	pantothenate kinase	S_Coenzymes_and_prosthetic_groups
BSU22480	FALSE	FALSE	FALSE	mgsA	methylglyoxal synthase	S_Carbohydrates_and_related_molecules
BSU25290	TRUE	TRUE	TRUE	era	maturation of 16S RNA and assembly of 30S ribosomal subunit GTPase	Expression
BSU35750	TRUE	FALSE	TRUE	tagA	N-acetylmannosamine (ManNAc) C4 hydroxyl of a membrane-anchored N-acetylglucosaminyl diphospholipid (GlcNAc-pp-undecaprenyl, lipid I) glycosyltransferase	S_Cell_wall
BSU35760	TRUE	FALSE	TRUE	tagB	teichoic acid primase, CDP-glycerol:N-acetyl-beta-d-mannosaminyl-1, 4-N-acetyl-d-glucosaminyldiphosphoundecaprenyl glycerophosphotransferase	S_Cell_wall
BSU28640	TRUE	TRUE	TRUE	pheS	phenylalanyl-tRNA synthetase (alpha subunit)phenylalanyl-tRNA synthetase	Expression
BSU23770	FALSE	FALSE	FALSE	dsdA	D-serine ammonia-lyase	S_Amino_acids_and_related_molecules
BSU38830	FALSE	FALSE	FALSE	aldY	putative aldehyde dehydrogenase	S_Carbohydrates_and_related_molecules
BSU15820	TRUE	TRUE	TRUE	rpmB	ribosomal protein L28	Expression
BSU40550	TRUE	FALSE	TRUE	ppaC	inorganic pyrophosphatase (Mn2+-dependent)	S_Phosphate_and_sulfur
BSU22440	TRUE	FALSE	TRUE	birA	biotin acetyl-CoA-carboxylase ligase and biotin regulon repressor (BirA-biotinoyl-5'-AMP)	S_Lipids
BSU14180	FALSE	TRUE	TRUE	dapH	tetrahydrodipicolinate N-acetyltransferase	S_Amino_acids_and_related_molecules
BSU14000	FALSE	TRUE	TRUE	dapX	N-acetyl-L,L-diaminopimelate aminotransferase	S_Amino_acids_and_related_molecules
BSU13960	FALSE	FALSE	FALSE	ohaC	beta-hydroxyacid dehydrogenase (acts on 3-hydroxypropionate with NADP)	S_Carbohydrates_and_related_molecules
BSU12160	FALSE	FALSE	FALSE	yjgC	formate dehydrogenase ForCE1formate dehydrogenase subunit ForC1	S_Membrane_bioenergetics
BSU14190	FALSE	TRUE	TRUE	dapI	<i>N</i>-acetyl-diaminopimelate deacetylase	S_Amino_acids_and_related_molecules
BSU12080	FALSE	FALSE	FALSE	ctaO	heme <i>o</i> synthase 1	S_Membrane_bioenergetics
BSU13730	FALSE	FALSE	FALSE	queD	6-carboxy-5,6,7,8-tetrahydropterin synthase; queuosine biosynthesis	S_Coenzymes_and_prosthetic_groups
BSU13180	FALSE	FALSE	TRUE	metE	cobalamin-independent methionine synthase	S_Amino_acids_and_related_molecules
BSU13110	FALSE	FALSE	FALSE	purU	formyltetrahydrofolate hydrolase	S_Coenzymes_and_prosthetic_groups
BSU14520	FALSE	FALSE	FALSE	adeC	adenine deaminase	S_Nucleotides_and_nucleic_acids
BSU14830	FALSE	FALSE	FALSE	glsB	L-glutamine amidohydrolase; glutaminase	S_Amino_acids_and_related_molecules
BSU14670	FALSE	FALSE	FALSE	suhB	inositol monophosphatase / 5' nucleotidase (purine nucleoside monophosphate)	S_Carbohydrates_and_related_molecules
BSU15350	FALSE	FALSE	FALSE	thiQ	<i>N</i>-formyl-4-amino-5-aminomethyl-2-methylpyrimidine deformylase	S_Amino_acids_and_related_molecules
BSU15020	FALSE	FALSE	FALSE	coaD	phosphopantetheine adenylyltransferase	S_Coenzymes_and_prosthetic_groups
BSU15680	FALSE	FALSE	TRUE	gmk	guanylate kinase	S_Nucleotides_and_nucleic_acids
BSU15700	FALSE	FALSE	FALSE	coaBC	coenzyme A biosynthesis bifunctional protein CoaBC; phosphopantothenoylcysteine synthetase/decarboxylase	S_Coenzymes_and_prosthetic_groups
BSU15790	FALSE	FALSE	FALSE	rpe	ribulose-5-phosphate 3-epimerase	S_Carbohydrates_and_related_molecules
BSU15860	FALSE	FALSE	FALSE	sdaAA	L-serine dehydratase (alpha chain)L-serine dehydratase	S_Amino_acids_and_related_molecules
BSU15850	FALSE	FALSE	FALSE	sdaAB	L-serine dehydrataseL-serine dehydratase (beta chain)	S_Amino_acids_and_related_molecules
BSU15920	FALSE	FALSE	FALSE	acpA	acyl carrier protein	Expression
BSU15080	TRUE	TRUE	TRUE	rpmF	ribosomal protein L32	Expression
BSU15690	TRUE	TRUE	TRUE	rpoZ	RNA polymerase, &sigma;VRNA polymerase, &sigma;FRNA polymerase, &sigma;MRNA polymerase, &sigma;KRNA polymerase, &sigma;WRNA polymerase, &sigma;IRNA polymerase, ECF-type &sigma;RNA polymerase, core enzymeRNA polymerase, &sigma;BRNA polymerase, &sigma;XRNA polymerase, &sigma;ARNA polymerase, &sigma;Zomega subunit of RNA polymeraseRNA polymerase, &sigma;ERNA polymerase, two-subunit &sigma;-factorRNA…	Expression
BSU15720	TRUE	TRUE	TRUE	defA	peptide deformylase	S_Amino_acids_and_related_molecules
BSU15430	TRUE	TRUE	TRUE	ileS	isoleucyl-tRNA synthetase	Expression
BSU16510	FALSE	FALSE	FALSE	pyrH	uridylate kinase	S_Nucleotides_and_nucleic_acids
BSU15730	TRUE	TRUE	TRUE	fmt	methionyl-tRNA formyltransferase	S_Other_function
BSU16530	FALSE	FALSE	FALSE	uppS	undecaprenyl pyrophosphate synthase	S_Lipids
BSU15750	TRUE	TRUE	TRUE	rlmN	23S rRNA m2A2503 methyltransferase and tRNA A37 C2 methyltransferase	Expression
BSU16550	FALSE	FALSE	TRUE	dxr	1-deoxy-D-xylulose-5-phosphate reductoisomerase	S_Carbohydrates_and_related_molecules
BSU16040	TRUE	TRUE	TRUE	rplS	ribosomal protein L19	Expression
BSU16670	FALSE	TRUE	TRUE	ribC	riboflavin biosynthesis protein RibC	S_Coenzymes_and_prosthetic_groups
BSU16490	TRUE	TRUE	TRUE	rpsB	ribosomal protein S2	Expression
BSU16500	TRUE	TRUE	TRUE	tsf	elongation factor Ts	Expression
BSU16020	TRUE	TRUE	TRUE	rimM	16S rRNA processing protein	Expression
BSU16990	FALSE	FALSE	FALSE	tdh	threonine 3-dehydrogenase	S_Amino_acids_and_related_molecules
BSU17000	FALSE	FALSE	FALSE	kbl	2-amino-3-ketobutyrate CoA ligase (glycine acetyl transferase)	S_Amino_acids_and_related_molecules
BSU17660	FALSE	FALSE	FALSE	dutA	deoxyuridine 5'-triphosphate pyrophosphatase (phage origin)	S_Nucleotides_and_nucleic_acids
BSU17710	FALSE	FALSE	FALSE	tatAC	component of the twin-arginine pre-protein translocation pathway	Expression
BSU18480	FALSE	FALSE	FALSE	proH	pyrroline-5-carboxylate reductase ProH	S_Amino_acids_and_related_molecules
BSU16520	TRUE	TRUE	TRUE	frr	ribosome recycling factor	Expression
BSU18570	FALSE	FALSE	FALSE	yoaE	molybdopterin cofactor oxido-reductase	S_Membrane_bioenergetics
BSU19310	FALSE	FALSE	FALSE	dhaS	aldehyde dehydrogenase	S_Carbohydrates_and_related_molecules
BSU16540	TRUE	FALSE	TRUE	cdsA	phosphatidate cytidylyltransferase (CDP-diglyceride synthase)	S_Lipids
BSU19630	FALSE	FALSE	FALSE	deoD	purine nucleoside phosphorylase	S_Nucleotides_and_nucleic_acids
BSU19690	FALSE	FALSE	FALSE	kamA	lysine 2,3-aminomutase	S_Amino_acids_and_related_molecules
BSU19710	FALSE	FALSE	FALSE	yodQ	putative deacetylase	S_Amino_acids_and_related_molecules
BSU16570	TRUE	TRUE	TRUE	proS	prolyl-tRNA synthetase	Expression
BSU20020	FALSE	FALSE	FALSE	dutB	SPbeta phage deoxyuridine 5'-triphosphate nucleotidohydrolase	S_Nucleotides_and_nucleic_acids
BSU20250	FALSE	FALSE	FALSE	mtbP	DNA (cytosine-5-)-methyltransferase; phage SPbeta	S_Amino_acids_and_related_molecules
BSU16680	TRUE	TRUE	TRUE	rpsO	ribosomal protein S15 (BS18)	Expression
BSU21690	FALSE	FALSE	FALSE	msrA	peptide methionine S-sulfoxide reductase	S_Amino_acids_and_related_molecules
BSU21810	FALSE	FALSE	FALSE	dfrA	dihydrofolate reductase	S_Coenzymes_and_prosthetic_groups
BSU21820	FALSE	FALSE	FALSE	thyB	thymidylate synthase B	S_Nucleotides_and_nucleic_acids
BSU22130	FALSE	FALSE	FALSE	kduI	4-deoxy-L-threo-5-hexosulose-uronate ketol-isomerase, 5-keto-4-deoxyuronate isomerase	S_Carbohydrates_and_related_molecules
BSU21900	FALSE	FALSE	FALSE	bsaA	bacillithiol peroxidase	S_Other_function
BSU22140	FALSE	FALSE	FALSE	kduD	2-keto-3-deoxygluconate oxidoreductase	S_Carbohydrates_and_related_molecules
BSU16690	TRUE	TRUE	TRUE	pnpA	polynucleotide phosphorylase (PNPase)	Expression
BSU16960	TRUE	TRUE	TRUE	rny	endoribonuclease Y	Expression
BSU22370	FALSE	TRUE	TRUE	aspB	anabolic oxaloacetate / glutamate aminotransferase	S_Amino_acids_and_related_molecules
BSU22420	FALSE	FALSE	FALSE	panC	pantothenate synthetase	S_Coenzymes_and_prosthetic_groups
BSU22410	FALSE	FALSE	FALSE	panD	aspartate 1-decarboxylase	S_Coenzymes_and_prosthetic_groups
BSU22430	FALSE	FALSE	FALSE	panB	ketopantoate hydroxymethyltransferase	S_Coenzymes_and_prosthetic_groups
BSU22690	FALSE	FALSE	FALSE	aroH	chorismate mutase	S_Amino_acids_and_related_molecules
BSU22700	FALSE	FALSE	TRUE	aroB	3-dehydroquinate synthase	S_Amino_acids_and_related_molecules
BSU22710	FALSE	FALSE	TRUE	aroF	chorismate synthase	S_Amino_acids_and_related_molecules
BSU22740	FALSE	FALSE	TRUE	hepT	heptaprenyl diphosphate synthase component IIheptaprenyl diphosphate synthase	S_Coenzymes_and_prosthetic_groups
BSU22750	FALSE	FALSE	TRUE	menG	demethylmenaquinone methyltransferase	S_Coenzymes_and_prosthetic_groups
BSU22760	FALSE	FALSE	TRUE	hepS	heptaprenyl diphosphate synthaseheptaprenyl diphosphate synthase component I	S_Coenzymes_and_prosthetic_groups
BSU22830	FALSE	FALSE	TRUE	gpsA	NADPH-dependent glycerol-3-phosphate dehydrogenase	S_Carbohydrates_and_related_molecules
BSU22870	FALSE	FALSE	FALSE	fni	isopentenyl diphosphate isomerase (typeII)	S_Lipids
BSU22890	FALSE	FALSE	TRUE	cmk	cytidylate kinase	S_Nucleotides_and_nucleic_acids
BSU23380	FALSE	TRUE	TRUE	lysA	meso-2,6-diaminopimelate decarboxylase	S_Amino_acids_and_related_molecules
BSU23610	FALSE	FALSE	FALSE	nudF	isopentenyl pyrophosphate and dimethylallyl pyrophosphate diphosphatase (moonlighting ADP-ribose pyrophosphatase)	S_Carbohydrates_and_related_molecules
BSU23920	FALSE	FALSE	FALSE	yqjD	putative propionyl-CoA carboxylase beta chain	S_Carbohydrates_and_related_molecules
BSU24280	FALSE	FALSE	TRUE	ispA	farnesyl diphosphate synthase	S_Lipids
BSU24270	FALSE	FALSE	TRUE	dxs	1-deoxyxylulose-5-phosphate synthase	S_Carbohydrates_and_related_molecules
BSU24850	FALSE	FALSE	FALSE	glcK	glucose kinase	S_Carbohydrates_and_related_molecules
BSU21920	TRUE	FALSE	TRUE	ugtP	UDP-glucose diacylglyceroltransferase	S_Lipids
BSU25020	FALSE	FALSE	FALSE	sodA	superoxide dismutase (Mn[2+]-dependent)	S_Other_function
BSU25160	FALSE	FALSE	TRUE	ispH	1-hydroxy-2-methyl-2-(E)-butenyl 4-diphosphate reductase	S_Lipids
BSU22360	TRUE	TRUE	TRUE	asnS	asparaginyl-tRNA synthetase	Expression
BSU25310	FALSE	FALSE	FALSE	unpK	undecaprenol kinase	S_Lipids
BSU25660	FALSE	FALSE	TRUE	aroE	shikimate 5-dehydrogenase	S_Amino_acids_and_related_molecules
BSU27220	FALSE	FALSE	FALSE	yrhE	formate dehydrogenase ForC2formate dehydrogenase ForCE2	S_Membrane_bioenergetics
BSU25900	FALSE	FALSE	FALSE	cwlA	N-acetylmuramoyl-L-alanine amidase; skin element	S_Cell_wall
BSU26810	FALSE	FALSE	FALSE	murI	glutamate racemase	S_Amino_acids_and_related_molecules
BSU22730	TRUE	FALSE	TRUE	ndk	nucleoside diphosphate kinase	S_Nucleotides_and_nucleic_acids
BSU22880	TRUE	TRUE	TRUE	rpfA	RNA degradation presenting factor (ribosomal protein S1 homolog)	Expression
BSU27330	FALSE	FALSE	FALSE	udk	uridine kinase	S_Nucleotides_and_nucleic_acids
BSU25640	TRUE	FALSE	TRUE	nadD	nicotinate-nucleotide adenylyltransferase	S_Coenzymes_and_prosthetic_groups
BSU24900	TRUE	TRUE	TRUE	rpmGA	ribosomal protein L33	Expression
BSU25410	TRUE	TRUE	TRUE	rpsU	ribosomal protein S21	Expression
BSU27320	TRUE	TRUE	TRUE	greA	transcription elongation factor resolving backtracking / stalling	Expression
BSU27560	TRUE	TRUE	TRUE	hisS	histidyl-tRNA synthetase	Expression
BSU27550	TRUE	TRUE	TRUE	aspS	aspartyl-tRNA synthetase, promiscuous (also recognizes tRNAasn)	Expression
BSU27410	TRUE	TRUE	TRUE	alaS	alanyl-tRNA synthetase	Expression
BSU27650	TRUE	TRUE	TRUE	secDF	protein-export membrane protein	Expression
BSU27960	TRUE	TRUE	TRUE	rplU	ribosomal protein L21 (BL20)	Expression
BSU18470	FALSE	FALSE	FALSE	proJ	glutamate 5-kinase	S_Amino_acids_and_related_molecules
BSU15560	FALSE	FALSE	TRUE	pyrE	orotate phosphoribosyltransferase	S_Nucleotides_and_nucleic_acids
BSU15500	FALSE	FALSE	TRUE	pyrC	dihydroorotase	S_Nucleotides_and_nucleic_acids
BSU05740	FALSE	FALSE	FALSE	phoB	alkaline phosphatase III (promiscuous, heptaprenylglyceryl phosphate is a substrate)	S_Phosphate_and_sulfur
BSU14590	FALSE	FALSE	FALSE	pdhB	pyruvate dehydrogenase (E1 beta subunit)pyruvate dehydrogenase	S_Carbohydrates_and_related_molecules
BSU14580	FALSE	FALSE	FALSE	pdhA	pyruvate dehydrogenase (E1 alpha subunit)pyruvate dehydrogenase	S_Carbohydrates_and_related_molecules
BSU14610	FALSE	FALSE	FALSE	pdhD	dihydrolipoamide dehydrogenase E3 subunit of both pyruvate dehydrogenase and 2-oxoglutarate dehydrogenase complexes	S_Carbohydrates_and_related_molecules
BSU14600	FALSE	FALSE	FALSE	pdhC	pyruvate dehydrogenase (dihydrolipoamide acetyltransferase E2 subunit)	S_Carbohydrates_and_related_molecules
BSU15490	FALSE	FALSE	TRUE	pyrB	aspartate carbamoyltransferase	S_Nucleotides_and_nucleic_acids
BSU15510	FALSE	FALSE	FALSE	pyrAA	carbamoyl-phosphate synthetase Ppyrimidine-specific carbamoyl-phosphate synthetase (small subunit, glutaminase subunit)	S_Amino_acids_and_related_molecules
BSU15550	FALSE	FALSE	TRUE	pyrF	orotidine 5'-phosphate decarboxylase	S_Nucleotides_and_nucleic_acids
BSU15540	FALSE	FALSE	TRUE	pyrD	dihydroorotate dehydrogenasedihydroorotate dehydrogenase (catalytic subunit)	S_Nucleotides_and_nucleic_acids
BSU15520	FALSE	FALSE	FALSE	pyrAB	carbamoyl-phosphate synthetase Ppyrimidine-specific carbamoyl-phosphate synthetase (large subunit)	S_Amino_acids_and_related_molecules
BSU15530	FALSE	FALSE	TRUE	pyrK	dihydroorotate dehydrogenasedihydroorotate dehydrogenase (electron transfer subunit)	S_Nucleotides_and_nucleic_acids
BSU02390	FALSE	FALSE	FALSE	ilvE	isoleucine-valine aminotransferase / aromatic amino acid aminotransferase	S_Amino_acids_and_related_molecules
BSU31990	FALSE	FALSE	FALSE	dhbC	isochorismate synthase (siderophore-specific)	S_Coenzymes_and_prosthetic_groups
BSU31980	FALSE	FALSE	FALSE	dhbE	bacillibactin synthase multienzyme complex2,3-dihydroxybenzoate-[DhbB aryl-carrier protein] ligase2,3-dihydroxybenzoate-AMP ligase	S_Coenzymes_and_prosthetic_groups
BSU32000	FALSE	FALSE	FALSE	dhbA	2,3-dihydro-2,3-dihydroxybenzoate dehydrogenase	S_Coenzymes_and_prosthetic_groups
BSU02430	FALSE	FALSE	FALSE	glsA	glutaminase	S_Amino_acids_and_related_molecules
BSU07990	FALSE	FALSE	FALSE	yfjR	putative beta-hydroxyacid dehydrogenase	S_Amino_acids_and_related_molecules
BSU31970	FALSE	FALSE	FALSE	dhbB	<i>holo</i>-DhbB protein<i>apo</i>-DhbB pentamerbacillibactin synthase multienzyme complexisochorismatase (siderophore specific)	S_Coenzymes_and_prosthetic_groups
BSU07810	FALSE	FALSE	FALSE	treA	trehalose-6-phosphate hydrolase	S_Carbohydrates_and_related_molecules
BSU35570	FALSE	FALSE	FALSE	tuaE	putative polymerase of teichuronic acid repeating units	S_Cell_wall
BSU35600	FALSE	FALSE	FALSE	tuaB	putative exporter involved in biosynthesis of teichuronic acid	S_Cell_wall
BSU35540	FALSE	FALSE	FALSE	tuaH	putative glycosyltransferase (teichuronic acid)	S_Cell_wall
BSU35609	FALSE	FALSE	FALSE	tuaAc	putative undecaprenyl-phosphate N-acetylgalactosaminyl-1-phosphate transferase; C-terminal part of TuaA	S_Cell_wall
BSU35290	TRUE	TRUE	TRUE	prfB	peptide chain release factor 2	Expression
BSU35550	FALSE	FALSE	FALSE	tuaG	putative glycosyltransferase (teichuronic acid)	S_Cell_wall
BSU35300	TRUE	TRUE	TRUE	secA	translocase binding subunit (ATPase)	Expression
BSU35590	FALSE	FALSE	FALSE	tuaC	putative glycosyltransferase (teichuronic acid)	S_Cell_wall
BSU32410	FALSE	FALSE	FALSE	pucH	allantoinase	S_Nucleotides_and_nucleic_acids
BSU35580	FALSE	FALSE	FALSE	tuaD	UDP-glucose 6-dehydrogenase (teichuronic acid)	S_Cell_wall
BSU26970	FALSE	FALSE	FALSE	adhB	putative oxidoreductase (involving bacillithiol)	S_Carbohydrates_and_related_molecules
BSU00730	FALSE	FALSE	FALSE	cysK	cysteine synthase	S_Amino_acids_and_related_molecules
BSU15980	TRUE	TRUE	TRUE	ffh	signal recognition particle-like (SRP) GTPase	Expression
BSU21870	FALSE	TRUE	TRUE	ilvD	dihydroxy-acid dehydratase	S_Amino_acids_and_related_molecules
BSU06470	FALSE	TRUE	TRUE	purQ	phosphoribosylformylglycinamidine synthetasephosphoribosylformylglycinamidine synthetase subunit I	S_Nucleotides_and_nucleic_acids
BSU14880	FALSE	FALSE	FALSE	ctaB	heme <i>o</i> synthase	S_Membrane_bioenergetics
BSU22780	FALSE	FALSE	TRUE	folEA	GTP cyclohydrolase I	S_Coenzymes_and_prosthetic_groups
BSU06510	FALSE	FALSE	FALSE	purN	phosphoribosylglycinamide formyltransferase	S_Nucleotides_and_nucleic_acids
BSU38860	TRUE	FALSE	TRUE	galE	UDP-glucose 4-epimerase	S_Carbohydrates_and_related_molecules
BSU06480	FALSE	TRUE	TRUE	purL	phosphoribosylformylglycinamidine synthetase subunit IIphosphoribosylformylglycinamidine synthetase	S_Nucleotides_and_nucleic_acids
BSU03130	TRUE	FALSE	TRUE	nadE	ammonium-dependent NAD+ synthetase	S_Coenzymes_and_prosthetic_groups
BSU06440	FALSE	TRUE	TRUE	purB	adenylosuccinate lyase	S_Nucleotides_and_nucleic_acids
BSU06500	FALSE	TRUE	TRUE	purM	phosphoribosylaminoimidazole synthetase	S_Nucleotides_and_nucleic_acids
BSU06490	FALSE	TRUE	TRUE	purF	glutamine phosphoribosylpyrophosphate amidotransferase	S_Nucleotides_and_nucleic_acids
BSU06450	FALSE	TRUE	TRUE	purC	phosphoribosylaminoimidazole succinocarboxamide synthetase	S_Nucleotides_and_nucleic_acids
BSU06430	FALSE	TRUE	TRUE	purK	N5-carboxyaminoimidazole ribonucleotide synthase	S_Nucleotides_and_nucleic_acids
BSU06520	FALSE	TRUE	TRUE	purH	fused phosphoribosylaminoimidazole carboxy formyl formyltransferase; inosine-monophosphate cyclohydrolase	S_Nucleotides_and_nucleic_acids
BSU06530	FALSE	TRUE	TRUE	purD	phosphoribosylglycinamide synthetase	S_Nucleotides_and_nucleic_acids
BSU06460	FALSE	TRUE	TRUE	purS	factor required for phosphoribosylformylglycinamidine synthetase activityphosphoribosylformylglycinamidine synthetase
BSU12290	FALSE	FALSE	FALSE	ndh	NADH dehydrogenase	S_Membrane_bioenergetics
BSU13580	FALSE	FALSE	FALSE	mtnE	2-oxo-4-methylthiobutanoate-glutamine aminotransferase	S_Amino_acids_and_related_molecules
BSU28470	FALSE	FALSE	FALSE	lysCA	aspartokinase II alpha subunit (aa 1->408)	S_Amino_acids_and_related_molecules
BSU04520	FALSE	FALSE	FALSE	ydbM	putative acyl-CoA dehydrogenase	S_Lipids
BSU35790	FALSE	FALSE	FALSE	pmiA	mannose-6-phosphate isomerase (active on aldose substrates with hydroxyl groups oriented in the same direction at the C-2 and C-3 positions as in mannose)	S_Carbohydrates_and_related_molecules
BSU37780	FALSE	FALSE	FALSE	rocA	delta-1-pyrroline-5 carboxylate dehydrogenase	S_Amino_acids_and_related_molecules
BSU14870	FALSE	FALSE	FALSE	ctaA	heme <i>a</i> synthase	S_Membrane_bioenergetics
BSU03900	FALSE	FALSE	FALSE	gabT	4-aminobutyrate aminotransferase	S_Amino_acids_and_related_molecules
BSU03910	FALSE	FALSE	FALSE	gabD	succinate-semialdehyde dehydrogenase	S_Amino_acids_and_related_molecules
BSU18450	FALSE	FALSE	FALSE	gltA	glutamate synthase (large subunit, NADP-dependent)glutamate synthase	S_Amino_acids_and_related_molecules
BSU30320	TRUE	TRUE	TRUE	leuS	leucyl-tRNA synthetase	Expression
BSU18440	FALSE	FALSE	FALSE	gltB	glutamate synthaseglutamate synthase (small subunit, NADP-dependent)	S_Amino_acids_and_related_molecules
BSU00120	FALSE	FALSE	FALSE	pdxT	glutamine amidotransferase for pyridoxal phosphate synthesis; pyridoxal 5'-phosphate synthase complex, glutamine amidotransferase subunit PdxTpyridoxal 5'-phosphate synthase complex	S_Coenzymes_and_prosthetic_groups
BSU00110	FALSE	FALSE	FALSE	pdxS	pyridoxal 5'-phosphate synthase complexglutamine amidotransferase for pyridoxal phosphate synthesis; pyridoxal 5'-phosphate synthase complex, synthase subunit	S_Coenzymes_and_prosthetic_groups
BSU29750	FALSE	FALSE	TRUE	aroX	bifunctional chorismate mutase type II-isozyme 3 (regulatory domain); 3-deoxy-D-arabino-heptulosonate 7-phosphate synthase	S_Amino_acids_and_related_molecules
BSU39980	FALSE	FALSE	FALSE	qdoI	quercetin dioxygenase	S_Carbohydrates_and_related_molecules
BSU25710	FALSE	FALSE	FALSE	cwlH	N-acetylmuramoyl-L-alanine amidase	S_Cell_wall
BSU21680	FALSE	FALSE	FALSE	msrB	peptide methionine R-sulfoxide reductase	S_Amino_acids_and_related_molecules
BSU27120	FALSE	FALSE	FALSE	sigV	RNA polymerase ECF(extracytoplasmic function)-type sigma factor (sigma(V))RNA polymerase, &sigma;V	Expression
BSU30300	FALSE	FALSE	FALSE	melA	alpha-D-galactoside galactohydrolase	S_Carbohydrates_and_related_molecules
BSU00980	FALSE	FALSE	FALSE	sigH	RNA polymerase sigma-30 factor (sigma(H))RNA polymerase, &sigma;H	Expression
BSU35920	FALSE	FALSE	FALSE	rbsK	ribokinase	S_Carbohydrates_and_related_molecules
BSU30830	FALSE	FALSE	FALSE	menF	menaquinone-specific isochorismate synthase	S_Coenzymes_and_prosthetic_groups
BSU14540	TRUE	TRUE	TRUE	rnpZA	RNA polymerase, &sigma;VRNA polymerase, &sigma;FRNA polymerase, &sigma;MRNA polymerase, &sigma;KRNA polymerase, &sigma;WRNA polymerase (epsilon subunit)RNA polymerase, &sigma;IRNA polymerase, ECF-type &sigma;RNA polymerase, &sigma;BRNA polymerase, &sigma;XRNA polymerase, core enzymeRNA polymerase, &sigma;ARNA polymerase, &sigma;ZRNA polymerase, &sigma;ERNA polymerase, two-subunit &sigma;-factorRN…	Expression
BSU30790	FALSE	FALSE	TRUE	menE	O-succinylbenzoyl-CoA synthetase	S_Coenzymes_and_prosthetic_groups
BSU30820	FALSE	FALSE	TRUE	menD	2-oxoglutarate decarboxylase and 2-succinyl-5-enolpyruvyl-6-hydroxy-3-cyclohexene-1- carboxylic-acid synthase	S_Coenzymes_and_prosthetic_groups
BSU30800	FALSE	FALSE	TRUE	menB	1,4-dihydroxy-2-naphthoyl-CoA synthase	S_Coenzymes_and_prosthetic_groups
BSU30780	FALSE	FALSE	TRUE	menC	<i>o</i>-succinylbenzoate synthase	S_Coenzymes_and_prosthetic_groups
BSU14530	TRUE	TRUE	TRUE	rnjA	RNase J complexribonuclease J1	Expression
BSU38020	FALSE	FALSE	FALSE	pdxK	pyridoxine, pyridoxal, and pyridoxamine kinase	S_Coenzymes_and_prosthetic_groups
BSU22620	FALSE	TRUE	TRUE	hisC	histidinol-phosphate aminotransferase; tyrosine/phenylalanine aminotransferase (promiscuous)	S_Amino_acids_and_related_molecules
BSU22610	FALSE	FALSE	TRUE	tyrA	prephenate dehydrogenase	S_Amino_acids_and_related_molecules
BSU22680	FALSE	TRUE	TRUE	trpE	anthranilate synthase	S_Amino_acids_and_related_molecules
BSU22640	FALSE	TRUE	TRUE	trpB	tryptophan synthasetryptophan synthase (beta subunit)	S_Amino_acids_and_related_molecules
BSU22650	FALSE	TRUE	TRUE	trpF	phosphoribosylanthranilate isomerase	S_Amino_acids_and_related_molecules
BSU22660	FALSE	TRUE	TRUE	trpC	indole-3-glycerol phosphate synthase	S_Amino_acids_and_related_molecules
BSU22630	FALSE	TRUE	TRUE	trpA	tryptophan synthase (alpha subunit)tryptophan synthase	S_Amino_acids_and_related_molecules
BSU22670	FALSE	TRUE	TRUE	trpD	anthranilate phosphoribosyltransferase	S_Amino_acids_and_related_molecules
BSU22600	FALSE	FALSE	TRUE	aroA	3-phosphoshikimate 1-carboxyvinyltransferase (5-enolpyruvoylshikimate-3-phosphate synthase)	S_Amino_acids_and_related_molecules
BSU28310	FALSE	FALSE	FALSE	ilvB	acetohydroxy-acid synthase (large subunit)acetolactate synthase (acetohydroxy-acid synthase)	S_Amino_acids_and_related_molecules
BSU28270	FALSE	FALSE	TRUE	leuB	3-isopropylmalate dehydrogenase	S_Amino_acids_and_related_molecules
BSU28250	FALSE	FALSE	TRUE	leuD	isopropylmalate dehydratase3-isopropylmalate dehydratase (small subunit)	S_Amino_acids_and_related_molecules
BSU28280	FALSE	FALSE	TRUE	leuA	2-isopropylmalate synthase	S_Amino_acids_and_related_molecules
BSU28290	FALSE	TRUE	TRUE	ilvC	acetohydroxy-acid isomeroreductase (NADP-dependent)	S_Amino_acids_and_related_molecules
BSU06030	TRUE	TRUE	TRUE	groEL	chaperoninchaperonin large subunit	Expression
BSU06020	TRUE	TRUE	TRUE	groES	chaperoninchaperonin small subunit	Expression
BSU28260	FALSE	FALSE	TRUE	leuC	isopropylmalate dehydratase3-isopropylmalate dehydratase (large subunit)	S_Amino_acids_and_related_molecules
BSU01050	TRUE	TRUE	TRUE	rplL	ribosomal protein L12 (BL9)	Expression
BSU01040	TRUE	TRUE	TRUE	rplJ	ribosomal protein L10 (BL5)	Expression
BSU39670	FALSE	FALSE	FALSE	iolJ	2-deoxy-5-keto-D-gluconic acid 6-phosphate aldolase	S_Carbohydrates_and_related_molecules
BSU39720	FALSE	FALSE	FALSE	iolE	scyllo-inosose dehydratase	S_Carbohydrates_and_related_molecules
BSU39740	FALSE	FALSE	FALSE	iolC	2-deoxy-5-keto-D-gluconic acid kinase	S_Carbohydrates_and_related_molecules
BSU29180	FALSE	FALSE	FALSE	pyk	pyruvate kinase	S_Carbohydrates_and_related_molecules
BSU39750	FALSE	FALSE	FALSE	iolB	5-deoxy-D-glucuronate isomerase	S_Carbohydrates_and_related_molecules
BSU39700	FALSE	FALSE	FALSE	iolG	myo-inositol 2-dehydrogenase/D-chiro-inositol 3-dehydrogenaseinositol dehydrogenase	S_Carbohydrates_and_related_molecules
BSU39730	FALSE	FALSE	FALSE	iolD	3D-(3,5/4)-trihydroxycyclohexane-1,2-dione hydrolase	S_Carbohydrates_and_related_molecules
BSU39760	FALSE	FALSE	FALSE	iolA	(methyl)malonate-semialdehyde dehydrogenase(methyl)malonate-semialdehyde dehydrogenase monomer	S_Amino_acids_and_related_molecules
BSU03930	FALSE	FALSE	FALSE	gdh	forespore glucose 1-dehydrogenase	S_Carbohydrates_and_related_molecules
BSU10270	FALSE	FALSE	FALSE	lcfB	long-chain fatty-acid-CoA ligase (degradative)	S_Lipids
BSU12910	FALSE	FALSE	FALSE	proCC	pyrroline-5-carboxylate reductase ProGredundant pyrroline-5-carboxylate reductase	S_Amino_acids_and_related_molecules
BSU40320	FALSE	FALSE	FALSE	argI	arginase	S_Amino_acids_and_related_molecules
BSU04340	FALSE	FALSE	FALSE	poxB	acetyl-phosphate generating pyruvate oxidase	S_Carbohydrates_and_related_molecules
BSU40340	FALSE	FALSE	FALSE	rocD	ornithine aminotransferase	S_Amino_acids_and_related_molecules
BSU35620	FALSE	FALSE	FALSE	lytC	N-acetylmuramoyl-L-alanine amidase (major autolysin)	S_Cell_wall
BSU26390	FALSE	TRUE	TRUE	sigKc	RNA polymerase, &sigma;KRNA polymerase sporulation-specific sigma factor (pro-&sigma;K)RNA polymerase sporulation-specific sigma-K factor precursor (Sigma-27) (C-terminal fragment)	Expression
BSU25760	FALSE	TRUE	TRUE	sigKn	RNA polymerase sporulation-specific sigma-K factor precursor (Sigma-27) (N-terminal half)RNA polymerase, &sigma;KRNA polymerase sporulation-specific sigma factor (pro-&sigma;K)	Expression
BSU31350	FALSE	FALSE	FALSE	pgi	glucose-6-phosphate isomerase	S_Carbohydrates_and_related_molecules
BSU29190	TRUE	TRUE	TRUE	pfkA	6-phosphofructokinase	S_Carbohydrates_and_related_molecules
BSU24310	TRUE	TRUE	TRUE	folD	methylenetetrahydrofolate dehydrogenase; methenyltetrahydrofolate cyclohydrolase	S_Coenzymes_and_prosthetic_groups
BSU25200	TRUE	TRUE	TRUE	sigA	RNA polymerase, &sigma;ARNA polymerase major sigma-43 factor (sigma-A)	Expression
BSU35660	TRUE	FALSE	TRUE	mnaA	UDP-<i>N</i>-acetylglucosamine 2-epimerase	S_Carbohydrates_and_related_molecules
BSU02090	FALSE	FALSE	FALSE	ybxI	exported beta-lactamase	S_Other_function
BSU22960	FALSE	FALSE	FALSE	gudB	cryptic glutamate dehydrogenase (active after removal of a 9 bp insert)	S_Amino_acids_and_related_molecules
BSU28850	TRUE	TRUE	TRUE	rplT	ribosomal protein L20	Expression
BSU13550	FALSE	FALSE	FALSE	mtnA	methylthioribose-1-phosphate isomerase (methionine salvage pathway)	S_Amino_acids_and_related_molecules
BSU13560	FALSE	FALSE	FALSE	mtnK	methylthioribose kinase (methionine salvage pathway, promiscuous)	S_Amino_acids_and_related_molecules
BSU07830	FALSE	FALSE	FALSE	hypO	NAD(P)H-flavin oxidoreductase (nitroreductase)	S_Membrane_bioenergetics
BSU28860	TRUE	TRUE	TRUE	rpmI	ribosomal protein L35	Expression
BSU28870	TRUE	TRUE	TRUE	infC	initiation factor IF-3	Expression
BSU41060	TRUE	TRUE	TRUE	rpmH	ribosomal protein L34	Expression
BSU32460	FALSE	FALSE	FALSE	pucM	5-hydroxyisourate hydrolase; also uricase subunit	S_Nucleotides_and_nucleic_acids
BSU32450	FALSE	FALSE	FALSE	pucL	urate oxidase with peroxide reductase N-terminal domain	S_Nucleotides_and_nucleic_acids
BSU12020	FALSE	FALSE	FALSE	manA	mannose-6 phosphate isomerase; cupin family	S_Carbohydrates_and_related_molecules
BSU16920	TRUE	FALSE	TRUE	pgsA	CDP-diacylglycerol-glycerol-3-phosphate 3-phosphatidyltransferase	S_Lipids
BSU03010	FALSE	FALSE	FALSE	amhX	putative amidohydrolase	S_Coenzymes_and_prosthetic_groups
BSU17890	FALSE	FALSE	TRUE	tktA	transketolase	S_Carbohydrates_and_related_molecules
BSU39420	FALSE	FALSE	FALSE	deoC	deoxyribose-phosphate aldolase	S_Nucleotides_and_nucleic_acids
BSU39400	FALSE	FALSE	FALSE	pdp	pyrimidine-nucleoside phosphorylase	S_Nucleotides_and_nucleic_acids
BSU15990	TRUE	TRUE	TRUE	rpsP	ribosomal protein S16 (BS17)	Expression
BSU38190	FALSE	FALSE	FALSE	galT	galactose-1-phosphate uridyltransferase	S_Carbohydrates_and_related_molecules
BSU36650	FALSE	FALSE	FALSE	ureB	urease (beta subunit)urease	S_Amino_acids_and_related_molecules
BSU38200	FALSE	FALSE	FALSE	galK	galactokinase	S_Carbohydrates_and_related_molecules
BSU36660	FALSE	FALSE	FALSE	ureA	ureaseurease (gamma subunit)	S_Amino_acids_and_related_molecules
BSU36640	FALSE	FALSE	FALSE	ureC	urease (alpha subunit)urease	S_Amino_acids_and_related_molecules
BSU38560	FALSE	FALSE	FALSE	licH	6-phospho-beta-glucosidase	S_Carbohydrates_and_related_molecules
BSU01530	FALSE	FALSE	FALSE	cwlD	N-acetylmuramoyl-L-alanine amidase	S_Cell_wall
BSU09300	FALSE	FALSE	FALSE	glpD	sn-glycerol-3-phosphate oxidase (FAD-dependent)	S_Carbohydrates_and_related_molecules
BSU35670	TRUE	FALSE	TRUE	gtaB	UTP-glucose-1-phosphate uridylyltransferase	S_Cell_wall
BSU23490	FALSE	FALSE	FALSE	pupG	purine nucleoside phosphorylase	S_Nucleotides_and_nucleic_acids
BSU23500	FALSE	FALSE	FALSE	deoB	1,5-phosphopentomutase	S_Nucleotides_and_nucleic_acids
BSU16470	FALSE	FALSE	FALSE	sigD	RNA polymerase sigma-28 factor (sigma-D)RNA polymerase, &sigma;D	Expression
BSU23840	TRUE	TRUE	TRUE	rnz	ribonuclease Z	Expression
BSU09520	FALSE	FALSE	FALSE	sigM	RNA polymerase, &sigma;MRNA polymerase ECF (extracytoplasmic function)-type sigma factor (sigma(M))	Expression
BSU38980	FALSE	FALSE	FALSE	scoB	succinyl CoA:3-oxoacid CoA-transferasesuccinyl CoA:3-oxoacid CoA-transferase (subunit B)	S_Carbohydrates_and_related_molecules
BSU37790	FALSE	FALSE	FALSE	rocG	glutamate dehydrogenase	S_Amino_acids_and_related_molecules
BSU38990	FALSE	FALSE	FALSE	scoA	acetoacetyl CoA-transferase (subunit A)succinyl CoA:3-oxoacid CoA-transferase	S_Carbohydrates_and_related_molecules
BSU25070	FALSE	FALSE	TRUE	ispG	4-hydroxy-3-methylbut-2-en-1-yl diphosphate synthase (1-hydroxy-2-methyl-2-(E)-butenyl 4-diphosphate synthase)	S_Lipids
BSU05860	FALSE	FALSE	FALSE	gmuE	ATP-dependent fructose kinaseROK fructokinase; glucomannan utilization protein E	S_Carbohydrates_and_related_molecules
BSU00150	FALSE	FALSE	FALSE	dgk	deoxyguanosine kinase	S_Nucleotides_and_nucleic_acids
BSU00140	FALSE	FALSE	FALSE	dck	deoxyadenosine/deoxycytidine kinase	S_Nucleotides_and_nucleic_acids
BSU39350	FALSE	FALSE	FALSE	hutH	histidine ammonia-lyase (histidase)	S_Amino_acids_and_related_molecules
BSU39370	FALSE	FALSE	FALSE	hutI	imidazolone-5-propionate hydrolase	S_Amino_acids_and_related_molecules
BSU39360	FALSE	FALSE	FALSE	hutU	urocanase	S_Amino_acids_and_related_molecules
BSU39380	FALSE	FALSE	FALSE	hutG	formiminoglutamate hydrolase	S_Amino_acids_and_related_molecules
BSU08070	FALSE	FALSE	FALSE	acoB	acetoin dehydrogenase E1 component (TPP-dependent beta subunit)acetoin dehydrogenase E1	S_Carbohydrates_and_related_molecules
BSU08060	FALSE	FALSE	FALSE	acoA	acetoin dehydrogenase E1acetoin dehydrogenase E1 component (TPP-dependent alpha subunit)	S_Carbohydrates_and_related_molecules
BSU08090	FALSE	FALSE	FALSE	acoL	acetoin dehydrogenase E1acetoin dehydrogenase E3 component (dihydrolipoamide dehydrogenase)
BSU08080	FALSE	FALSE	FALSE	acoC	acetoin dehydrogenase E1acetoin dehydrogenase E2 component (dihydrolipoamide acetyltransferase)
BSU30550	TRUE	TRUE	TRUE	metK	S-adenosylmethionine synthetase	S_Amino_acids_and_related_molecules
BSU33440	FALSE	TRUE	TRUE	cysJ	sulfite reductaseassimilatory sulfite reductase (flavoprotein alpha-subunit)	S_Phosphate_and_sulfur
BSU11420	TRUE	TRUE	TRUE	trpS	tryptophanyl-tRNA synthetase	Expression
BSU33430	FALSE	TRUE	TRUE	cysI	sulfite reductaseassimilatory sulfite reductase (hemoprotein beta-subunit)	S_Phosphate_and_sulfur
BSU37070	TRUE	TRUE	TRUE	rpmEA	ribosomal protein L31	Expression
BSU28630	TRUE	TRUE	TRUE	pheT	phenylalanyl-tRNA synthetase (beta subunit)phenylalanyl-tRNA synthetase	Expression
BSU04000	FALSE	FALSE	FALSE	ycsA	putative tartrate dehydrogenase	S_Carbohydrates_and_related_molecules
BSU01210	TRUE	TRUE	TRUE	rplV	ribosomal protein L22 (BL17)	Expression
BSU01180	TRUE	TRUE	TRUE	rplW	ribosomal protein L23	Expression
BSU01250	TRUE	TRUE	TRUE	rpsQ	ribosomal protein S17 (BS16)	Expression
BSU01230	TRUE	TRUE	TRUE	rplP	ribosomal protein L16	Expression
BSU01220	TRUE	TRUE	TRUE	rpsC	ribosomal protein S3 (BS3)	Expression
BSU01240	TRUE	TRUE	TRUE	rpmC	ribosomal protein L29	Expression
BSU01270	TRUE	TRUE	TRUE	rplX	ribosomal protein L24 (BL23)	Expression
BSU01260	TRUE	TRUE	TRUE	rplNA	ribosomal protein L14	Expression
BSU01200	TRUE	TRUE	TRUE	rpsS	ribosomal protein S19 (BS19)	Expression
BSU01190	TRUE	TRUE	TRUE	rplB	ribosomal protein L2 (BL2)	Expression
BSU01370	FALSE	FALSE	TRUE	adk	adenylate kinase	S_Nucleotides_and_nucleic_acids
BSU01290	TRUE	TRUE	TRUE	rpsNA	ribosomal protein S14	Expression
BSU01340	TRUE	TRUE	TRUE	rpmD	ribosomal protein L30 (BL27)	Expression
BSU01280	TRUE	TRUE	TRUE	rplE	ribosomal protein L5 (BL6)	Expression
BSU01320	TRUE	TRUE	TRUE	rplR	ribosomal protein L18	Expression
BSU01330	TRUE	TRUE	TRUE	rpsE	ribosomal protein S5	Expression
BSU01310	TRUE	TRUE	TRUE	rplF	ribosomal protein L6 (BL8)	Expression
BSU01300	TRUE	TRUE	TRUE	rpsH	ribosomal protein S8 (BS8)	Expression
BSU01350	TRUE	TRUE	TRUE	rplO	ribosomal protein L15	Expression
BSU01360	TRUE	TRUE	TRUE	secY	preprotein translocase subunit	Expression
BSU01380	TRUE	TRUE	TRUE	mapA	methionine aminopeptidase	Expression
BSU02630	FALSE	FALSE	FALSE	tatAD	component of the twin-arginine pre-protein translocation pathway	Expression
BSU02640	FALSE	FALSE	FALSE	tatCD	component of the twin-arginine pre-protein translocation pathway	Expression
BSU04560	FALSE	TRUE	TRUE	ddlA	D-alanyl-D-alanine ligase A	S_Cell_wall
BSU04570	FALSE	TRUE	TRUE	murF	UDP-N-acetylmuramoylalanyl-D-glutamyl-2, 6-diaminopimelate-D-alanyl-D-alanine ligase	S_Cell_wall
BSU04620	FALSE	FALSE	FALSE	acpS	holo-acyl carrier protein synthase (phosphopantetheinyl transferase)	S_Lipids
BSU01390	TRUE	TRUE	TRUE	infA	initiation factor IF-I	Expression
BSU01400	TRUE	TRUE	TRUE	rpmJ	ribosomal protein L36 (ribosomal protein B)	Expression
BSU04640	FALSE	TRUE	TRUE	alrA	D-alanine racemase	S_Amino_acids_and_related_molecules
BSU01420	TRUE	TRUE	TRUE	rpsK	ribosomal protein S11 (BS11)	Expression
BSU01430	TRUE	TRUE	TRUE	rpoA	RNA polymerase, &sigma;VRNA polymerase, &sigma;FRNA polymerase, &sigma;MRNA polymerase, &sigma;KRNA polymerase, &sigma;WRNA polymerase, &sigma;IRNA polymerase, ECF-type &sigma;RNA polymerase, &sigma;BRNA polymerase, &sigma;XRNA polymerase, core enzymeRNA polymerase, &sigma;ARNA polymerase, &sigma;ZRNA polymerase, &sigma;ERNA polymerase, two-subunit &sigma;-factorRNA polymerase, &sigma;GRNA polyme…	Expression
BSU01410	TRUE	TRUE	TRUE	rpsM	ribosomal protein S13	Expression
BSU01490	TRUE	TRUE	TRUE	rplM	ribosomal protein L13	Expression
BSU01500	TRUE	TRUE	TRUE	rpsI	ribosomal protein S9	Expression
BSU05900	FALSE	FALSE	FALSE	thiL	thiamine monophosphate kinase	S_Coenzymes_and_prosthetic_groups
BSU01440	TRUE	TRUE	TRUE	rplQ	ribosomal protein L17 (BL15)	Expression
BSU05980	FALSE	FALSE	FALSE	tatAY	component of the twin-arginine pre-protein translocation pathway	Expression
BSU05990	FALSE	FALSE	FALSE	tatCY	component of the twin-arginine pre-protein translocation pathway	Expression
BSU06170	FALSE	FALSE	FALSE	ydjE	putative sugar kinase (ribokinase family); prophage region 3	S_Carbohydrates_and_related_molecules
BSU08710	FALSE	FALSE	FALSE	gsaB	glutamate-1-semialdehyde aminotransferase, class III aminotransferase	S_Coenzymes_and_prosthetic_groups
BSU08790	FALSE	FALSE	FALSE	thiC	phosphomethylpyrimidine synthase monomerphosphomethylpyrimidine synthase	S_Coenzymes_and_prosthetic_groups
BSU09240	FALSE	FALSE	FALSE	glpW	promiscuous phosphoglycolate phosphatase / glycerol-3-phosphate phosphatase / 2-deoxyglucose-6-phosphatase	S_Carbohydrates_and_related_molecules
BSU09570	FALSE	FALSE	FALSE	yhdR	phenylalanine aminotransferase	Expression
BSU09310	FALSE	FALSE	FALSE	pgcA	alpha-phosphoglucomutase	S_Carbohydrates_and_related_molecules
BSU10020	FALSE	FALSE	TRUE	serC	phosphoserine aminotransferase	S_Amino_acids_and_related_molecules
BSU10360	FALSE	FALSE	FALSE	yhfT	putative long-chain fatty-acid-CoA ligase (proofreading for biotin synthesis)	S_Lipids
BSU11610	FALSE	FALSE	FALSE	ppnKA	inorganic polyphosphate/ATP-NAD kinase (quinolate activated)	S_Nucleotides_and_nucleic_acids
BSU06670	TRUE	TRUE	TRUE	gatC	glutamyl-tRNA(Gln) amidotransferaseglutamyl-tRNA(Gln) amidotransferase (subunit C)	Expression
BSU06690	TRUE	TRUE	TRUE	gatB	glutamyl-tRNA(Gln) amidotransferase (subunit B)glutamyl-tRNA(Gln) amidotransferase	Expression
BSU06680	TRUE	TRUE	TRUE	gatA	glutamyl-tRNA(Gln) amidotransferase (subunit A)glutamyl-tRNA(Gln) amidotransferase	Expression
BSU06730	TRUE	TRUE	TRUE	rlmCD	23S rRNA m<sup>5</sup>U747/m<sup>5</sup>U1939 RNA methyltransferase	Expression
BSU28390	FALSE	FALSE	FALSE	rcmE	glutamate racemase	S_Amino_acids_and_related_molecules
BSU29050	FALSE	FALSE	FALSE	ytbE	promiscuous aldo/keto reductase	S_Carbohydrates_and_related_molecules
BSU29450	FALSE	TRUE	TRUE	argG	argininosuccinate synthase	S_Amino_acids_and_related_molecules
BSU30870	FALSE	FALSE	FALSE	ytcB	putative UDP-glucose epimerase	S_Carbohydrates_and_related_molecules
BSU28680	FALSE	FALSE	FALSE	glcD	glycolate oxidase subunitglycolate oxidase	S_Carbohydrates_and_related_molecules
BSU31060	FALSE	FALSE	FALSE	gbsA	glycine betaine aldehyde dehydrogenase, NAD+-dependent	S_Other_function
BSU29440	FALSE	TRUE	TRUE	argH	argininosuccinate lyase	S_Amino_acids_and_related_molecules
BSU31050	FALSE	FALSE	FALSE	gbsB	choline dehydrogenase	S_Other_function
BSU31760	FALSE	FALSE	FALSE	pncA	nicotinamidase; NAD salvage pathway	S_Coenzymes_and_prosthetic_groups
BSU31400	FALSE	TRUE	TRUE	yugH	putative aspartate aminotransferase	S_Amino_acids_and_related_molecules
BSU31150	FALSE	TRUE	TRUE	uppP	undecaprenyl-pyrophosphate phosphatase	S_Cell_wall
BSU32170	FALSE	TRUE	TRUE	dapF	diaminopimelate epimerase	S_Amino_acids_and_related_molecules
BSU32100	FALSE	FALSE	FALSE	yumB	putative NAD-disulfide oxidoreductase	S_Membrane_bioenergetics
BSU33170	FALSE	TRUE	TRUE	yvrB	putative vitamin B12 permease
BSU34550	FALSE	FALSE	FALSE	mdxM	bifunctional beta-phosphoglucomutase / glucose-1-phosphate phosphodismutase	S_Carbohydrates_and_related_molecules
BSU32680	FALSE	TRUE	TRUE	sufU	iron-sulfur cluster assembly sulfur-transfer protein (Zn(2+)-dependent)	Expression
BSU34560	FALSE	FALSE	FALSE	mdxL	oligo-1,4-1,6-alpha-glucosidase (sucrase-maltase-isomaltase)	S_Carbohydrates_and_related_molecules
BSU34860	FALSE	TRUE	TRUE	hisIE	bifunctional phosphoribosyl-AMP cyclohydrolase; phosphoribosyl-ATP pyrophosphohydrolase	S_Amino_acids_and_related_molecules
BSU34570	FALSE	FALSE	FALSE	mdxK	maltose phosphorylase	S_Carbohydrates_and_related_molecules
BSU34880	FALSE	TRUE	TRUE	hisA	phosphoribosylformimino-5-aminoimidazole carboxamide ribotide isomerase	S_Amino_acids_and_related_molecules
BSU34890	FALSE	TRUE	TRUE	hisH	imidazole glycerol phosphate synthaseimidazole glycerol phosphate synthase, glutamine amidotransferase subunit	S_Amino_acids_and_related_molecules
BSU34790	FALSE	FALSE	FALSE	trxB	thioredoxin reductase	S_Membrane_bioenergetics
BSU34870	FALSE	TRUE	TRUE	hisF	imidazole glycerol phosphate synthaseimidazole glycerol phosphate synthase subunit	S_Amino_acids_and_related_molecules
BSU34900	FALSE	TRUE	TRUE	hisB	imidazoleglycerol-phosphate dehydratase [Mn(II)-dependent]	S_Amino_acids_and_related_molecules
BSU34910	FALSE	TRUE	TRUE	hisD	histidinol dehydrogenase	S_Amino_acids_and_related_molecules
BSU34920	FALSE	TRUE	TRUE	hisG	ATP phosphoribosyltransferase	S_Amino_acids_and_related_molecules
BSU36370	FALSE	FALSE	FALSE	fabZ	beta-hydroxyacyl-[acyl carrier protein] dehydratase	S_Lipids
BSU28370	TRUE	TRUE	TRUE	rph	ribonuclease PH	Expression
BSU30690	TRUE	TRUE	TRUE	ytiB	carbonic anhydrase	S_Other_function
BSU36710	FALSE	FALSE	FALSE	fdhD	protein sulfur transferase involved in molybdenum cofactor synthesis	S_Membrane_bioenergetics
BSU37060	FALSE	FALSE	FALSE	tdk	thymidine kinase	S_Nucleotides_and_nucleic_acids
BSU37100	FALSE	FALSE	FALSE	murAB	UDP-N-acetylglucosamine 1-carboxyvinyltransferase	S_Cell_wall
BSU37190	FALSE	FALSE	FALSE	clsB	minor cardiolipin synthetase (phospholipase D family)	S_Lipids
BSU37240	FALSE	FALSE	FALSE	clsC	minor cardiolipin synthetase	S_Lipids
BSU40850	FALSE	FALSE	FALSE	maa	maltose O-acetyltransferase	S_Carbohydrates_and_related_molecules
BSU35530	TRUE	FALSE	TRUE	tagO	UDP-N-acetylglucosamine:undecaprenyl-P N-acetylglucosaminyl-1-P transferase	S_Cell_wall
BSU35710	TRUE	FALSE	TRUE	tagG	wall teichoic acid ABC transporterwall teichoic acid ABC transporter membrane subunit	S_Cell_wall
BSU35680	TRUE	FALSE	TRUE	ggaB	poly(glucosyl N-acetylgalactosamine 1-phosphate) glucosyltransferase	S_Cell_wall
BSU35690	TRUE	FALSE	TRUE	ggaA	poly(glucosyl N-acetylgalactosamine 1-phosphate) glucosyltransferase (missing signal peptide)	S_Cell_wall
BSU35700	TRUE	FALSE	TRUE	tagH	wall teichoic acid ABC transporterwall teichoic acid ABC transporter ATP-binding protein	S_Cell_wall
BSU37010	TRUE	TRUE	TRUE	prfA	peptide chain release factor 1	Expression
BSU37080	TRUE	TRUE	TRUE	rho	transcriptional terminator Rho	Expression
BSU41050	TRUE	TRUE	TRUE	rnpA	protein component of ribonuclease P (RNase P) (substrate specificity)ribonuclease P	Expression
BSU05340		FALSE	FALSE	arsF	arsenite/antimonite/H+ antiporter	S_Transport
BSU05830		FALSE	FALSE	gmuC	oligo-&alpha;-mannoside phosphotransferase systemoligo-alpha-mannoside phosphotransferase system enzyme IIC	S_Transport
BSU05810		FALSE	FALSE	gmuB	oligo-alpha-mannoside phosphotransferase system enzyme IIBoligo-&alpha;-mannoside phosphotransferase system	S_Transport
BSU05820		FALSE	FALSE	gmuA	oligo-alpha-mannoside phosphotransferase system enzyme IIAoligo-&alpha;-mannoside phosphotransferase system	S_Transport
BSU06160		FALSE	FALSE	gutP	H+-glucitol symporter; prophage region 3	S_Transport
BSU06230		FALSE	FALSE	iolT	myo-inositol transporter	S_Transport
BSU06310		FALSE	FALSE	gabP	gamma-aminobutyrate (GABA) permease; proline permease	S_Transport
BSU06370		FALSE	FALSE	pbuG	hypoxanthine/guanine permease	S_Transport
BSU06660		FALSE	FALSE	opuE	proline transporter	S_Transport
BSU06970		FALSE	FALSE	yesO	putative carbohydrate ABC transporterrhamnogalacturonan trisaccharide-binding lipoprotein	S_Transport
BSU06980		FALSE	FALSE	rhgP	putative carbohydrate ABC transporterputative carbohydrate ABC transporter membrane subunit YesP	S_Transport
BSU06990		FALSE	FALSE	rhgQ	putative carbohydrate ABC transporter membrane subunit YesQputative carbohydrate ABC transporter	S_Transport
BSU07490		FALSE	FALSE	fecF	ferric citrate ABC transporter ATP-binding proteinferric citrate ABC transporter	S_Transport
BSU07500		FALSE	FALSE	fecE	ferric citrate ABC transporter membrane subunit YfmEferric citrate ABC transporter	S_Transport
BSU07510		FALSE	FALSE	fecD	ferric citrate ABC transporter membrane subunit YfmDferric citrate ABC transporter	S_Transport
BSU07520		FALSE	FALSE	fecC	ferric citrate ABC transporter substrate-binding lipoproteinferric citrate ABC transporter	S_Transport
BSU07570		FALSE	FALSE	maeS	malate (2-oxoglutarate) transporter	S_Transport
BSU07610		FALSE	FALSE	citM	transporter of divalent metal ions/citrate complexes	S_Transport
BSU07700		FALSE	FALSE	nagP	phosphotransferase system (PTS) N-acetylglucosamine-specific enzyme IICB component	S_Transport
BSU07800		FALSE	FALSE	treP	phosphotransferase system (PTS) trehalose-specific enzyme IIBC component	S_Transport
BSU07920		FALSE	FALSE	chaA	Ca<sup>2+</sup>/H<sup>+</sup> antiporter	S_Transport
BSU08000		FALSE	FALSE	yfjQ	CorA-family transporter YfjQ	S_Transport
BSU08200		FALSE	FALSE	malP	phosphotransferase system (PTS) maltose-specific enzyme IICB component	S_Transport
BSU08440		FALSE	FALSE	sxzY	xenosiderophore schizokinen (dihydroxamate) transporter binding lipoprotein	S_Transport
BSU08450		FALSE	FALSE	sxzZ	xenosiderophore schizokinen (dihydroxamate) transporter (permease)	S_Transport
BSU08460		FALSE	FALSE	sxzA	xenosiderophore schizokinen (dihydroxamate) transporter (permease)	S_Transport
BSU08830		FALSE	FALSE	ssuB	aliphatic sulfonate ABC transporteraliphatic sulfonate ABC transporter, ATP-binding subunit	S_Transport
BSU28740		FALSE	FALSE	araP	arabinose/arabinan permease	S_Transport
BSU28730		FALSE	FALSE	araQ	arabinose/arabinan permease	S_Transport
BSU28750		FALSE	FALSE	araN	sugar-binding lipoprotein	S_Transport
BSU28900		FALSE	FALSE	pftB	pyruvate import system subunit Bpyruvate transporter	S_Transport
BSU28910		FALSE	FALSE	pftA	pyruvate transporterpyruvate uptake system subunit A	S_Transport
BSU29340		FALSE	FALSE	tcyN	S-alkyl cysteine ABC transporterS-alkyl cysteine ABC transporter ATP-binding protein TcyN	S_Transport
BSU29350		FALSE	FALSE	tcyM	S-alkyl cysteine ABC transporterS-alkyl cysteine ABC transporter membrane subunit TcyM	S_Transport
BSU29360		FALSE	FALSE	tcyL	S-alkyl cysteine ABC transporterS-alkyl cysteine ABC transporter membrane subunit TcyL	S_Transport
BSU29370		FALSE	FALSE	tcyK	S-alkyl cysteine ABC transporterS-alkyl cysteine ABC transporter substrate-binding lipoprotein TcyK	S_Transport
BSU29380		FALSE	FALSE	tcyJ	S-alkyl cysteine ABC transporterS-alkyl cysteine ABC transporter substrate-binding lipoprotein TcyJ	S_Transport
BSU29600		FALSE	FALSE	braB	branched-chain amino acid-Na+ symporter	S_Transport
BSU29990		FALSE	FALSE	pbuO	hypoxanthine/guanine permease	S_Transport
BSU30070		FALSE	FALSE	opuD	glycine betaine transporter	S_Transport
BSU30410		FALSE	FALSE	ytrF	putative ABC transporter membrane protein	S_Transport
BSU30420		FALSE	FALSE	ytrE	putative ABC transporter ATP-binding protein YtrE	S_Transport
BSU30430		FALSE	FALSE	ytrD	putative ABC transporter membrane protein YtrD	S_Transport
BSU30440		FALSE	FALSE	ytrC	putative ABC transporter membrane protein YtrC	S_Transport
BSU30450		FALSE	FALSE	ytrB	putative ABC transporter ATP-binding protein YtrB	S_Transport
BSU30530		FALSE	FALSE	ytnA	alanine permease	S_Transport
BSU30740		FALSE	FALSE	mntD	Mn<sup>2+</sup> ABC transporterMn<sup>2+</sup> ABC transporter membrane subunit MntD	S_Transport
BSU30750		FALSE	FALSE	mntC	Mn<sup>2+</sup> ABC transporter membrane subunit MntCMn<sup>2+</sup> ABC transporter	S_Transport
BSU30760		FALSE	FALSE	mntB	Mn<sup>2+</sup> ABC transporterMn<sup>2+</sup> ABC transporter ATP-binding protein	S_Transport
BSU30770		FALSE	FALSE	mntA	Mn<sup>2+</sup> ABC transporter substrate-binding lipoproteinMn<sup>2+</sup> ABC transporter	S_Transport
BSU01680		FALSE	FALSE	murP	N-acetylmuramic acid PTS permease-MurP subunit	S_Transport
BSU01580		FALSE	FALSE	ybaR	putative permease	S_Transport
BSU01630		FALSE	FALSE	feuA	ferri-bacillibactin-binding lipoproteinferri-bacillibactin transporter	S_Transport
BSU01610		FALSE	FALSE	feuC	ferri-bacillibactin transporteriron-uptake protein	S_Transport
BSU01620		FALSE	FALSE	feuB	ferri-bacillibactin transporterferri-bacillibactin permease	S_Transport
BSU02140		FALSE	FALSE	glpT	sn-glycerol-3-phosphate permease	S_Transport
BSU02340		FALSE	FALSE	gltP	proton/glutamate symport protein	S_Transport
BSU02350		FALSE	FALSE	gamP	phosphotransferase system (PTS) glucosamine-specific enzyme IICBA component	S_Transport
BSU02400		FALSE	FALSE	ybgF	putative aminoacid permease	S_Transport
BSU02420		FALSE	FALSE	glnT	glutamine transporter	S_Transport
BSU02480		FALSE	FALSE	gudP	glucarate transporter	S_Transport
BSU02760		FALSE	FALSE	natB	Na<sup>+</sup> ABC efflux transporter membrane subunitNa<sup>+</sup> ABC efflux transporter	S_Transport
BSU02750		FALSE	FALSE	natA	Na<sup>+</sup> ABC efflux transporter ATP-binding proteinNa<sup>+</sup> ABC efflux transporter	S_Transport
BSU02850		FALSE	FALSE	znuA	Zn<sup>2+</sup> ABC transporterZn<sup>2+</sup> ABC transporter substrate-binding lipoprotein	S_Transport
BSU02860		FALSE	FALSE	znuC	Zn<sup>2+</sup> ABC transporterZn<sup>2+</sup> ABC transporter ATP-binding protein	S_Transport
BSU02870		FALSE	FALSE	znuB	Zn<sup>2+</sup> ABC transporterZn<sup>2+</sup> ABC transporter membrane subunit	S_Transport
BSU02980		FALSE	FALSE	opuAA	glycine betaine ABC transporter ATP-binding proteinglycine betaine ABC transporter OpuA	S_Transport
BSU02990		FALSE	FALSE	opuAB	glycine betaine ABC transporter OpuAglycine betaine ABC transporter membrane subunit	S_Transport
BSU03000		FALSE	FALSE	opuAC	glycine betaine ABC transporter OpuAglycine betaine ABC transporter substrate-binding lipoprotein	S_Transport
BSU03060		FALSE	FALSE	lctP	L-lactate permease	S_Transport
BSU03070		FALSE	FALSE	mdr	multidrug-efflux transporter	S_Transport
BSU03220		FALSE	FALSE	putP	putative proline/ornithine permease	S_Transport
BSU03310		FALSE	FALSE	nasC	assimilatory nitrate reductaseassimilatory nitrate reductase (catalytic subunit)	S_Membrane_bioenergetics
BSU03320		FALSE	FALSE	nasB	assimilatory nitrate reductaseassimilatory nitrate reductase (electron transfer subunit NasB)	S_Membrane_bioenergetics
BSU03330		FALSE	FALSE	nasA	putative nitrate transporter	S_Transport
BSU03800		FALSE	FALSE	pbtN	iron(III)-petrobactin ABC transporter membrane subunit FpiBiron(III)-petrobactin ABC transporter	S_Transport
BSU03820		FALSE	FALSE	pbtP	iron(III)-petrobactin ABC transporter ATP-binding proteiniron(III)-petrobactin ABC transporter	S_Transport
BSU03810		FALSE	FALSE	pbtO	iron(III)-petrobactin ABC transporteriron(III)-petrobactin ABC transporter membrane subunit FpiC	S_Transport
BSU03830		FALSE	FALSE	pbtQ	iron(III)-petrobactin ABC transporter substrate-binding lipoproteiniron(III)-petrobactin ABC transporter	S_Transport
BSU03981		FALSE	FALSE	mtlA	phosphotransferase system (PTS) mannitol-specificphosphotransferase system (PTS) mannitol-specific enzyme IICB component	S_Transport
BSU03950		FALSE	FALSE	cutJ	copper import permease subunit	S_Transport
BSU04360		FALSE	FALSE	mntH	proton-coupled manganese transporter	S_Transport
BSU04470		FALSE	FALSE	dctP	C4-dicarboxylate transport protein	S_Transport
BSU08840		FALSE	FALSE	ssuA	aliphatic sulfonate ABC transporter, substrate-binding lipoproteinaliphatic sulfonate ABC transporter	S_Transport
BSU09130		FALSE	FALSE	tcyP	(sodium)-cystine symporter	S_Transport
BSU09280		FALSE	FALSE	glpF	glycerol permease	S_Transport
BSU08850		FALSE	FALSE	ssuC	aliphatic sulfonate ABC transporter, membrane subunitaliphatic sulfonate ABC transporter	S_Transport
BSU09680		FALSE	FALSE	nhaC	Na+/H+ antiporter	S_Transport
BSU10010		FALSE	FALSE	trpP	putative tryptophan ECF transporter, S component	S_Transport
BSU09850		FALSE	FALSE	khtU	proton/potassium antiporter; methylglyoxal resistance	S_Transport
BSU10520		FALSE	FALSE	glcP	glucose/mannose:H+ symporter (recent HGT island)	S_Transport
BSU10220		FALSE	FALSE	gltT	proton/sodium-glutamate (aspartate) symport permease	S_Transport
BSU10870		FALSE	FALSE	yisU	putative aminoacid related metabolite efflux transporter	S_Transport
BSU11640		FALSE	FALSE	kefQ	gated K+/H+ antiporter	S_Transport
BSU12010		FALSE	FALSE	manP	phosphotransferase system (PTS) mannose-specific enzyme IIBCA component	S_Transport
BSU12360		FALSE	FALSE	exuT	hexuronate transporter	S_Transport
BSU12840		FALSE	FALSE	pitB	putative low-affinity inorganic phosphate transporter	S_Transport
BSU12930		FALSE	FALSE	dppB	dipeptide ABC transporter membrane subunit DppBdipeptide ABC transporter	S_Transport
BSU12940		FALSE	FALSE	dppC	dipeptide ABC transporter membrane subunit DppCdipeptide ABC transporter	S_Transport
BSU12950		FALSE	FALSE	dppD	dipeptide ABC transporterdipeptide ABC transporter ATP-binding protein	S_Transport
BSU12960		FALSE	FALSE	dppE	dipeptide ABC transporter substrate-binding lipoproteindipeptide ABC transporter	S_Transport
BSU13300		FALSE	FALSE	mgtE	magnesium transporter	S_Transport
BSU13850		FALSE	FALSE	pfeT	Fe(II) efflux transporter possibly involved in copper(II) uptake	S_Transport
BSU13890		FALSE	FALSE	ptsG	phosphotransferase system (PTS) glucose-specific enzyme IICBA component	S_Transport
BSU13900		FALSE	FALSE	ptsH	histidine-containing phosphocarrier protein of the phosphotransferase system (PTS) (HPr protein)	S_Transport
BSU13910		FALSE	FALSE	ptsI	phosphotransferase system (PTS) enzyme I	S_Transport
BSU14400		FALSE	FALSE	fruA	phosphotransferase system (PTS) fructose-specific enzyme IIABC component	S_Transport
BSU23980		FALSE	FALSE	artP	arginine ABC transporterarginine ABC transporter substrate-binding lipoprotein	S_Transport
BSU23970		FALSE	FALSE	artQ	arginine ABC transporterarginine ABC transporter membrane subunit	S_Transport
BSU23960		FALSE	FALSE	artR	arginine ABC transporterarginine ABC transporter ATP-binding protein	S_Transport
BSU24740		FALSE	FALSE	yqxL	CorA-family divalent ion transporter	S_Transport
BSU24950		FALSE	FALSE	pstBB	phosphate ABC transporterphosphate ABC transporter ATP-binding protein PstBB	S_Transport
BSU24970		FALSE	FALSE	pstA	phosphate ABC transporterphosphate ABC transporter membrane subunit PstA	S_Transport
BSU24960		FALSE	FALSE	pstBA	phosphate ABC transporter ATP-binding protein PstBAphosphate ABC transporter	S_Transport
BSU24990		FALSE	FALSE	pstS	phosphate ABC transporter substrate-binding lipoproteinphosphate ABC transporter	S_Transport
BSU24980		FALSE	FALSE	pstC	phosphate ABC transporterphosphate ABC transporter membrane subunit PstC	S_Transport
BSU25420		FALSE	FALSE	yqeW	putative Na+/anion cotransporter	S_Transport
BSU25790		FALSE	FALSE	arsB	arsenite efflux transporter	S_Transport
BSU26590		FALSE	FALSE	blt	spermidine efflux transporter Blt	S_Transport
BSU26640		FALSE	FALSE	yrdP	putative oxidoreductase	S_Transport
BSU26650		FALSE	FALSE	czcD	potassium/proton-divalent cation antiporter	S_Transport
BSU26690		FALSE	FALSE	brnQ	low-affinity branched-chain amino acid transporter	S_Transport
BSU26860		FALSE	FALSE	yraO	putative citrate transporter	S_Transport
BSU27040		FALSE	FALSE	levG	phosphotransferase system (PTS) fructose-specific enzyme IID componentphosphotransferase system (PTS) fructose-specific	S_Transport
BSU27050		FALSE	FALSE	levF	phosphotransferase system (PTS) fructose-specific enzyme IIC componentphosphotransferase system (PTS) fructose-specific	S_Transport
BSU27060		FALSE	FALSE	levE	phosphotransferase system (PTS) fructose-specific enzyme IIB componentphosphotransferase system (PTS) fructose-specific	S_Transport
BSU27070		FALSE	FALSE	levD	phosphotransferase system (PTS) fructose-specific enzyme IIA componentphosphotransferase system (PTS) fructose-specific	S_Transport
BSU27200		FALSE	FALSE	yrhG	putative formate/nitrite transporter	S_Transport
BSU27430		FALSE	FALSE	glnQ	putative L-glutamine ABC transporterputative L-glutamine ABC transporter ATP-binding protein	S_Transport
BSU27440		FALSE	FALSE	glnH	putative L-glutamine ABC transporter substrate-binding lipoproteinputative L-glutamine ABC transporter	S_Transport
BSU27450		FALSE	FALSE	glnM	putative L-glutamine ABC transporterputative L-glutamine ABC transporter membrane subunit GlnM	S_Transport
BSU27460		FALSE	FALSE	glnP	putative L-glutamine ABC transporter membrane subunit GlnPputative L-glutamine ABC transporter	S_Transport
BSU27810		FALSE	FALSE	alaP	sodium/proton-dependent alanine transporter	S_Transport
BSU37760		FALSE	FALSE	rocC	basic aminoacid permease	S_Transport
BSU38060		FALSE	FALSE	nirC	nitrite transporter	S_Transport
BSU38050		FALSE	FALSE	sacP	phosphotransferase system (PTS) sucrose-specific enzyme IIBC component	S_Transport
BSU38140		FALSE	FALSE	qoxD	cytochrome aa3-600 menaquinol oxidasecytochrome aa3-600 quinol oxidase (subunit IV)	S_Membrane_bioenergetics
BSU38260		FALSE	FALSE	efeB	peroxidase converting ferric iron into ferrous iron	S_Transport
BSU38150		FALSE	FALSE	qoxC	cytochrome aa3-600 menaquinol oxidasecytochrome aa3-600 quinol oxidase (subunit III)	S_Membrane_bioenergetics
BSU38170		FALSE	FALSE	qoxA	cytochrome aa3-600 menaquinol oxidasecytochrome aa3-600 quinol oxidase (subunit II)	S_Membrane_bioenergetics
BSU38270		FALSE	FALSE	efeM	ferric iron transporterlipoprotein binding ferrous or ferric iron for transport	S_Transport
BSU38240		FALSE	FALSE	vbfA	acetate Na+-dependent symporter subunit involved in volatile signal for biofilm formation	S_Transport
BSU38280		FALSE	FALSE	efeU	ferrous ion permeaseferric iron transporter	S_Transport
BSU38160		FALSE	FALSE	qoxB	cytochrome aa3-600 menaquinol oxidasecytochrome aa3-600 quinol oxidase (subunit I)	S_Membrane_bioenergetics
BSU38390		FALSE	FALSE	ywbA	putative cellobiose phosphotransferase system enzyme IIC permease component	S_Transport
BSU38570		FALSE	FALSE	licA	phosphotransferase system (PTS) lichenan-specificphosphotransferase system (PTS) lichenan-specific enzyme IIA component	S_Transport
BSU38580		FALSE	FALSE	licC	phosphotransferase system (PTS) lichenan-specific enzyme IIC componentphosphotransferase system (PTS) lichenan-specific	S_Transport
BSU38590		FALSE	FALSE	licB	phosphotransferase system (PTS) lichenan-specificphosphotransferase system (PTS) lichenan-specific enzyme IIB component	S_Transport
BSU38770		FALSE	FALSE	cimH	citrate/malate/H+ symporter	S_Transport
BSU38710		FALSE	FALSE	yxlA	putative purine-cytosine (pyridoxine) permease	S_Transport
BSU38760		FALSE	FALSE	cydA	cytochrome bb' ubiquinol oxidase (subunit I)cytochrome bd ubiquinol oxidase	S_Membrane_bioenergetics
BSU38750		FALSE	FALSE	cydB	cytochrome bd ubiquinol oxidasecytochrome bb' ubiquinol oxidase (subunit II)	S_Membrane_bioenergetics
BSU39020		FALSE	FALSE	nupG	purine nucleoside transporter	S_Transport
BSU39060		FALSE	FALSE	citH	secondary transporter of divalent metal ions/citrate complexes	S_Transport
BSU39270		FALSE	FALSE	bglP	phosphotransferase system (PTS) beta-glucoside-specific enzyme IIBCA component	S_Transport
BSU39390		FALSE	FALSE	hutM	histidine degradation metabolites permease	S_Transport
BSU39450		FALSE	FALSE	yxeR	putative ethanolamine permease	S_Transport
BSU39610		FALSE	FALSE	frxB	iron(III)-hydroxamate ABC transporter ferrioxamine-binding lipoprotein	S_Transport
BSU39410		FALSE	FALSE	nupC	pyrimidine-nucleoside Na+(H+) cotransporter	S_Transport
BSU39710		FALSE	FALSE	iolF	inositol transport protein	S_Transport
BSU40330		FALSE	FALSE	rocE	arginine/ornithine/gamma-aminobutyrate permease	S_Transport
BSU40070		FALSE	FALSE	gntP	gluconate/proton permease	S_Transport
BSU31322		FALSE	FALSE	kbfO	potassium channel protein involved in biofilm formation	S_Transport
BSU31100		FALSE	FALSE	ktrB	potassium transporter ATPaseK<sup>+</sup> transporter KtrAB	S_Transport
BSU31090		FALSE	FALSE	ktrA	potassium uptake proteinK<sup>+</sup> transporter, KtrA complex subunitK<sup>+</sup> transporter KtrAB	S_Transport
BSU31600		FALSE	FALSE	mrpA	Na<sup>+</sup>:H<sup>+</sup> antiporterNa<sup>+</sup>:H<sup>+</sup> antiporter subunit A	S_Transport
BSU31610		FALSE	FALSE	mrpB	Na<sup>+</sup>:H<sup>+</sup> antiporter subunit BNa<sup>+</sup>:H<sup>+</sup> antiporter	S_Transport
BSU31580		FALSE	FALSE	maeN	Na+/malate symporter	S_Transport
BSU31620		FALSE	FALSE	mrpC	Na<sup>+</sup>:H<sup>+</sup> antiporter subunit CNa<sup>+</sup>:H<sup>+</sup> antiporter	S_Transport
BSU31640		FALSE	FALSE	mrpE	Na<sup>+</sup>:H<sup>+</sup> antiporter subunit ENa<sup>+</sup>:H<sup>+</sup> antiporter	S_Transport
BSU31630		FALSE	FALSE	mrpD	Na<sup>+</sup>:H<sup>+</sup> antiporterNa<sup>+</sup>:H<sup>+</sup> antiporter subunit D	S_Transport
BSU31650		FALSE	FALSE	mrpF	Na<sup>+</sup>:H<sup>+</sup> antiporterNa<sup>+</sup>:H<sup>+</sup> antiporter subunit F	S_Transport
BSU31660		FALSE	FALSE	mrpG	Na<sup>+</sup>:H<sup>+</sup> antiporterNa<sup>+</sup>:H<sup>+</sup> antiporter subunit A	S_Transport
BSU32180		FALSE	FALSE	yutK	putative Na+(H+)/nucleoside cotransporter	S_Transport
BSU32430		FALSE	FALSE	pucJ	uric acid permease	S_Transport
BSU32440		FALSE	FALSE	pucK	uric acid permease subunit	S_Transport
BSU33160		FALSE	FALSE	yvrA	putative vitamin B12 transport system, ATPase component	S_Transport
BSU33180		FALSE	FALSE	yvrC	putative lipoprotein binding vitamin B12	S_Transport
BSU33300		FALSE	FALSE	fhuG	iron(III) hydroxamate ABC transporteriron(III) hydroxamate ABC transporter membrane subunit FhuG	S_Transport
BSU33290		FALSE	FALSE	fhuC	iron(III) hydroxamate ABC transporteriron(III) hydroxamate ABC transporter ATP-binding protein	S_Transport
BSU33310		FALSE	FALSE	fhuB	iron(III) hydroxamate ABC transporteriron(III) hydroxamate ABC transporter membrane subunit FhuB	S_Transport
BSU33330		FALSE	FALSE	lysP	lysine permease	S_Transport
BSU33370		FALSE	FALSE	yvgK	putative molybdate binding regulator	S_Transport
BSU33390		FALSE	FALSE	modB	molybdenum transport permease	S_Transport
BSU33380		FALSE	FALSE	modA	molybdate-binding lipoprotein	S_Transport
BSU33420		FALSE	FALSE	nhaK	Na+/H+ antiporter	S_Transport
BSU33490		FALSE	FALSE	cadA	Cd<sup>2+</sup> / Zn<sup>2+</sup> / Co<sup>2+</sup> exporting P-type ATPase	S_Transport
BSU33500		FALSE	FALSE	copA	Cu<sup>+</sup> exporting P-type ATPase
BSU33510		FALSE	FALSE	copZ	copper chaperone CopZ	S_Transport
BSU33700		FALSE	FALSE	opuBD	choline ABC transporter membrane subunit OpuBDcholine ABC transporter OpuB	S_Transport
BSU33710		FALSE	FALSE	opuBC	choline ABC transporter OpuBcholine ABC transporter substrate-binding lipoprotein	S_Transport
BSU33720		FALSE	FALSE	opuBB	choline ABC transporter membrane subunit OpuBBcholine ABC transporter OpuB	S_Transport
BSU33730		FALSE	FALSE	opuBA	choline ABC transporter ATP-binding proteincholine ABC transporter OpuB	S_Transport
BSU33800		FALSE	FALSE	opuCD	glycine betaine/carnitine/choline/choline sulfate ABC transporterglycine betaine/carnitine/choline/choline sulfate ABC transporter, membrane subunit OpuCD	S_Transport
BSU33810		FALSE	FALSE	opuCC	glycine betaine/carnitine/choline/choline sulfate ABC transporterglycine betaine/carnitine/choline/choline sulfate ABC transporter, substrate-binding lipoprotein	S_Transport
BSU33820		FALSE	FALSE	opuCB	glycine betaine/carnitine/choline/choline sulfate ABC transporter, membrane subunit OpuCBglycine betaine/carnitine/choline/choline sulfate ABC transporter	S_Transport
BSU18540		FALSE	FALSE	yoaB	negatively charged metabolite transporter	S_Transport
BSU19350		FALSE	FALSE	yocS	putative sodium-dependent symporter	S_Transport
BSU19520		FALSE	FALSE	yojA	putative H+/anion permease	S_Transport
BSU19580		FALSE	FALSE	yodF	putative Na+/metabolite permease	S_Transport
BSU22060		FALSE	FALSE	pbuX	xanthine permease	S_Transport
BSU22090		FALSE	FALSE	kdgT	2-keto-3-deoxygluconate permease	S_Transport
BSU22540		FALSE	FALSE	qcrC	menaquinol:cytochrome c oxidoreductase (cytochrome cc subunit)menaquinol:cytochrome c oxidoreductase	S_Membrane_bioenergetics
BSU22550		FALSE	FALSE	qcrB	menaquinol:cytochrome c oxidoreductase (cytochrome b subunit)menaquinol:cytochrome c oxidoreductase	S_Membrane_bioenergetics
BSU22560		FALSE	FALSE	qcrA	menaquinol:cytochrome c oxidoreductase (iron-sulfur subunit)menaquinol:cytochrome c oxidoreductase	S_Membrane_bioenergetics
BSU23050		FALSE	FALSE	fmnP	putative riboflavin ECF transporterriboflavin ECF transporter, S component	S_Transport
BSU23560		FALSE	FALSE	mleN	malate-H+/Na+-lactate antiporter	S_Transport
BSU33830		FALSE	FALSE	opuCA	glycine betaine/carnitine/choline/choline sulfate ABC transporterglycine betaine/carnitine/choline/choline sulfate ABC transporter, ATP-binding protein	S_Transport
BSU34190		FALSE	FALSE	lutP	L-lactate permease	S_Transport
BSU33960		FALSE	FALSE	araE	arabinose-related compounds permease	S_Transport
BSU34590		FALSE	FALSE	mdxG	maltodextrin ABC transportermaltodextrin ABC transporter membrane subunit MdxG	S_Transport
BSU34610		FALSE	FALSE	mdxE	maltodextrin ABC transporter substrate-binding lipoproteinmaltodextrin ABC transporter	S_Transport
BSU34600		FALSE	FALSE	mdxF	maltodextrin ABC transportermaltodextrin ABC transporter membrane subunit MdxF	S_Transport
BSU34660		FALSE	FALSE	yvdB	putative anion transporter	S_Transport
BSU35930		FALSE	FALSE	rbsD	D-ribose pyranase	S_Transport
BSU35950		FALSE	FALSE	rbsC	ribose ABC transporter membrane subunitribose ABC transporter	S_Transport
BSU35940		FALSE	FALSE	rbsA	ribose ABC transporterribose ABC transporter ATP-binding protein	S_Transport
BSU35960		FALSE	FALSE	rbsB	ribose ABC transporterribose ABC transporter substrate-binding lipoprotein	S_Transport
BSU36030		FALSE	FALSE	ywrK	putative Na+/H+ antiporter	S_Transport
BSU36130		FALSE	FALSE	chrA	putative chromate efflux transporter subunit ChrAputative chromate efflux transporter	S_Transport
BSU36120		FALSE	FALSE	chrB	putative chromate efflux transporter subunit ChrBputative chromate efflux transporter	S_Transport
BSU36470		FALSE	FALSE	pucI	allantoin permease	S_Transport
BSU36510		FALSE	TRUE	amtB	ammonium transporter	S_Transport
BSU36800		TRUE	TRUE	atpC	ATP synthase, F1ATP synthase (subunit epsilon, F1 subunit)ATP synthase	S_Membrane_bioenergetics
BSU36840		TRUE	TRUE	atpH	ATP synthase, F1ATP synthaseATP synthase (subunit delta, component F1)	S_Membrane_bioenergetics
BSU36830		TRUE	TRUE	atpA	ATP synthase (subunit alpha, component F1)ATP synthase, F1ATP synthase	S_Membrane_bioenergetics
BSU36820		TRUE	TRUE	atpG	ATP synthase (subunit gamma, component F1)ATP synthase, F1ATP synthase	S_Membrane_bioenergetics
BSU36810		TRUE	TRUE	atpD	ATP synthase (subunit beta, component F1)ATP synthase, F1ATP synthase	S_Membrane_bioenergetics
BSU36870		TRUE	TRUE	atpB	ATP synthase (subunit a, component F0)ATP synthase, F0ATP synthase	S_Membrane_bioenergetics
BSU36850		TRUE	TRUE	atpF	ATP synthase, F0ATP synthaseATP synthase (subunit b, component F0)	S_Membrane_bioenergetics
BSU36860		TRUE	TRUE	atpE	ATP synthase, F0ATP synthaseATP synthase (subunit c, component F0)	S_Membrane_bioenergetics
BSU36880		TRUE	TRUE	atpI	AtpI protein	S_Membrane_bioenergetics
BSU37320		FALSE	FALSE	narK	nitrite extrusion permease	S_Transport
BSU14890		FALSE	FALSE	ctaC	cytochrome caa3 oxidasecytochrome caa3 oxidase (subunit II)	S_Membrane_bioenergetics
BSU14920		FALSE	FALSE	ctaF	cytochrome caa3 oxidasecytochrome caa3 oxidase (subunit IV)	S_Membrane_bioenergetics
BSU14900		FALSE	FALSE	ctaD	cytochrome caa3 oxidase (subunit I)cytochrome caa3 oxidase	S_Membrane_bioenergetics
BSU14910		FALSE	FALSE	ctaE	cytochrome caa3 oxidasecytochrome caa3 oxidase (subunit III)	S_Membrane_bioenergetics
BSU15480		FALSE	FALSE	pyrP	uracil permease	S_Transport
BSU15580		FALSE	FALSE	cysP	sulfate permease	S_Transport
BSU15650		FALSE	FALSE	tcaB	P-type calcium transport ATPase (sporulation)	S_Transport
BSU18120		FALSE	FALSE	alsT	H+/Na+:nitrogen-donor aminoacid symporter	S_Transport

## Sheet: Fig 4a (barplot)
FS	MC	VG	Count
False	False	True	67
False	True	False	9
False	True	True	81
True	False	False	2
True	False	True	42
True	True	True	132

## Sheet: Fig 4b
Pathway	FS_None_MC_None_VG_True	FS_None_MC_True_VG_None	FS_True_MC_None_VG_None	FS_True_MC_True_VG_True	FS_True_MC_False_VG_True	FS_False_MC_True_VG_True	FS_True_MC_False_VG_False	FS_False_MC_True_VG_False	FS_False_MC_False_VG_True
Protein biosynthesis	3.01205	4.65839	6.30252	9.14634	0	0	0	0	0
Amino-acid biosynthesis	1.88253	2.08657	0	0	0	4.46429	0	0	2.14214
Histidine biosynthesis	3.01205	4.65839	0	0	0	9.64286	0	0	0
ATP synthesis	3.01205	4.65839	0	0	0	10.7143	0	0	0
rRNA processing	2.4644	3.81141	5.15661	7.48337	0	0	0	0	0
Peptidoglycan synthesis	2.15146	3.32742	0	0	0	6.88776	0	0	0
Cell shape	2.15146	3.32742	0	0	0	6.88776	0	0	0
Purine biosynthesis	2.30333	3.01425	0	0	0	6.30252	0	0	0
Cell division	2.40964	3.72671	0	0	0	7.5	0	0	0
Cell cycle	2.40964	3.72671	0	0	0	7.5	0	0	0
Tryptophan biosynthesis	3.01205	4.65839	0	0	0	10.7143	0	0	0
Lysine biosynthesis	2.19058	3.38792	0	0	0	7.79221	0	0	0
Transcription	1.62187	2.15002	3.63607	3.86961	0	0	0	0	0
Arginine biosynthesis	0	2.96443	0	0	0	6.81818	0	0	0
Hydrogen ion transport	0	2.32919	0	0	0	5.35714	0	0	0
Diaminopimelate biosynthesis	0	3.10559	0	0	0	7.14286	0	0	0
Antibiotic resistance	2.00803	2.71739	3.67647	4.57317	0	0	0	0	0
Threonine biosynthesis	0	4.65839	0	0	0	10.7143	0	0	0
Lipid biosynthesis	1.75703	0	3.41387	0	11.6071	0	0	0	0
Lipid metabolism	0	0	2.5604	0	8.70536	0	0	0	0
Teichoic acid biosynthesis	3.01205	0	6.30252	0	21.4286	0	0	0	0
Fatty acid biosynthesis	0	0	3.39367	0	11.5385	0	0	0	0
Cell wall biogenesis/degradation	1.58969	0	1.7507	0	5.35714	2.67857	0	0	0
Fatty acid metabolism	0	0	2.10084	0	7.14286	0	0	0	0
Phospholipid metabolism	0	0	3.5014	0	11.9048	0	0	0	0
Phospholipid biosynthesis	0	0	3.5014	0	11.9048	0	0	0	0
Translocation	0	0	3.15126	4.57317	0	0	0	0	0
Transcription termination	0	0	6.30252	9.14634	0	0	0	0	0
tRNA processing	0	0	0	4.57317	0	0	0	0	0
Protein transport	0	0	0	3.26655	0	0	0	0	0
Ribosome biogenesis	0	0	0	6.85976	0	0	0	0	0
Transcription regulation	0	0	2.83613	0	0	0	0	0	0
Sporulation	0	0	0	0	0	0	19.2308	19.2308	0
Isoprene biosynthesis	2.73823	0	0	0	0	0	0	0	10.9971
Aromatic amino acid biosynthesis	2.8238	0	0	0	0	4.01786	0	0	6.80444
Menaquinone biosynthesis	2.58176	0	0	0	0	0	0	0	10.3687
Folate biosynthesis	3.01205	0	0	0	0	0	0	0	10.3687
Pyrimidine biosynthesis	0	0	0	0	0	0	0	0	7.05645
Leucine biosynthesis	0	0	0	0	0	0	0	0	12.0968
Riboflavin biosynthesis	0	0	0	0	0	0	0	0	9.67742
Pyridine nucleotide biosynthesis	0	0	0	0	0	0	0	0	7.25806
Branched-chain amino acid biosynthesis	0	0	0	0	0	0	0	0	4.03226
